# Supplementary material for: MiR-130a-3p attenuates activation and induces apoptosis of hepatic stellate cells in nonalcoholic fibrosing steatohepatitis by directly targeting TGFBR1 and TGFBR2
Source: Cell Death Dis. 2017 May 18;8(5):e2792–. doi: 10.1038/cddis.2017.10 (PMC5520685; doi:10.1038/cddis.2017.10)
Supplement: Supplementary Data 1 [file cddis201710x1.txt]

miRNA	MIMATid	Gene	EntrezID	RefseqID	miRWalk	miRanda	miRDB	PITA	RNA22	Targetscan	SUM
mmu-miR-130a-3p	MIMAT0000141	Abca1	11303	NM_013454	1	1	1	1	1	1	6
mmu-miR-130a-3p	MIMAT0000141	Aldh3a2	11303	NM_007437	1	1	1	1	1	1	6
mmu-miR-130a-3p	MIMAT0000141	Atp6v1b2	11303	NM_007509	1	1	1	1	1	1	6
mmu-miR-130a-3p	MIMAT0000141	Cast	12380	NM_009817	1	1	1	1	1	1	6
mmu-miR-130a-3p	MIMAT0000141	Cfl2	12632	NM_007688	1	1	1	1	1	1	6
mmu-miR-130a-3p	MIMAT0000141	Clcn4-2	12727	NM_011334	1	1	1	1	1	1	6
mmu-miR-130a-3p	MIMAT0000141	S1pr1	13609	NM_007901	1	1	1	1	1	1	6
mmu-miR-130a-3p	MIMAT0000141	Fosl2	14284	NM_008037	1	1	1	1	1	1	6
mmu-miR-130a-3p	MIMAT0000141	Gabrr1	14408	NM_008075	1	1	1	1	1	1	6
mmu-miR-130a-3p	MIMAT0000141	Lrp2	14725	NM_001081088	1	1	1	1	1	1	6
mmu-miR-130a-3p	MIMAT0000141	Has3	15118	NM_008217	1	1	1	1	1	1	6
mmu-miR-130a-3p	MIMAT0000141	Hoxa3	15400	NM_010452	1	1	1	1	1	1	6
mmu-miR-130a-3p	MIMAT0000141	Agfg1	15463	NM_010472	1	1	1	1	1	1	6
mmu-miR-130a-3p	MIMAT0000141	Hs3st1	15476	NM_010474	1	1	1	1	1	1	6
mmu-miR-130a-3p	MIMAT0000141	Il6st	16195	NM_010560	1	1	1	1	1	1	6
mmu-miR-130a-3p	MIMAT0000141	Irf1	16362	NM_008390	1	1	1	1	1	1	6
mmu-miR-130a-3p	MIMAT0000141	Kcna4	16492	NM_021275	1	1	1	1	1	1	6
mmu-miR-130a-3p	MIMAT0000141	Mdfic	16543	NM_175088	1	1	1	1	1	1	6
mmu-miR-130a-3p	MIMAT0000141	Ltf	17002	NM_008522	1	1	1	1	1	1	6
mmu-miR-130a-3p	MIMAT0000141	Laptm4a	17775	NM_008640	1	1	1	1	1	1	6
mmu-miR-130a-3p	MIMAT0000141	Mybl1	17864	NM_008651	1	1	1	1	1	1	6
mmu-miR-130a-3p	MIMAT0000141	Cnot7	18983	NM_011135	1	1	1	1	1	1	6
mmu-miR-130a-3p	MIMAT0000141	Pten	19211	NM_008960	1	1	1	1	1	1	6
mmu-miR-130a-3p	MIMAT0000141	Ptpn14	19250	NM_008976	1	1	1	1	1	1	6
mmu-miR-130a-3p	MIMAT0000141	Ptprg	19270	NM_008981	1	1	1	1	1	1	6
mmu-miR-130a-3p	MIMAT0000141	Rab34	19376	NM_033475	1	1	1	1	1	1	6
mmu-miR-130a-3p	MIMAT0000141	Ralbp1	19765	NM_009067	1	1	1	1	1	1	6
mmu-miR-130a-3p	MIMAT0000141	Nptn	20320	NM_009145	1	1	1	1	1	1	6
mmu-miR-130a-3p	MIMAT0000141	St8sia3	20451	NM_009182	1	1	1	1	1	1	6
mmu-miR-130a-3p	MIMAT0000141	Slc17a1	20504	NM_009198	1	1	1	1	1	1	6
mmu-miR-130a-3p	MIMAT0000141	Sall3	20689	NM_178280	1	1	1	1	1	1	6
mmu-miR-130a-3p	MIMAT0000141	Stam	20844	NM_011484	1	1	1	1	1	1	6
mmu-miR-130a-3p	MIMAT0000141	Tnf	21926	NM_013693	1	1	1	1	1	1	6
mmu-miR-130a-3p	MIMAT0000141	Tsn	22099	NM_011650	1	1	1	1	1	1	6
mmu-miR-130a-3p	MIMAT0000141	Zmat3	22401	NM_009517	1	1	1	1	1	1	6
mmu-miR-130a-3p	MIMAT0000141	Zfp11	22648	NM_172462	1	1	1	1	1	1	6
mmu-miR-130a-3p	MIMAT0000141	Zfp9	22750	NM_011763	1	1	1	1	1	1	6
mmu-miR-130a-3p	MIMAT0000141	Zim1	22776	NM_011769	1	1	1	1	1	1	6
mmu-miR-130a-3p	MIMAT0000141	Papss2	23972	NM_011864	1	1	1	1	1	1	6
mmu-miR-130a-3p	MIMAT0000141	Grk1	24013	NM_011881	1	1	1	1	1	1	6
mmu-miR-130a-3p	MIMAT0000141	Sgcb	24051	NM_011890	1	1	1	1	1	1	6
mmu-miR-130a-3p	MIMAT0000141	Spry4	24066	NM_011898	1	1	1	1	1	1	6
mmu-miR-130a-3p	MIMAT0000141	Ubl3	24109	NM_011908	1	1	1	1	1	1	6
mmu-miR-130a-3p	MIMAT0000141	Zeb2	24136	NM_015753	1	1	1	1	1	1	6
mmu-miR-130a-3p	MIMAT0000141	Rfwd2	26374	NM_011931	1	1	1	1	1	1	6
mmu-miR-130a-3p	MIMAT0000141	Orc4	26428	NM_011958	1	1	1	1	1	1	6
mmu-miR-130a-3p	MIMAT0000141	Sh3d19	27059	NM_001082414	1	1	1	1	1	1	6
mmu-miR-130a-3p	MIMAT0000141	Abcc5	27416	NM_013790	1	1	1	1	1	1	6
mmu-miR-130a-3p	MIMAT0000141	Amot	27494	NM_153319	1	1	1	1	1	1	6
mmu-miR-130a-3p	MIMAT0000141	Fam104a	28081	NM_138598	1	1	1	1	1	1	6
mmu-miR-130a-3p	MIMAT0000141	Ulk2	29869	NM_013881	1	1	1	1	1	1	6
mmu-miR-130a-3p	MIMAT0000141	Preb	50907	NM_016703	1	1	1	1	1	1	6
mmu-miR-130a-3p	MIMAT0000141	Vps37a	52348	NM_033560	1	1	1	1	1	1	6
mmu-miR-130a-3p	MIMAT0000141	Cnot4	53621	NM_016877	1	1	1	1	1	1	6
mmu-miR-130a-3p	MIMAT0000141	Rfx5	53970	NM_017395	1	1	1	1	1	1	6
mmu-miR-130a-3p	MIMAT0000141	Arl6ip1	54208	NM_019419	1	1	1	1	1	1	6
mmu-miR-130a-3p	MIMAT0000141	Tbc1d8	54610	NM_018775	1	1	1	1	1	1	6
mmu-miR-130a-3p	MIMAT0000141	Trim3	55992	NM_018880	1	1	1	1	1	1	6
mmu-miR-130a-3p	MIMAT0000141	Dgke	56077	NM_019505	1	1	1	1	1	1	6
mmu-miR-130a-3p	MIMAT0000141	Vps29	56433	NM_019780	1	1	1	1	1	1	6
mmu-miR-130a-3p	MIMAT0000141	Mbnl1	56758	NM_020007	1	1	1	1	1	1	6
mmu-miR-130a-3p	MIMAT0000141	Tmem9b	56786	NM_020050	1	1	1	1	1	1	6
mmu-miR-130a-3p	MIMAT0000141	Fbxo3	57443	NM_212433	1	1	1	1	1	1	6
mmu-miR-130a-3p	MIMAT0000141	Mlxipl	58805	NM_021455	1	1	1	1	1	1	6
mmu-miR-130a-3p	MIMAT0000141	Smoc2	64074	NM_022315	1	1	1	1	1	1	6
mmu-miR-130a-3p	MIMAT0000141	Zfp110	65020	NM_022981	1	1	1	1	1	1	6
mmu-miR-130a-3p	MIMAT0000141	Ube2d3	66105	NM_025356	1	1	1	1	1	1	6
mmu-miR-130a-3p	MIMAT0000141	Rtca	66368	NM_025517	1	1	1	1	1	1	6
mmu-miR-130a-3p	MIMAT0000141	Uggt2	66435	NM_001081252	1	1	1	1	1	1	6
mmu-miR-130a-3p	MIMAT0000141	Lman2	66890	NM_025828	1	1	1	1	1	1	6
mmu-miR-130a-3p	MIMAT0000141	Rab3c	67295	NM_023852	1	1	1	1	1	1	6
mmu-miR-130a-3p	MIMAT0000141	Snx2	67804	NM_026386	1	1	1	1	1	1	6
mmu-miR-130a-3p	MIMAT0000141	Ino80	68142	NM_026574	1	1	1	1	1	1	6
mmu-miR-130a-3p	MIMAT0000141	Rmnd5a	68477	NM_024288	1	1	1	1	1	1	6
mmu-miR-130a-3p	MIMAT0000141	Srrm4	68955	NM_026886	1	1	1	1	1	1	6
mmu-miR-130a-3p	MIMAT0000141	Sash1	70097	NM_175155	1	1	1	1	1	1	6
mmu-miR-130a-3p	MIMAT0000141	Btf3l4	70533	NM_027453	1	1	1	1	1	1	6
mmu-miR-130a-3p	MIMAT0000141	Spats1	71020	NM_027649	1	1	1	1	1	1	6
mmu-miR-130a-3p	MIMAT0000141	Esm1	71690	NM_023612	1	1	1	1	1	1	6
mmu-miR-130a-3p	MIMAT0000141	Stk11ip	71728	NM_027886	1	1	1	1	1	1	6
mmu-miR-130a-3p	MIMAT0000141	Appl1	72993	NM_145221	1	1	1	1	1	1	6
mmu-miR-130a-3p	MIMAT0000141	Wasl	73178	NM_028459	1	1	1	1	1	1	6
mmu-miR-130a-3p	MIMAT0000141	Cluh	74148	NM_001081158	1	1	1	1	1	1	6
mmu-miR-130a-3p	MIMAT0000141	Cds1	74596	NM_173370	1	1	1	1	1	1	6
mmu-miR-130a-3p	MIMAT0000141	Prss23	76453	NM_029614	1	1	1	1	1	1	6
mmu-miR-130a-3p	MIMAT0000141	Snip1	76793	NM_175246	1	1	1	1	1	1	6
mmu-miR-130a-3p	MIMAT0000141	Ago4	76850	NM_153177	1	1	1	1	1	1	6
mmu-miR-130a-3p	MIMAT0000141	Smim12	80284	NM_030252	1	1	1	1	1	1	6
mmu-miR-130a-3p	MIMAT0000141	Tfcp2l1	81879	NM_023755	1	1	1	1	1	1	6
mmu-miR-130a-3p	MIMAT0000141	Ndel1	83431	NM_023668	1	1	1	1	1	1	6
mmu-miR-130a-3p	MIMAT0000141	Enpp5	83965	NM_032003	1	1	1	1	1	1	6
mmu-miR-130a-3p	MIMAT0000141	Arfip1	99889	NM_001081093	1	1	1	1	1	1	6
mmu-miR-130a-3p	MIMAT0000141	Hepacam2	101202	NM_178899	1	1	1	1	1	1	6
mmu-miR-130a-3p	MIMAT0000141	Dnal1	105000	NM_028821	1	1	1	1	1	1	6
mmu-miR-130a-3p	MIMAT0000141	Prkaa1	105787	NM_001013367	1	1	1	1	1	1	6
mmu-miR-130a-3p	MIMAT0000141	Btaf1	107182	NM_001080706	1	1	1	1	1	1	6
mmu-miR-130a-3p	MIMAT0000141	Slco4a1	108115	NM_148933	1	1	1	1	1	1	6
mmu-miR-130a-3p	MIMAT0000141	Ubxn8	108159	NM_178648	1	1	1	1	1	1	6
mmu-miR-130a-3p	MIMAT0000141	Chd9	109151	NM_177224	1	1	1	1	1	1	6
mmu-miR-130a-3p	MIMAT0000141	Manba	110173	NM_027288	1	1	1	1	1	1	6
mmu-miR-130a-3p	MIMAT0000141	Hivep1	110521	NM_007772	1	1	1	1	1	1	6
mmu-miR-130a-3p	MIMAT0000141	Stim2	116873	NM_001081103	1	1	1	1	1	1	6
mmu-miR-130a-3p	MIMAT0000141	Usp48	170707	NM_130879	1	1	1	1	1	1	6
mmu-miR-130a-3p	MIMAT0000141	Dicer1	192119	NM_148948	1	1	1	1	1	1	6
mmu-miR-130a-3p	MIMAT0000141	Reps2	194590	NM_178256	1	1	1	1	1	1	6
mmu-miR-130a-3p	MIMAT0000141	Dcdc2a	195208	NM_177577	1	1	1	1	1	1	6
mmu-miR-130a-3p	MIMAT0000141	Cblb	208650	NM_001033238	1	1	1	1	1	1	6
mmu-miR-130a-3p	MIMAT0000141	Hmgcll1	208982	NM_173731	1	1	1	1	1	1	6
mmu-miR-130a-3p	MIMAT0000141	Phf3	213109	NM_001081080	1	1	1	1	1	1	6
mmu-miR-130a-3p	MIMAT0000141	Ythdf2	213541	NM_145393	1	1	1	1	1	1	6
mmu-miR-130a-3p	MIMAT0000141	Casd1	213819	NM_145398	1	1	1	1	1	1	6
mmu-miR-130a-3p	MIMAT0000141	Csnk1g1	214897	NM_173185	1	1	1	1	1	1	6
mmu-miR-130a-3p	MIMAT0000141	Ube2d1	216080	NM_145420	1	1	1	1	1	1	6
mmu-miR-130a-3p	MIMAT0000141	Pik3ip1	216505	NM_178149	1	1	1	1	1	1	6
mmu-miR-130a-3p	MIMAT0000141	Lgalsl	216551	NM_173752	1	1	1	1	1	1	6
mmu-miR-130a-3p	MIMAT0000141	Taok1	216965	NM_144825	1	1	1	1	1	1	6
mmu-miR-130a-3p	MIMAT0000141	Trib2	217410	NM_144551	1	1	1	1	1	1	6
mmu-miR-130a-3p	MIMAT0000141	Nek9	217718	NM_145138	1	1	1	1	1	1	6
mmu-miR-130a-3p	MIMAT0000141	Cyyr1	224405	NM_144853	1	1	1	1	1	1	6
mmu-miR-130a-3p	MIMAT0000141	Enpp4	224794	NM_199016	1	1	1	1	1	1	6
mmu-miR-130a-3p	MIMAT0000141	Cep120	225523	NM_178686	1	1	1	1	1	1	6
mmu-miR-130a-3p	MIMAT0000141	Kdm2a	225876	NM_001001984	1	1	1	1	1	1	6
mmu-miR-130a-3p	MIMAT0000141	Epb4.1l5	226352	NM_145506	1	1	1	1	1	1	6
mmu-miR-130a-3p	MIMAT0000141	R3hdm1	226412	NM_181750	1	1	1	1	1	1	6
mmu-miR-130a-3p	MIMAT0000141	Klhl20	226541	NM_001039482	1	1	1	1	1	1	6
mmu-miR-130a-3p	MIMAT0000141	Arhgap1	228359	NM_146124	1	1	1	1	1	1	6
mmu-miR-130a-3p	MIMAT0000141	Bahd1	228536	NM_001045523	1	1	1	1	1	1	6
mmu-miR-130a-3p	MIMAT0000141	Npepl1	228961	NM_213733	1	1	1	1	1	1	6
mmu-miR-130a-3p	MIMAT0000141	Man1c1	230815	NM_207237	1	1	1	1	1	1	6
mmu-miR-130a-3p	MIMAT0000141	Sel1l3	231238	NM_172710	1	1	1	1	1	1	6
mmu-miR-130a-3p	MIMAT0000141	Stk38l	232533	NM_172734	1	1	1	1	1	1	6
mmu-miR-130a-3p	MIMAT0000141	Tnrc6a	233833	NM_144925	1	1	1	1	1	1	6
mmu-miR-130a-3p	MIMAT0000141	Usp32	237898	NM_001029934	1	1	1	1	1	1	6
mmu-miR-130a-3p	MIMAT0000141	Btbd7	238386	NM_172806	1	1	1	1	1	1	6
mmu-miR-130a-3p	MIMAT0000141	Slc35g1	240660	NM_175507	1	1	1	1	1	1	6
mmu-miR-130a-3p	MIMAT0000141	Sbno1	243272	NM_001081203	1	1	1	1	1	1	6
mmu-miR-130a-3p	MIMAT0000141	Ppp1r9a	243725	NM_181595	1	1	1	1	1	1	6
mmu-miR-130a-3p	MIMAT0000141	Ppp6r1	243819	NM_172894	1	1	1	1	1	1	6
mmu-miR-130a-3p	MIMAT0000141	Npat	244879	NM_001081152	1	1	1	1	1	1	6
mmu-miR-130a-3p	MIMAT0000141	Mllt6	246198	NM_139311	1	1	1	1	1	1	6
mmu-miR-130a-3p	MIMAT0000141	Usp7	252870	NM_001003918	1	1	1	1	1	1	6
mmu-miR-130a-3p	MIMAT0000141	Mphosph9	269702	NM_001081323	1	1	1	1	1	1	6
mmu-miR-130a-3p	MIMAT0000141	Rab5a	271457	NM_025887	1	1	1	1	1	1	6
mmu-miR-130a-3p	MIMAT0000141	Tbcel	272589	NM_173038	1	1	1	1	1	1	6
mmu-miR-130a-3p	MIMAT0000141	Klhl23	277396	NM_177784	1	1	1	1	1	1	6
mmu-miR-130a-3p	MIMAT0000141	Frmd6	319710	NM_028127	1	1	1	1	1	1	6
mmu-miR-130a-3p	MIMAT0000141	Rfx7	319758	NM_001033536	1	1	1	1	1	1	6
mmu-miR-130a-3p	MIMAT0000141	Ccdc169	320604	NM_177203	1	1	1	1	1	1	6
mmu-miR-130a-3p	MIMAT0000141	Mreg	381269	NM_001005423	1	1	1	1	1	1	6
mmu-miR-130a-3p	MIMAT0000141	Adcy1	432530	NM_009622	1	1	1	1	1	1	6
mmu-miR-130a-3p	MIMAT0000141	Krtap4-1	665891	NM_001048196	1	1	1	1	1	1	6
mmu-miR-130a-3p	MIMAT0000141	Abcb7	11306	NM_009592	1	1	0	1	1	1	5
mmu-miR-130a-3p	MIMAT0000141	Abl2	11352	NM_009595	1	1	1	1	0	1	5
mmu-miR-130a-3p	MIMAT0000141	Chrna4	11438	NM_015730	1	1	0	1	1	1	5
mmu-miR-130a-3p	MIMAT0000141	Acvr1	11477	NM_001110204	1	1	1	0	1	1	5
mmu-miR-130a-3p	MIMAT0000141	Acvr2a	11480	NM_007396	1	1	0	1	1	1	5
mmu-miR-130a-3p	MIMAT0000141	Adam12	11489	NM_007400	1	1	0	1	1	1	5
mmu-miR-130a-3p	MIMAT0000141	Adamts1	11504	NM_009621	1	1	0	1	1	1	5
mmu-miR-130a-3p	MIMAT0000141	Agtr1a	11607	NM_177322	1	1	0	1	1	1	5
mmu-miR-130a-3p	MIMAT0000141	Alx4	11695	NM_007442	1	1	1	0	1	1	5
mmu-miR-130a-3p	MIMAT0000141	Ampd3	11717	NM_009667	1	1	0	1	1	1	5
mmu-miR-130a-3p	MIMAT0000141	Ankfy1	11736	NM_009671	1	1	0	1	1	1	5
mmu-miR-130a-3p	MIMAT0000141	Arx	11878	NM_007492	1	1	1	1	0	1	5
mmu-miR-130a-3p	MIMAT0000141	Atrn	11990	NM_009730	1	1	0	1	1	1	5
mmu-miR-130a-3p	MIMAT0000141	Bach1	12013	NM_007520	1	1	0	1	1	1	5
mmu-miR-130a-3p	MIMAT0000141	Bcap29	12033	NM_007530	1	1	0	1	1	1	5
mmu-miR-130a-3p	MIMAT0000141	Bcl2l2	12050	NM_007537	1	1	0	1	1	1	5
mmu-miR-130a-3p	MIMAT0000141	Hrk	12123	NM_007545	1	1	0	1	1	1	5
mmu-miR-130a-3p	MIMAT0000141	Bcl2l11	12125	NM_207680	1	1	1	0	1	1	5
mmu-miR-130a-3p	MIMAT0000141	Bmp5	12160	NM_007555	1	1	1	1	0	1	5
mmu-miR-130a-3p	MIMAT0000141	Bmpr1b	12167	NM_007560	1	1	0	1	1	1	5
mmu-miR-130a-3p	MIMAT0000141	Bmpr2	12168	NM_007561	1	1	1	1	0	1	5
mmu-miR-130a-3p	MIMAT0000141	Chic1	12212	NM_009767	1	1	0	1	1	1	5
mmu-miR-130a-3p	MIMAT0000141	Btg1	12226	NM_007569	1	1	1	1	0	1	5
mmu-miR-130a-3p	MIMAT0000141	Calm2	12314	NM_007589	1	1	0	1	1	1	5
mmu-miR-130a-3p	MIMAT0000141	Cbfb	12400	NM_022309	1	1	1	1	0	1	5
mmu-miR-130a-3p	MIMAT0000141	Cbfb	12400	NM_001161458	1	1	1	0	1	1	5
mmu-miR-130a-3p	MIMAT0000141	Rb1cc1	12421	NM_009826	1	1	0	1	1	1	5
mmu-miR-130a-3p	MIMAT0000141	Ccna2	12428	NM_009828	1	1	0	1	1	1	5
mmu-miR-130a-3p	MIMAT0000141	Ccng1	12450	NM_009831	1	1	1	1	0	1	5
mmu-miR-130a-3p	MIMAT0000141	Cd1d1	12479	NM_007639	1	1	0	1	1	1	5
mmu-miR-130a-3p	MIMAT0000141	Cd36	12491	NM_007643	1	1	1	1	0	1	5
mmu-miR-130a-3p	MIMAT0000141	Cd69	12515	NM_001033122	1	1	1	1	0	1	5
mmu-miR-130a-3p	MIMAT0000141	Cflar	12633	NM_207653	1	1	0	1	1	1	5
mmu-miR-130a-3p	MIMAT0000141	Clcn3	12725	NM_173874	1	1	1	0	1	1	5
mmu-miR-130a-3p	MIMAT0000141	Cldn1	12737	NM_016674	1	1	0	1	1	1	5
mmu-miR-130a-3p	MIMAT0000141	Tpp1	12751	NM_009906	1	1	0	1	1	1	5
mmu-miR-130a-3p	MIMAT0000141	Cnih	12793	NM_009919	1	1	1	1	0	1	5
mmu-miR-130a-3p	MIMAT0000141	Dpysl2	12934	NM_009955	1	1	1	1	0	1	5
mmu-miR-130a-3p	MIMAT0000141	Csf1	12977	NM_007778	1	1	1	0	1	1	5
mmu-miR-130a-3p	MIMAT0000141	Csnk2a1	12995	NM_007788	1	1	0	1	1	1	5
mmu-miR-130a-3p	MIMAT0000141	Cyp4a14	13119	NM_007822	1	1	0	1	1	1	5
mmu-miR-130a-3p	MIMAT0000141	Gadd45a	13197	NM_007836	1	1	1	1	0	1	5
mmu-miR-130a-3p	MIMAT0000141	Ddx6	13209	NM_001110826	1	1	1	0	1	1	5
mmu-miR-130a-3p	MIMAT0000141	Mpp3	13384	NM_007863	1	1	0	1	1	1	5
mmu-miR-130a-3p	MIMAT0000141	Dll1	13388	NM_007865	1	1	0	1	1	1	5
mmu-miR-130a-3p	MIMAT0000141	Dlx1	13390	NM_010053	1	1	0	1	1	1	5
mmu-miR-130a-3p	MIMAT0000141	Dpp6	13483	NM_010075	1	1	0	1	1	1	5
mmu-miR-130a-3p	MIMAT0000141	Dsg2	13511	NM_007883	1	1	0	1	1	1	5
mmu-miR-130a-3p	MIMAT0000141	Eda	13607	NM_010099	1	1	1	1	0	1	5
mmu-miR-130a-3p	MIMAT0000141	Eda	13607	NM_001177943	1	1	1	0	1	1	5
mmu-miR-130a-3p	MIMAT0000141	S1pr3	13610	NM_010101	1	1	0	1	1	1	5
mmu-miR-130a-3p	MIMAT0000141	Efnb2	13642	NM_010111	1	1	0	1	1	1	5
mmu-miR-130a-3p	MIMAT0000141	Elk3	13713	NM_013508	1	1	1	1	0	1	5
mmu-miR-130a-3p	MIMAT0000141	Elk4	13714	NM_007923	1	1	0	1	1	1	5
mmu-miR-130a-3p	MIMAT0000141	Emb	13723	NM_010330	1	1	0	1	1	1	5
mmu-miR-130a-3p	MIMAT0000141	Emx2	13797	NM_010132	1	1	0	1	1	1	5
mmu-miR-130a-3p	MIMAT0000141	Eps15	13858	NM_007943	1	1	1	0	1	1	5
mmu-miR-130a-3p	MIMAT0000141	Ereg	13874	NM_007950	1	1	1	1	0	1	5
mmu-miR-130a-3p	MIMAT0000141	Acsl1	14081	NM_007981	1	1	1	1	0	1	5
mmu-miR-130a-3p	MIMAT0000141	Fgl2	14190	NM_008013	1	1	0	1	1	1	5
mmu-miR-130a-3p	MIMAT0000141	Foxn2	14236	NM_180974	1	1	0	1	1	1	5
mmu-miR-130a-3p	MIMAT0000141	Fmr1	14265	NM_008031	1	1	1	1	0	1	5
mmu-miR-130a-3p	MIMAT0000141	Ncs1	14299	NM_019681	1	1	0	1	1	1	5
mmu-miR-130a-3p	MIMAT0000141	Fut2	14344	NM_018876	1	1	0	1	1	1	5
mmu-miR-130a-3p	MIMAT0000141	Fut9	14348	NM_010243	1	1	0	1	1	1	5
mmu-miR-130a-3p	MIMAT0000141	Fzd4	14366	NM_008055	1	1	0	1	1	1	5
mmu-miR-130a-3p	MIMAT0000141	Fzd8	14370	NM_008058	1	1	1	0	1	1	5
mmu-miR-130a-3p	MIMAT0000141	Gap43	14432	NM_008083	1	1	0	1	1	1	5
mmu-miR-130a-3p	MIMAT0000141	Nr6a1	14536	NM_010264	1	1	0	1	1	1	5
mmu-miR-130a-3p	MIMAT0000141	Gcnt1	14537	NM_173442	1	1	0	1	1	1	5
mmu-miR-130a-3p	MIMAT0000141	Gda	14544	NM_010266	1	1	0	1	1	1	5
mmu-miR-130a-3p	MIMAT0000141	Gja1	14609	NM_010288	1	1	1	1	0	1	5
mmu-miR-130a-3p	MIMAT0000141	Gjd2	14617	NM_010290	1	1	0	1	1	1	5
mmu-miR-130a-3p	MIMAT0000141	Gnaq	14682	NM_008139	1	1	0	1	1	1	5
mmu-miR-130a-3p	MIMAT0000141	Htt	15194	NM_010414	1	1	0	1	1	1	5
mmu-miR-130a-3p	MIMAT0000141	Hhip	15245	NM_020259	1	1	1	1	0	1	5
mmu-miR-130a-3p	MIMAT0000141	Hipk3	15259	NM_010434	1	1	1	0	1	1	5
mmu-miR-130a-3p	MIMAT0000141	Hivep2	15273	NM_010437	1	1	1	1	0	1	5
mmu-miR-130a-3p	MIMAT0000141	Hn1	15374	NM_008258	1	1	0	1	1	1	5
mmu-miR-130a-3p	MIMAT0000141	Hoxa5	15402	NM_010453	1	1	0	1	1	1	5
mmu-miR-130a-3p	MIMAT0000141	Hoxc13	15422	NM_010464	1	1	0	1	1	1	5
mmu-miR-130a-3p	MIMAT0000141	Hprt	15452	NM_013556	1	1	1	1	0	1	5
mmu-miR-130a-3p	MIMAT0000141	Ifnar2	15976	NM_010509	1	1	0	1	1	1	5
mmu-miR-130a-3p	MIMAT0000141	Lrig1	16206	NM_008377	1	1	0	1	1	1	5
mmu-miR-130a-3p	MIMAT0000141	Kpnb1	16211	NM_008379	1	1	0	1	1	1	5
mmu-miR-130a-3p	MIMAT0000141	Inhbb	16324	NM_008381	1	1	1	1	0	1	5
mmu-miR-130a-3p	MIMAT0000141	Irf4	16364	NM_013674	1	1	0	1	1	1	5
mmu-miR-130a-3p	MIMAT0000141	Itpr1	16438	NM_010585	1	1	1	1	0	1	5
mmu-miR-130a-3p	MIMAT0000141	Jarid2	16468	NM_021878	1	1	1	1	0	1	5
mmu-miR-130a-3p	MIMAT0000141	Ajuba	16475	NM_010590	1	1	0	1	1	1	5
mmu-miR-130a-3p	MIMAT0000141	Kcnab1	16497	NM_010597	1	1	0	1	1	1	5
mmu-miR-130a-3p	MIMAT0000141	Kcnj10	16513	NM_001039484	1	1	0	1	1	1	5
mmu-miR-130a-3p	MIMAT0000141	Kcnj2	16518	NM_008425	1	1	0	1	1	1	5
mmu-miR-130a-3p	MIMAT0000141	Kcnj8	16523	NM_008428	1	1	1	1	0	1	5
mmu-miR-130a-3p	MIMAT0000141	Mafb	16658	NM_010658	1	1	0	1	1	1	5
mmu-miR-130a-3p	MIMAT0000141	Ky	16716	NM_024291	1	1	0	1	1	1	5
mmu-miR-130a-3p	MIMAT0000141	Lad1	16763	NM_133664	1	1	0	1	1	1	5
mmu-miR-130a-3p	MIMAT0000141	Lifr	16880	NM_013584	1	1	0	1	1	1	5
mmu-miR-130a-3p	MIMAT0000141	Lipa	16889	NM_021460	1	1	1	0	1	1	5
mmu-miR-130a-3p	MIMAT0000141	Zbtb7a	16969	NM_010731	1	1	0	1	1	1	5
mmu-miR-130a-3p	MIMAT0000141	Lrp6	16974	NM_008514	1	1	0	1	1	1	5
mmu-miR-130a-3p	MIMAT0000141	M6pr	17113	NM_010749	1	1	1	1	0	1	5
mmu-miR-130a-3p	MIMAT0000141	Smad5	17129	NM_008541	1	1	1	1	0	1	5
mmu-miR-130a-3p	MIMAT0000141	Smad5	17129	NM_001164041	1	1	1	0	1	1	5
mmu-miR-130a-3p	MIMAT0000141	Maf	17132	NM_001025577	1	1	1	1	0	1	5
mmu-miR-130a-3p	MIMAT0000141	Man1a	17155	NM_008548	1	1	0	1	1	1	5
mmu-miR-130a-3p	MIMAT0000141	Mecp2	17257	NM_010788	1	1	1	0	1	1	5
mmu-miR-130a-3p	MIMAT0000141	Meox2	17286	NM_008584	1	1	1	1	0	1	5
mmu-miR-130a-3p	MIMAT0000141	Mknk1	17346	NM_021461	1	1	0	1	1	1	5
mmu-miR-130a-3p	MIMAT0000141	Mllt10	17354	NM_010804	1	1	1	1	0	1	5
mmu-miR-130a-3p	MIMAT0000141	Mnt	17428	NM_010813	1	1	0	1	1	1	5
mmu-miR-130a-3p	MIMAT0000141	Sik1	17691	NM_010831	1	1	0	1	1	1	5
mmu-miR-130a-3p	MIMAT0000141	Mtf1	17764	NM_008636	1	1	0	1	1	1	5
mmu-miR-130a-3p	MIMAT0000141	Mup4	17843	NM_008648	1	1	0	1	1	1	5
mmu-miR-130a-3p	MIMAT0000141	Myo5a	17918	NM_010864	1	1	0	1	1	1	5
mmu-miR-130a-3p	MIMAT0000141	Myt1	17932	NM_008665	1	1	0	1	1	1	5
mmu-miR-130a-3p	MIMAT0000141	Ncoa1	17977	NM_010881	1	1	1	0	1	1	5
mmu-miR-130a-3p	MIMAT0000141	Neurod1	18012	NM_010894	1	1	0	1	1	1	5
mmu-miR-130a-3p	MIMAT0000141	Neurog1	18014	NM_010896	1	1	0	1	1	1	5
mmu-miR-130a-3p	MIMAT0000141	Nf1	18015	NM_010897	1	1	0	1	1	1	5
mmu-miR-130a-3p	MIMAT0000141	Nfya	18044	NM_001110832	1	1	1	0	1	1	5
mmu-miR-130a-3p	MIMAT0000141	Nin	18080	NM_001081453	1	1	0	1	1	1	5
mmu-miR-130a-3p	MIMAT0000141	Nptx1	18164	NM_008730	1	1	0	1	1	1	5
mmu-miR-130a-3p	MIMAT0000141	Npy2r	18167	NM_008731	1	1	0	1	1	1	5
mmu-miR-130a-3p	MIMAT0000141	Nup62	18226	NM_053074	1	1	0	1	1	1	5
mmu-miR-130a-3p	MIMAT0000141	Pappa	18491	NM_021362	1	1	0	1	1	1	5
mmu-miR-130a-3p	MIMAT0000141	Kat2b	18519	NM_020005	1	1	0	1	1	1	5
mmu-miR-130a-3p	MIMAT0000141	Pea15a	18611	NM_011063	1	1	0	1	1	1	5
mmu-miR-130a-3p	MIMAT0000141	Piga	18700	NM_011081	1	1	0	1	1	1	5
mmu-miR-130a-3p	MIMAT0000141	Pip4k2a	18718	NM_008845	1	1	0	1	1	1	5
mmu-miR-130a-3p	MIMAT0000141	Prkca	18750	NM_011101	1	1	0	1	1	1	5
mmu-miR-130a-3p	MIMAT0000141	Pla2g2d	18782	NM_011109	1	1	0	1	1	1	5
mmu-miR-130a-3p	MIMAT0000141	Plaa	18786	NM_172695	1	1	1	1	0	1	5
mmu-miR-130a-3p	MIMAT0000141	Plcb1	18795	NM_019677	1	1	1	0	1	1	5
mmu-miR-130a-3p	MIMAT0000141	Pola1	18968	NM_008892	1	1	1	1	0	1	5
mmu-miR-130a-3p	MIMAT0000141	Pou2af1	18985	NM_011136	1	1	1	1	0	1	5
mmu-miR-130a-3p	MIMAT0000141	Pou4f1	18996	NM_011143	1	1	1	1	0	1	5
mmu-miR-130a-3p	MIMAT0000141	Pparg	19016	NM_011146	1	1	1	1	0	1	5
mmu-miR-130a-3p	MIMAT0000141	Sypl	19027	NM_198710	1	1	1	0	1	1	5
mmu-miR-130a-3p	MIMAT0000141	Psap	19156	NM_011179	1	1	1	1	0	1	5
mmu-miR-130a-3p	MIMAT0000141	Ptgfr	19220	NM_008966	1	1	0	1	1	1	5
mmu-miR-130a-3p	MIMAT0000141	Ptgfrn	19221	NM_011197	1	1	0	1	1	1	5
mmu-miR-130a-3p	MIMAT0000141	Ptpre	19267	NM_011212	1	1	0	1	1	1	5
mmu-miR-130a-3p	MIMAT0000141	Qk	19317	NM_021881	1	1	0	1	1	1	5
mmu-miR-130a-3p	MIMAT0000141	Rab11b	19326	NM_008997	1	1	0	1	1	1	5
mmu-miR-130a-3p	MIMAT0000141	Rab5b	19344	NM_177411	1	1	0	1	1	1	5
mmu-miR-130a-3p	MIMAT0000141	Rad23b	19359	NM_009011	1	1	0	1	1	1	5
mmu-miR-130a-3p	MIMAT0000141	Rad51b	19363	NM_009014	1	1	0	1	1	1	5
mmu-miR-130a-3p	MIMAT0000141	Rdh16	19683	NM_009040	1	1	0	1	1	1	5
mmu-miR-130a-3p	MIMAT0000141	Rgs2	19735	NM_009061	1	1	0	1	1	1	5
mmu-miR-130a-3p	MIMAT0000141	Rlim	19820	NM_011276	1	1	0	1	1	1	5
mmu-miR-130a-3p	MIMAT0000141	Rnf2	19821	NM_011277	1	1	0	1	1	1	5
mmu-miR-130a-3p	MIMAT0000141	Robo1	19876	NM_019413	1	1	0	1	1	1	5
mmu-miR-130a-3p	MIMAT0000141	Rpa2	19891	NM_011284	1	1	0	1	1	1	5
mmu-miR-130a-3p	MIMAT0000141	Rph3a	19894	NM_011286	1	1	0	1	1	1	5
mmu-miR-130a-3p	MIMAT0000141	Polr1c	20016	NM_009085	1	1	0	1	1	1	5
mmu-miR-130a-3p	MIMAT0000141	Sub1	20024	NM_011294	1	1	0	1	1	1	5
mmu-miR-130a-3p	MIMAT0000141	Rxra	20181	NM_011305	1	1	0	1	1	1	5
mmu-miR-130a-3p	MIMAT0000141	Atxn1	20238	NM_009124	1	1	1	1	0	1	5
mmu-miR-130a-3p	MIMAT0000141	Atxn1	20238	NM_001199305	1	1	1	0	1	1	5
mmu-miR-130a-3p	MIMAT0000141	Sema5a	20356	NM_009154	1	1	0	1	1	1	5
mmu-miR-130a-3p	MIMAT0000141	Srsf3	20383	NM_013663	1	1	0	1	1	1	5
mmu-miR-130a-3p	MIMAT0000141	Sh3gl2	20404	NM_019535	1	1	0	1	1	1	5
mmu-miR-130a-3p	MIMAT0000141	St6gal1	20440	NM_145933	1	1	0	1	1	1	5
mmu-miR-130a-3p	MIMAT0000141	St8sia1	20449	NM_011374	1	1	0	1	1	1	5
mmu-miR-130a-3p	MIMAT0000141	Six6	20476	NM_011384	1	1	1	1	0	1	5
mmu-miR-130a-3p	MIMAT0000141	Slc12a7	20499	NM_011390	1	1	0	1	1	1	5
mmu-miR-130a-3p	MIMAT0000141	Slc6a2	20538	NM_009209	1	1	0	1	1	1	5
mmu-miR-130a-3p	MIMAT0000141	Snap25	20614	NM_011428	1	1	1	1	0	1	5
mmu-miR-130a-3p	MIMAT0000141	Snapin	20615	NM_133854	1	1	1	1	0	1	5
mmu-miR-130a-3p	MIMAT0000141	Sp1	20683	NM_013672	1	1	0	1	1	1	5
mmu-miR-130a-3p	MIMAT0000141	Sptb	20741	NM_013675	1	1	0	1	1	1	5
mmu-miR-130a-3p	MIMAT0000141	Sephs2	20768	NM_009266	1	1	1	1	0	1	5
mmu-miR-130a-3p	MIMAT0000141	Srpk2	20817	NM_009274	1	1	0	1	1	1	5
mmu-miR-130a-3p	MIMAT0000141	Trove2	20822	NM_013835	1	1	0	1	1	1	5
mmu-miR-130a-3p	MIMAT0000141	Stc1	20855	NM_009285	1	1	0	1	1	1	5
mmu-miR-130a-3p	MIMAT0000141	Suv39h1	20937	NM_011514	1	1	0	1	1	1	5
mmu-miR-130a-3p	MIMAT0000141	Syp	20977	NM_009305	1	1	0	1	1	1	5
mmu-miR-130a-3p	MIMAT0000141	Syt2	20980	NM_009307	1	1	0	1	1	1	5
mmu-miR-130a-3p	MIMAT0000141	Skp1a	21402	NM_011543	1	1	0	1	1	1	5
mmu-miR-130a-3p	MIMAT0000141	Tcp1	21454	NM_013686	1	1	0	1	1	1	5
mmu-miR-130a-3p	MIMAT0000141	Tgfb2	21808	NM_009367	1	1	0	1	1	1	5
mmu-miR-130a-3p	MIMAT0000141	Tgfb3	21809	NM_009368	1	1	0	1	1	1	5
mmu-miR-130a-3p	MIMAT0000141	Tgfbr2	21813	NM_009371	1	1	0	1	1	1	5
mmu-miR-130a-3p	MIMAT0000141	Thbs2	21826	NM_011581	1	1	0	1	1	1	5
mmu-miR-130a-3p	MIMAT0000141	Otop1	21906	NM_172709	1	1	0	1	1	1	5
mmu-miR-130a-3p	MIMAT0000141	Tgoln1	22134	NM_009443	1	1	0	1	1	1	5
mmu-miR-130a-3p	MIMAT0000141	Tub	22141	NM_021885	1	1	0	1	1	1	5
mmu-miR-130a-3p	MIMAT0000141	Tulp3	22158	NM_011657	1	1	0	1	1	1	5
mmu-miR-130a-3p	MIMAT0000141	Ucp3	22229	NM_009464	1	1	1	1	0	1	5
mmu-miR-130a-3p	MIMAT0000141	Ugcg	22234	NM_011673	1	1	0	1	1	1	5
mmu-miR-130a-3p	MIMAT0000141	Ugt8a	22239	NM_011674	1	1	0	1	1	1	5
mmu-miR-130a-3p	MIMAT0000141	Upk1b	22268	NM_178924	1	1	0	1	1	1	5
mmu-miR-130a-3p	MIMAT0000141	Vmn2r42	22310	NM_009493	1	1	0	1	1	1	5
mmu-miR-130a-3p	MIMAT0000141	Eif4h	22384	NM_033561	1	1	0	1	1	1	5
mmu-miR-130a-3p	MIMAT0000141	Wee1	22390	NM_009516	1	1	1	1	0	1	5
mmu-miR-130a-3p	MIMAT0000141	Wnt1	22408	NM_021279	1	1	0	1	1	1	5
mmu-miR-130a-3p	MIMAT0000141	Wnt2b	22414	NM_009520	1	1	1	1	0	1	5
mmu-miR-130a-3p	MIMAT0000141	Atrx	22589	NM_009530	1	1	0	1	1	1	5
mmu-miR-130a-3p	MIMAT0000141	Zfp148	22661	NM_011749	1	1	0	1	1	1	5
mmu-miR-130a-3p	MIMAT0000141	Zfp39	22698	NM_011758	1	1	1	1	0	1	5
mmu-miR-130a-3p	MIMAT0000141	Zfp92	22754	NM_009566	1	1	0	1	1	1	5
mmu-miR-130a-3p	MIMAT0000141	Zfpm2	22762	NM_011766	1	1	1	1	0	1	5
mmu-miR-130a-3p	MIMAT0000141	Ikzf4	22781	NM_011772	1	1	0	1	1	1	5
mmu-miR-130a-3p	MIMAT0000141	Adam23	23792	NM_011780	1	1	0	1	1	1	5
mmu-miR-130a-3p	MIMAT0000141	Arih1	23806	NM_019927	1	1	0	1	1	1	5
mmu-miR-130a-3p	MIMAT0000141	Dnajb6	23950	NM_001037940	1	1	0	1	1	1	5
mmu-miR-130a-3p	MIMAT0000141	Gm16515	24083	NM_025294	1	1	0	1	1	1	5
mmu-miR-130a-3p	MIMAT0000141	Angptl2	26360	NM_011923	1	1	0	1	1	1	5
mmu-miR-130a-3p	MIMAT0000141	Map3k2	26405	NM_011946	1	1	0	1	1	1	5
mmu-miR-130a-3p	MIMAT0000141	Map3k8	26410	NM_007746	1	1	0	1	1	1	5
mmu-miR-130a-3p	MIMAT0000141	Mapk1	26413	NM_011949	1	1	0	1	1	1	5
mmu-miR-130a-3p	MIMAT0000141	Nbea	26422	NM_030595	1	1	0	1	1	1	5
mmu-miR-130a-3p	MIMAT0000141	Ncdn	26562	NM_011986	1	1	0	1	1	1	5
mmu-miR-130a-3p	MIMAT0000141	B3galnt1	26879	NM_020026	1	1	0	1	1	1	5
mmu-miR-130a-3p	MIMAT0000141	Eif4e2	26987	NM_023314	1	1	0	1	1	1	5
mmu-miR-130a-3p	MIMAT0000141	Micall1	27008	NM_177461	1	1	0	1	1	1	5
mmu-miR-130a-3p	MIMAT0000141	Zfp275	27081	NM_031494	1	1	0	1	1	1	5
mmu-miR-130a-3p	MIMAT0000141	Pdk4	27273	NM_013743	1	1	0	1	1	1	5
mmu-miR-130a-3p	MIMAT0000141	Dnajb9	27362	NM_013760	1	1	1	1	0	1	5
mmu-miR-130a-3p	MIMAT0000141	Pign	27392	NM_013784	1	1	0	1	1	1	5
mmu-miR-130a-3p	MIMAT0000141	Skp2	27401	NM_145468	1	1	0	1	1	1	5
mmu-miR-130a-3p	MIMAT0000141	Ept1	28042	NM_027652	1	1	0	1	1	1	5
mmu-miR-130a-3p	MIMAT0000141	Ninj2	29862	NM_016718	1	1	0	1	1	1	5
mmu-miR-130a-3p	MIMAT0000141	Fbxw5	30839	NM_013908	1	1	0	1	1	1	5
mmu-miR-130a-3p	MIMAT0000141	Zbtb18	30928	NM_013915	1	1	1	0	1	1	5
mmu-miR-130a-3p	MIMAT0000141	Nox4	50490	NM_015760	1	1	1	1	0	1	5
mmu-miR-130a-3p	MIMAT0000141	Thop1	50492	NM_022653	1	1	0	1	1	1	5
mmu-miR-130a-3p	MIMAT0000141	Atp11a	50770	NM_015804	1	1	0	1	1	1	5
mmu-miR-130a-3p	MIMAT0000141	Il17rb	50905	NM_019583	1	1	0	1	1	1	5
mmu-miR-130a-3p	MIMAT0000141	Fubp1	51886	NM_057172	1	1	0	1	1	1	5
mmu-miR-130a-3p	MIMAT0000141	Bbs1	52028	NM_001033128	1	1	0	1	1	1	5
mmu-miR-130a-3p	MIMAT0000141	D1Ertd622e	52392	NM_133825	1	1	1	1	0	1	5
mmu-miR-130a-3p	MIMAT0000141	Cenpo	52504	NM_134046	1	1	0	1	1	1	5
mmu-miR-130a-3p	MIMAT0000141	Suz12	52615	NM_199196	1	1	0	1	1	1	5
mmu-miR-130a-3p	MIMAT0000141	Esyt2	52635	NM_028731	1	1	0	1	1	1	5
mmu-miR-130a-3p	MIMAT0000141	E2f7	52679	NM_178609	1	1	0	1	1	1	5
mmu-miR-130a-3p	MIMAT0000141	Zfp410	52708	NM_144833	1	1	0	1	1	1	5
mmu-miR-130a-3p	MIMAT0000141	Tspyl2	52808	NM_029836	1	1	1	1	0	1	5
mmu-miR-130a-3p	MIMAT0000141	Tmx4	52837	NM_029148	1	1	0	1	1	1	5
mmu-miR-130a-3p	MIMAT0000141	Mtmr1	53332	NM_016985	1	1	0	1	1	1	5
mmu-miR-130a-3p	MIMAT0000141	Sec61a1	53421	NM_016906	1	1	0	1	1	1	5
mmu-miR-130a-3p	MIMAT0000141	Blcap	53619	NM_016916	1	1	1	1	0	1	5
mmu-miR-130a-3p	MIMAT0000141	Slc5a3	53881	NM_017391	1	1	0	1	1	1	5
mmu-miR-130a-3p	MIMAT0000141	Arhgef7	54126	NM_001113517	1	1	0	1	1	1	5
mmu-miR-130a-3p	MIMAT0000141	Ywhab	54401	NM_018753	1	1	0	1	1	1	5
mmu-miR-130a-3p	MIMAT0000141	Cldn8	54420	NM_018778	1	1	1	1	0	1	5
mmu-miR-130a-3p	MIMAT0000141	Nap1l3	54561	NM_138742	1	1	0	1	1	1	5
mmu-miR-130a-3p	MIMAT0000141	Hs3st3b1	54710	NM_018805	1	1	1	1	0	1	5
mmu-miR-130a-3p	MIMAT0000141	Stx8	55943	NM_018768	1	1	0	1	1	1	5
mmu-miR-130a-3p	MIMAT0000141	Ensa	56205	NM_001026212	1	1	0	1	1	1	5
mmu-miR-130a-3p	MIMAT0000141	Mrpl19	56284	NM_026490	1	1	0	1	1	1	5
mmu-miR-130a-3p	MIMAT0000141	B4galt5	56336	NM_019835	1	1	0	1	1	1	5
mmu-miR-130a-3p	MIMAT0000141	Rybp	56353	NM_019743	1	1	0	1	1	1	5
mmu-miR-130a-3p	MIMAT0000141	B4galt6	56386	NM_019737	1	1	0	1	1	1	5
mmu-miR-130a-3p	MIMAT0000141	Syncrip	56403	NM_019796	1	1	1	1	0	1	5
mmu-miR-130a-3p	MIMAT0000141	Cbln3	56410	NM_019820	1	1	0	1	1	1	5
mmu-miR-130a-3p	MIMAT0000141	Clptm1	56457	NM_019649	1	1	0	1	1	1	5
mmu-miR-130a-3p	MIMAT0000141	Foxo1	56458	NM_019739	1	1	0	1	1	1	5
mmu-miR-130a-3p	MIMAT0000141	Nme4	56520	NM_019731	1	1	0	1	1	1	5
mmu-miR-130a-3p	MIMAT0000141	Habp4	56541	NM_019986	1	1	0	1	1	1	5
mmu-miR-130a-3p	MIMAT0000141	Akap10	56697	NM_019921	1	1	0	1	1	1	5
mmu-miR-130a-3p	MIMAT0000141	Igdcc4	56741	NM_020043	1	1	0	1	1	1	5
mmu-miR-130a-3p	MIMAT0000141	Scamp5	56807	NM_020270	1	1	0	1	1	1	5
mmu-miR-130a-3p	MIMAT0000141	Tbx20	57246	NM_194263	1	1	0	1	1	1	5
mmu-miR-130a-3p	MIMAT0000141	Jph3	57340	NM_020605	1	1	0	1	1	1	5
mmu-miR-130a-3p	MIMAT0000141	Xrcc2	57434	NM_020570	1	1	0	1	1	1	5
mmu-miR-130a-3p	MIMAT0000141	Jmy	57748	NM_021310	1	1	1	1	0	1	5
mmu-miR-130a-3p	MIMAT0000141	Cdon	57810	NM_021339	1	1	0	1	1	1	5
mmu-miR-130a-3p	MIMAT0000141	Sectm1b	58210	NM_026907	1	1	0	1	1	1	5
mmu-miR-130a-3p	MIMAT0000141	Stx6	58244	NM_021433	1	1	1	1	0	1	5
mmu-miR-130a-3p	MIMAT0000141	Chst11	58250	NM_021439	1	1	0	1	1	1	5
mmu-miR-130a-3p	MIMAT0000141	Slc4a8	59033	NM_021530	1	1	0	1	1	1	5
mmu-miR-130a-3p	MIMAT0000141	Erbb2ip	59079	NM_001005868	1	1	1	0	1	1	5
mmu-miR-130a-3p	MIMAT0000141	Ube4b	63958	NM_022022	1	1	0	1	1	1	5
mmu-miR-130a-3p	MIMAT0000141	Smoc1	64075	NM_022316	1	1	1	1	0	1	5
mmu-miR-130a-3p	MIMAT0000141	Smoc1	64075	NM_001146217	1	1	1	0	1	1	5
mmu-miR-130a-3p	MIMAT0000141	Fndc4	64339	NM_022424	1	1	0	1	1	1	5
mmu-miR-130a-3p	MIMAT0000141	Dip2a	64451	NM_001081419	1	1	0	1	1	1	5
mmu-miR-130a-3p	MIMAT0000141	Mrps25	64658	NM_025578	1	1	0	1	1	1	5
mmu-miR-130a-3p	MIMAT0000141	Tsc1	64930	NM_022887	1	1	1	1	0	1	5
mmu-miR-130a-3p	MIMAT0000141	Pmepa1	65112	NM_022995	1	1	1	1	0	1	5
mmu-miR-130a-3p	MIMAT0000141	Eefsec	65967	NM_023060	1	1	0	1	1	1	5
mmu-miR-130a-3p	MIMAT0000141	Tmed3	66111	NM_025360	1	1	0	1	1	1	5
mmu-miR-130a-3p	MIMAT0000141	Tomm7	66169	NM_025394	1	1	0	1	1	1	5
mmu-miR-130a-3p	MIMAT0000141	Inip	66209	NM_001013577	1	1	0	1	1	1	5
mmu-miR-130a-3p	MIMAT0000141	Zfand1	66361	NM_025512	1	1	1	1	0	1	5
mmu-miR-130a-3p	MIMAT0000141	Chmp4c	66371	NM_025519	1	1	1	1	0	1	5
mmu-miR-130a-3p	MIMAT0000141	Exoc2	66482	NM_025588	1	1	0	1	1	1	5
mmu-miR-130a-3p	MIMAT0000141	Slc30a7	66500	NM_023214	1	1	0	1	1	1	5
mmu-miR-130a-3p	MIMAT0000141	Cmpk1	66588	NM_025647	1	1	1	1	0	1	5
mmu-miR-130a-3p	MIMAT0000141	Ubr7	66622	NM_025666	1	1	0	1	1	1	5
mmu-miR-130a-3p	MIMAT0000141	Tbc1d15	66687	NM_025706	1	1	0	1	1	1	5
mmu-miR-130a-3p	MIMAT0000141	Chmp3	66700	NM_025783	1	1	0	1	1	1	5
mmu-miR-130a-3p	MIMAT0000141	Ppp1r2	66849	NM_025800	1	1	0	1	1	1	5
mmu-miR-130a-3p	MIMAT0000141	Rnf128	66889	NM_023270	1	1	0	1	1	1	5
mmu-miR-130a-3p	MIMAT0000141	Eif4e3	66892	NM_025829	1	1	1	1	0	1	5
mmu-miR-130a-3p	MIMAT0000141	Golt1b	66964	NM_025872	1	1	1	1	0	1	5
mmu-miR-130a-3p	MIMAT0000141	Ssbp2	66970	NM_024272	1	1	0	1	1	1	5
mmu-miR-130a-3p	MIMAT0000141	Mon2	67074	NM_001163024	1	1	1	0	1	1	5
mmu-miR-130a-3p	MIMAT0000141	Mmachc	67096	NM_025962	1	1	0	1	1	1	5
mmu-miR-130a-3p	MIMAT0000141	Nrarp	67122	NM_025980	1	1	0	1	1	1	5
mmu-miR-130a-3p	MIMAT0000141	Mis12	67139	NM_025993	1	1	0	1	1	1	5
mmu-miR-130a-3p	MIMAT0000141	Ikzf5	67143	NM_175115	1	1	0	1	1	1	5
mmu-miR-130a-3p	MIMAT0000141	Sft2d3	67158	NM_026006	1	1	1	0	1	1	5
mmu-miR-130a-3p	MIMAT0000141	Arl8b	67166	NM_026011	1	1	0	1	1	1	5
mmu-miR-130a-3p	MIMAT0000141	Cmtm6	67213	NM_026036	1	1	0	1	1	1	5
mmu-miR-130a-3p	MIMAT0000141	Peli1	67245	NM_023324	1	1	0	1	1	1	5
mmu-miR-130a-3p	MIMAT0000141	Zfp422	67255	NM_026057	1	1	0	1	1	1	5
mmu-miR-130a-3p	MIMAT0000141	Jam2	67374	NM_023844	1	1	1	0	1	1	5
mmu-miR-130a-3p	MIMAT0000141	Decr1	67460	NM_026172	1	1	0	1	1	1	5
mmu-miR-130a-3p	MIMAT0000141	Mmd	67468	NM_026178	1	1	0	1	1	1	5
mmu-miR-130a-3p	MIMAT0000141	Kcnv1	67498	NM_026200	1	1	0	1	1	1	5
mmu-miR-130a-3p	MIMAT0000141	Fgfr1op2	67529	NM_026218	1	1	0	1	1	1	5
mmu-miR-130a-3p	MIMAT0000141	Fibin	67606	NM_026271	1	1	1	1	0	1	5
mmu-miR-130a-3p	MIMAT0000141	Rspry1	67610	NM_026274	1	1	0	1	1	1	5
mmu-miR-130a-3p	MIMAT0000141	Stx17	67727	NM_026343	1	1	0	1	1	1	5
mmu-miR-130a-3p	MIMAT0000141	Itgb3bp	67733	NM_026348	1	1	0	1	1	1	5
mmu-miR-130a-3p	MIMAT0000141	Loh12cr1	67774	NM_026371	1	1	0	1	1	1	5
mmu-miR-130a-3p	MIMAT0000141	Limd2	67803	NM_172397	1	1	0	1	1	1	5
mmu-miR-130a-3p	MIMAT0000141	Ubxn4	67812	NM_026390	1	1	0	1	1	1	5
mmu-miR-130a-3p	MIMAT0000141	Fam45a	67894	NM_026437	1	1	1	1	0	1	5
mmu-miR-130a-3p	MIMAT0000141	Mesdc2	67943	NM_023403	1	1	0	1	1	1	5
mmu-miR-130a-3p	MIMAT0000141	Fbxo28	67948	NM_175127	1	1	0	1	1	1	5
mmu-miR-130a-3p	MIMAT0000141	Zfp706	68036	NM_026521	1	1	0	1	1	1	5
mmu-miR-130a-3p	MIMAT0000141	Mid1ip1	68041	NM_026524	1	1	1	1	0	1	5
mmu-miR-130a-3p	MIMAT0000141	Mid1ip1	68041	NM_001166635	1	1	1	0	1	1	5
mmu-miR-130a-3p	MIMAT0000141	Ubxn2b	68053	NM_026534	1	1	1	1	0	1	5
mmu-miR-130a-3p	MIMAT0000141	Dynll2	68097	NM_026556	1	1	0	1	1	1	5
mmu-miR-130a-3p	MIMAT0000141	Zdhhc21	68268	NM_026647	1	1	0	1	1	1	5
mmu-miR-130a-3p	MIMAT0000141	Kdelc2	68304	NM_212445	1	1	0	1	1	1	5
mmu-miR-130a-3p	MIMAT0000141	Rab14	68365	NM_026697	1	1	0	1	1	1	5
mmu-miR-130a-3p	MIMAT0000141	Arel1	68497	NM_178065	1	1	0	1	1	1	5
mmu-miR-130a-3p	MIMAT0000141	Tmem109	68539	NM_134142	1	1	0	1	1	1	5
mmu-miR-130a-3p	MIMAT0000141	Soga2	68617	NM_001114098	1	1	1	0	1	1	5
mmu-miR-130a-3p	MIMAT0000141	Hnrnpul2	68693	NM_001081196	1	1	0	1	1	1	5
mmu-miR-130a-3p	MIMAT0000141	Trim37	68729	NM_197987	1	1	0	1	1	1	5
mmu-miR-130a-3p	MIMAT0000141	Dock5	68813	NM_177780	1	1	0	1	1	1	5
mmu-miR-130a-3p	MIMAT0000141	Btbd10	68815	NM_133700	1	1	1	1	0	1	5
mmu-miR-130a-3p	MIMAT0000141	Tmem110	69179	NM_028839	1	1	0	1	1	1	5
mmu-miR-130a-3p	MIMAT0000141	Ndufaf5	69487	NM_027093	1	1	1	1	0	1	5
mmu-miR-130a-3p	MIMAT0000141	Arhgef12	69632	NM_027144	1	1	0	1	1	1	5
mmu-miR-130a-3p	MIMAT0000141	Ccdc115	69668	NM_027159	1	1	0	1	1	1	5
mmu-miR-130a-3p	MIMAT0000141	Emc10	69683	NM_197991	1	1	0	1	1	1	5
mmu-miR-130a-3p	MIMAT0000141	Slc52a3	69698	NM_027172	1	1	0	1	1	1	5
mmu-miR-130a-3p	MIMAT0000141	Leng1	69757	NM_027203	1	1	0	1	1	1	5
mmu-miR-130a-3p	MIMAT0000141	1810026J23Rik	69773	NM_178619	1	1	1	1	0	1	5
mmu-miR-130a-3p	MIMAT0000141	Ttc39b	69863	NM_027238	1	1	0	1	1	1	5
mmu-miR-130a-3p	MIMAT0000141	Fbln7	70370	NM_024237	1	1	0	1	1	1	5
mmu-miR-130a-3p	MIMAT0000141	Bbx	70508	NM_027444	1	1	1	0	1	1	5
mmu-miR-130a-3p	MIMAT0000141	Tln2	70549	NM_001081242	1	1	0	1	1	1	5
mmu-miR-130a-3p	MIMAT0000141	5730455P16Rik	70591	NM_027472	1	1	0	1	1	1	5
mmu-miR-130a-3p	MIMAT0000141	Dcp2	70640	NM_027490	1	1	1	0	1	1	5
mmu-miR-130a-3p	MIMAT0000141	Naa30	70646	NM_001081430	1	1	0	1	1	1	5
mmu-miR-130a-3p	MIMAT0000141	Prdm16	70673	NM_027504	1	1	0	1	1	1	5
mmu-miR-130a-3p	MIMAT0000141	Ankib1	70797	NM_001003909	1	1	1	1	0	1	5
mmu-miR-130a-3p	MIMAT0000141	4921517D22Rik	70900	NM_183290	1	1	0	1	1	1	5
mmu-miR-130a-3p	MIMAT0000141	Pgm2l1	70974	NM_027629	1	1	1	1	0	1	5
mmu-miR-130a-3p	MIMAT0000141	Stox2	71069	NM_175162	1	1	1	1	0	1	5
mmu-miR-130a-3p	MIMAT0000141	Stox2	71069	NM_001114311	1	1	1	0	1	1	5
mmu-miR-130a-3p	MIMAT0000141	Scara5	71145	NM_028903	1	1	0	1	1	1	5
mmu-miR-130a-3p	MIMAT0000141	Mier1	71148	NM_027696	1	1	1	0	1	1	5
mmu-miR-130a-3p	MIMAT0000141	Arhgap21	71435	NM_001081364	1	1	1	1	0	1	5
mmu-miR-130a-3p	MIMAT0000141	Arhgap21	71435	NM_001128084	1	1	1	0	1	1	5
mmu-miR-130a-3p	MIMAT0000141	Ifih1	71586	NM_027835	1	1	0	1	1	1	5
mmu-miR-130a-3p	MIMAT0000141	Pogk	71592	NM_175170	1	1	0	1	1	1	5
mmu-miR-130a-3p	MIMAT0000141	Isx	71597	NM_027837	1	1	0	1	1	1	5
mmu-miR-130a-3p	MIMAT0000141	Tmem25	71687	NM_027865	1	1	0	1	1	1	5
mmu-miR-130a-3p	MIMAT0000141	Lypd6b	71897	NM_027990	1	1	0	1	1	1	5
mmu-miR-130a-3p	MIMAT0000141	Tmem106b	71900	NM_027992	1	1	0	1	1	1	5
mmu-miR-130a-3p	MIMAT0000141	Myh14	71960	NM_028021	1	1	0	1	1	1	5
mmu-miR-130a-3p	MIMAT0000141	Tsc22d2	72033	NM_001081229	1	1	0	1	1	1	5
mmu-miR-130a-3p	MIMAT0000141	Ddhd2	72108	NM_028102	1	1	1	0	1	1	5
mmu-miR-130a-3p	MIMAT0000141	Naa50	72117	NM_028108	1	1	0	1	1	1	5
mmu-miR-130a-3p	MIMAT0000141	Wdfy3	72145	NM_172882	1	1	1	0	1	1	5
mmu-miR-130a-3p	MIMAT0000141	Zfp157	72154	NM_028130	1	1	0	1	1	1	5
mmu-miR-130a-3p	MIMAT0000141	Scaf11	72193	NM_028148	1	1	0	1	1	1	5
mmu-miR-130a-3p	MIMAT0000141	Lsm11	72290	NM_028185	1	1	0	1	1	1	5
mmu-miR-130a-3p	MIMAT0000141	Amer1	72345	NM_175179	1	1	0	1	1	1	5
mmu-miR-130a-3p	MIMAT0000141	Taf4b	72504	NM_001100449	1	1	1	0	1	1	5
mmu-miR-130a-3p	MIMAT0000141	Tmem55a	72519	NM_028264	1	1	1	1	0	1	5
mmu-miR-130a-3p	MIMAT0000141	Zfp655	72611	NM_001083958	1	1	1	1	0	1	5
mmu-miR-130a-3p	MIMAT0000141	Skida1	72668	NM_028317	1	1	1	1	0	1	5
mmu-miR-130a-3p	MIMAT0000141	Ttc19	72795	NM_028360	1	1	0	1	1	1	5
mmu-miR-130a-3p	MIMAT0000141	Pard3b	72823	NM_001081050	1	1	0	1	1	1	5
mmu-miR-130a-3p	MIMAT0000141	Tppp	72948	NM_182839	1	1	0	1	1	1	5
mmu-miR-130a-3p	MIMAT0000141	Ccser2	72972	NM_027045	1	1	0	1	1	1	5
mmu-miR-130a-3p	MIMAT0000141	Fut11	73068	NM_028428	1	1	1	1	0	1	5
mmu-miR-130a-3p	MIMAT0000141	Slc25a42	73095	NM_001007570	1	1	0	1	1	1	5
mmu-miR-130a-3p	MIMAT0000141	Tmed5	73130	NM_028876	1	1	0	1	1	1	5
mmu-miR-130a-3p	MIMAT0000141	Arhgef6	73341	NM_152801	1	1	0	1	1	1	5
mmu-miR-130a-3p	MIMAT0000141	Dcbld2	73379	NM_028523	1	1	0	1	1	1	5
mmu-miR-130a-3p	MIMAT0000141	Rnf38	73469	NM_175201	1	1	1	0	1	1	5
mmu-miR-130a-3p	MIMAT0000141	Iws1	73473	NM_173441	1	1	0	1	1	1	5
mmu-miR-130a-3p	MIMAT0000141	Cst6	73720	NM_028623	1	1	0	1	1	1	5
mmu-miR-130a-3p	MIMAT0000141	Psd	73728	NM_028627	1	1	1	1	0	1	5
mmu-miR-130a-3p	MIMAT0000141	Tjap1	74094	NM_028751	1	1	0	1	1	1	5
mmu-miR-130a-3p	MIMAT0000141	Gpcpd1	74182	NM_001042671	1	1	1	0	1	1	5
mmu-miR-130a-3p	MIMAT0000141	Cyld	74256	NM_173369	1	1	1	1	0	1	5
mmu-miR-130a-3p	MIMAT0000141	Cyld	74256	NM_001128171	1	1	1	0	1	1	5
mmu-miR-130a-3p	MIMAT0000141	Usp20	74270	NM_028846	1	1	0	1	1	1	5
mmu-miR-130a-3p	MIMAT0000141	Scrn3	74616	NM_029022	1	1	0	1	1	1	5
mmu-miR-130a-3p	MIMAT0000141	Usp38	74841	NM_027554	1	1	0	1	1	1	5
mmu-miR-130a-3p	MIMAT0000141	Tmem65	74868	NM_175212	1	1	0	1	1	1	5
mmu-miR-130a-3p	MIMAT0000141	Rprd2	75137	NM_001081293	1	1	0	1	1	1	5
mmu-miR-130a-3p	MIMAT0000141	Rnf121	75212	NM_029211	1	1	0	1	1	1	5
mmu-miR-130a-3p	MIMAT0000141	Asxl2	75302	NM_172421	1	1	1	1	0	1	5
mmu-miR-130a-3p	MIMAT0000141	Atf7ip2	75329	NM_153123	1	1	1	0	1	1	5
mmu-miR-130a-3p	MIMAT0000141	Arhgap12	75415	NM_001039692	1	1	1	0	1	1	5
mmu-miR-130a-3p	MIMAT0000141	Fggy	75578	NM_029347	1	1	0	1	1	1	5
mmu-miR-130a-3p	MIMAT0000141	Zbtb4	75580	NM_029348	1	1	1	1	0	1	5
mmu-miR-130a-3p	MIMAT0000141	Rab11fip1	75767	NM_001080813	1	1	0	1	1	1	5
mmu-miR-130a-3p	MIMAT0000141	Ispd	75847	NM_178629	1	1	0	1	1	1	5
mmu-miR-130a-3p	MIMAT0000141	Rab30	75985	NM_029494	1	1	1	1	0	1	5
mmu-miR-130a-3p	MIMAT0000141	Zmym2	76007	NM_029498	1	1	0	1	1	1	5
mmu-miR-130a-3p	MIMAT0000141	Trp53rk	76367	NM_023815	1	1	0	1	1	1	5
mmu-miR-130a-3p	MIMAT0000141	Slc24a2	76376	NM_172426	1	1	1	0	1	1	5
mmu-miR-130a-3p	MIMAT0000141	Smndc1	76479	NM_172429	1	1	0	1	1	1	5
mmu-miR-130a-3p	MIMAT0000141	Kndc1	76484	NM_177261	1	1	0	1	1	1	5
mmu-miR-130a-3p	MIMAT0000141	Atg2b	76559	NM_029654	1	1	0	1	1	1	5
mmu-miR-130a-3p	MIMAT0000141	Ipo11	76582	NM_029665	1	1	0	1	1	1	5
mmu-miR-130a-3p	MIMAT0000141	Snx27	76742	NM_029721	1	1	0	1	1	1	5
mmu-miR-130a-3p	MIMAT0000141	Memo1	76890	NM_133771	1	1	1	1	0	1	5
mmu-miR-130a-3p	MIMAT0000141	Phf15	76901	NM_199299	1	1	0	1	1	1	5
mmu-miR-130a-3p	MIMAT0000141	Chst1	76969	NM_023850	1	1	1	1	0	1	5
mmu-miR-130a-3p	MIMAT0000141	Ticrr	77011	NM_029835	1	1	0	1	1	1	5
mmu-miR-130a-3p	MIMAT0000141	Tanc2	77097	NM_181071	1	1	0	1	1	1	5
mmu-miR-130a-3p	MIMAT0000141	Heg1	77446	NM_175256	1	1	0	1	1	1	5
mmu-miR-130a-3p	MIMAT0000141	Agl	77559	NM_001081326	1	1	0	1	1	1	5
mmu-miR-130a-3p	MIMAT0000141	Vps33a	77573	NM_029929	1	1	0	1	1	1	5
mmu-miR-130a-3p	MIMAT0000141	C330007P06Rik	77644	NM_029951	1	1	0	1	1	1	5
mmu-miR-130a-3p	MIMAT0000141	Polq	77782	NM_029977	1	1	0	1	1	1	5
mmu-miR-130a-3p	MIMAT0000141	Tmem50b	77975	NM_030018	1	1	0	1	1	1	5
mmu-miR-130a-3p	MIMAT0000141	Sowahb	78088	NM_175270	0	1	1	1	1	1	5
mmu-miR-130a-3p	MIMAT0000141	Cdk19	78334	NM_198164	1	1	1	1	0	1	5
mmu-miR-130a-3p	MIMAT0000141	Cdk19	78334	NM_001168304	1	1	1	0	1	1	5
mmu-miR-130a-3p	MIMAT0000141	Ttyh3	78339	NM_175274	1	1	0	1	1	1	5
mmu-miR-130a-3p	MIMAT0000141	B230219D22Rik	78521	NM_181278	1	1	0	1	1	1	5
mmu-miR-130a-3p	MIMAT0000141	Acap2	78618	NM_030138	1	1	0	1	1	1	5
mmu-miR-130a-3p	MIMAT0000141	Csgalnact2	78752	NM_030165	1	1	0	1	1	1	5
mmu-miR-130a-3p	MIMAT0000141	Mctp1	78771	NM_030174	1	1	1	1	0	1	5
mmu-miR-130a-3p	MIMAT0000141	Armc9	78795	NM_030184	1	1	0	1	1	1	5
mmu-miR-130a-3p	MIMAT0000141	Desi2	78825	NM_024282	1	1	0	1	1	1	5
mmu-miR-130a-3p	MIMAT0000141	Lrat	79235	NM_023624	1	1	0	1	1	1	5
mmu-miR-130a-3p	MIMAT0000141	Wbscr27	79565	NM_024479	1	1	0	1	1	1	5
mmu-miR-130a-3p	MIMAT0000141	Trim2	80890	NM_030706	1	1	0	1	1	1	5
mmu-miR-130a-3p	MIMAT0000141	Slc26a5	80979	NM_030727	1	1	0	1	1	1	5
mmu-miR-130a-3p	MIMAT0000141	9930013L23Rik	80982	NM_030728	1	1	0	1	1	1	5
mmu-miR-130a-3p	MIMAT0000141	Tbl1xr1	81004	NM_030732	1	1	0	1	1	1	5
mmu-miR-130a-3p	MIMAT0000141	Plekha2	83436	NM_031257	1	1	0	1	1	1	5
mmu-miR-130a-3p	MIMAT0000141	Smarcd2	83796	NM_031878	1	1	1	1	0	1	5
mmu-miR-130a-3p	MIMAT0000141	Smarcd2	83796	NM_001130187	1	1	1	0	1	1	5
mmu-miR-130a-3p	MIMAT0000141	Trps1	83925	NM_032000	1	1	0	1	1	1	5
mmu-miR-130a-3p	MIMAT0000141	Nrg4	83961	NM_032002	1	1	0	1	1	1	5
mmu-miR-130a-3p	MIMAT0000141	Cml2	93673	NM_053096	1	1	0	1	1	1	5
mmu-miR-130a-3p	MIMAT0000141	Zkscan8	93681	NM_139141	1	1	0	1	1	1	5
mmu-miR-130a-3p	MIMAT0000141	Ear11	93726	NM_053113	1	1	0	1	1	1	5
mmu-miR-130a-3p	MIMAT0000141	Aff4	93736	NM_033565	1	1	0	1	1	1	5
mmu-miR-130a-3p	MIMAT0000141	Pcdhb18	93889	NM_053143	1	1	0	1	1	1	5
mmu-miR-130a-3p	MIMAT0000141	Csmd1	94109	NM_053171	1	1	1	1	0	1	5
mmu-miR-130a-3p	MIMAT0000141	C1galt1	94192	NM_052993	1	1	0	1	1	1	5
mmu-miR-130a-3p	MIMAT0000141	Deptor	97998	NM_001037937	1	1	0	1	1	1	5
mmu-miR-130a-3p	MIMAT0000141	Mfsd6	98682	NM_133829	1	1	1	1	0	1	5
mmu-miR-130a-3p	MIMAT0000141	Znfx1	98999	NM_001033196	1	1	0	1	1	1	5
mmu-miR-130a-3p	MIMAT0000141	Osbpl6	99031	NM_145525	1	1	0	1	1	1	5
mmu-miR-130a-3p	MIMAT0000141	Dnajc24	99349	NM_026992	1	1	1	1	0	1	5
mmu-miR-130a-3p	MIMAT0000141	4933434E20Rik	99650	NM_025762	1	1	0	1	1	1	5
mmu-miR-130a-3p	MIMAT0000141	Mdn1	100019	NM_001081392	1	1	1	1	0	1	5
mmu-miR-130a-3p	MIMAT0000141	Tdrd7	100121	NM_146142	1	1	1	1	0	1	5
mmu-miR-130a-3p	MIMAT0000141	Fam46b	100342	NM_175307	1	1	1	1	0	1	5
mmu-miR-130a-3p	MIMAT0000141	Mapre3	100732	NM_133350	1	1	0	1	1	1	5
mmu-miR-130a-3p	MIMAT0000141	B630005N14Rik	101148	NM_175312	1	1	1	1	0	1	5
mmu-miR-130a-3p	MIMAT0000141	Eogt	101351	NM_175313	1	1	1	1	0	1	5
mmu-miR-130a-3p	MIMAT0000141	Zfp575	101544	NM_001033205	1	1	0	1	1	1	5
mmu-miR-130a-3p	MIMAT0000141	Spty2d1	101685	NM_175318	1	1	0	1	1	1	5
mmu-miR-130a-3p	MIMAT0000141	Numa1	101706	NM_133947	1	1	0	1	1	1	5
mmu-miR-130a-3p	MIMAT0000141	Ano1	101772	NM_178642	1	1	1	1	0	1	5
mmu-miR-130a-3p	MIMAT0000141	AW146154	101835	NM_001033530	1	1	0	1	1	1	5
mmu-miR-130a-3p	MIMAT0000141	Unc45a	101869	NM_133952	1	1	0	1	1	1	5
mmu-miR-130a-3p	MIMAT0000141	Dennd4a	102442	NM_001162917	1	1	1	0	1	1	5
mmu-miR-130a-3p	MIMAT0000141	Pls3	102866	NM_145629	1	1	0	1	1	1	5
mmu-miR-130a-3p	MIMAT0000141	Nt5dc3	103466	NM_175331	1	1	0	1	1	1	5
mmu-miR-130a-3p	MIMAT0000141	Smg6	103677	NM_001002764	1	1	0	1	1	1	5
mmu-miR-130a-3p	MIMAT0000141	Maml1	103806	NM_175334	1	1	0	1	1	1	5
mmu-miR-130a-3p	MIMAT0000141	Dnm3	103967	NM_001038619	1	1	0	1	1	1	5
mmu-miR-130a-3p	MIMAT0000141	Itga9	104099	NM_133721	1	1	1	0	1	1	5
mmu-miR-130a-3p	MIMAT0000141	Barhl2	104382	NM_001005477	1	1	0	1	1	1	5
mmu-miR-130a-3p	MIMAT0000141	E2f4	104394	NM_148952	1	1	0	1	1	1	5
mmu-miR-130a-3p	MIMAT0000141	Arrdc3	105171	NM_001042591	1	1	0	1	1	1	5
mmu-miR-130a-3p	MIMAT0000141	Exoc5	105504	NM_207214	1	1	0	1	1	1	5
mmu-miR-130a-3p	MIMAT0000141	Ankrd28	105522	NM_001024604	1	1	0	1	1	1	5
mmu-miR-130a-3p	MIMAT0000141	Dennd3	105841	NM_001081066	1	1	0	1	1	1	5
mmu-miR-130a-3p	MIMAT0000141	Osbpl11	106326	NM_176840	1	1	0	1	1	1	5
mmu-miR-130a-3p	MIMAT0000141	Itfg3	106581	NM_207217	1	1	1	1	0	1	5
mmu-miR-130a-3p	MIMAT0000141	Abhd3	106861	NM_134130	1	1	1	1	0	1	5
mmu-miR-130a-3p	MIMAT0000141	Slc39a3	106947	NM_134135	1	1	0	1	1	1	5
mmu-miR-130a-3p	MIMAT0000141	Lrrtm2	107065	NM_178005	1	1	0	1	1	1	5
mmu-miR-130a-3p	MIMAT0000141	Ssr1	107513	NM_025965	1	1	0	1	1	1	5
mmu-miR-130a-3p	MIMAT0000141	Wwp1	107568	NM_177327	1	1	0	1	1	1	5
mmu-miR-130a-3p	MIMAT0000141	Chrnb4	108015	NM_148944	1	1	0	1	1	1	5
mmu-miR-130a-3p	MIMAT0000141	Rnf216	108086	NM_080561	1	1	1	1	0	1	5
mmu-miR-130a-3p	MIMAT0000141	Xrcc4	108138	NM_028012	1	1	1	1	0	1	5
mmu-miR-130a-3p	MIMAT0000141	Ccdc88a	108686	NM_176841	1	1	1	1	0	1	5
mmu-miR-130a-3p	MIMAT0000141	Oxsr1	108737	NM_133985	1	1	0	1	1	1	5
mmu-miR-130a-3p	MIMAT0000141	Rdh13	108841	NM_175372	1	1	0	1	1	1	5
mmu-miR-130a-3p	MIMAT0000141	2700081O15Rik	108899	NM_175381	1	1	0	1	1	1	5
mmu-miR-130a-3p	MIMAT0000141	Fam73b	108958	NM_175392	1	1	0	1	1	1	5
mmu-miR-130a-3p	MIMAT0000141	Mlec	109154	NM_175403	1	1	0	1	1	1	5
mmu-miR-130a-3p	MIMAT0000141	Itga1	109700	NM_001033228	1	1	0	1	1	1	5
mmu-miR-130a-3p	MIMAT0000141	Zfp91	109910	NM_053009	1	1	0	1	1	1	5
mmu-miR-130a-3p	MIMAT0000141	Pygb	110078	NM_153781	1	1	0	1	1	1	5
mmu-miR-130a-3p	MIMAT0000141	Dync2h1	110350	NM_029851	1	1	0	1	1	1	5
mmu-miR-130a-3p	MIMAT0000141	Erc1	111173	NM_053204	1	1	0	1	1	1	5
mmu-miR-130a-3p	MIMAT0000141	Dok4	114255	NM_053246	1	1	0	1	1	1	5
mmu-miR-130a-3p	MIMAT0000141	Baz2a	116848	NM_054078	1	1	0	1	1	1	5
mmu-miR-130a-3p	MIMAT0000141	Alpk3	116904	NM_054085	1	1	0	1	1	1	5
mmu-miR-130a-3p	MIMAT0000141	Ube3b	117146	NM_054093	1	1	0	1	1	1	5
mmu-miR-130a-3p	MIMAT0000141	Igf2bp1	140486	NM_009951	1	1	0	1	1	1	5
mmu-miR-130a-3p	MIMAT0000141	Zcchc14	142682	NM_080855	1	1	0	1	1	1	5
mmu-miR-130a-3p	MIMAT0000141	Scrt1	170729	NM_130893	1	1	0	1	1	1	5
mmu-miR-130a-3p	MIMAT0000141	Znrf1	170737	NM_133206	1	1	0	1	1	1	5
mmu-miR-130a-3p	MIMAT0000141	Mtmr4	170749	NM_133215	1	1	0	1	1	1	5
mmu-miR-130a-3p	MIMAT0000141	Zfp704	170753	NM_133218	1	1	0	1	1	1	5
mmu-miR-130a-3p	MIMAT0000141	Mlc1	170790	NM_133241	1	1	0	1	1	1	5
mmu-miR-130a-3p	MIMAT0000141	Usp33	170822	NM_133247	1	1	1	0	1	1	5
mmu-miR-130a-3p	MIMAT0000141	Bmf	171543	NM_138313	1	1	0	1	1	1	5
mmu-miR-130a-3p	MIMAT0000141	Nme7	171567	NM_138314	1	1	1	1	0	1	5
mmu-miR-130a-3p	MIMAT0000141	Edem1	192193	NM_138677	1	1	1	1	0	1	5
mmu-miR-130a-3p	MIMAT0000141	Cyb5d2	192986	NM_001024926	1	1	0	1	1	1	5
mmu-miR-130a-3p	MIMAT0000141	Fam65b	193385	NM_029679	1	1	0	1	1	1	5
mmu-miR-130a-3p	MIMAT0000141	Hspa1a	193740	NM_010479	1	1	0	1	1	1	5
mmu-miR-130a-3p	MIMAT0000141	Bptf	207165	NM_176850	1	1	0	1	1	1	5
mmu-miR-130a-3p	MIMAT0000141	Arhgef17	207212	NM_001081116	1	1	0	1	1	1	5
mmu-miR-130a-3p	MIMAT0000141	Etl4	208618	NM_001081006	1	1	0	1	1	1	5
mmu-miR-130a-3p	MIMAT0000141	Dock3	208869	NM_153413	1	1	0	1	1	1	5
mmu-miR-130a-3p	MIMAT0000141	Csta	209294	NM_001033239	1	1	0	1	1	1	5
mmu-miR-130a-3p	MIMAT0000141	Itih5	209378	NM_172471	1	1	0	1	1	1	5
mmu-miR-130a-3p	MIMAT0000141	Tyw3	209584	NM_172474	1	1	0	1	1	1	5
mmu-miR-130a-3p	MIMAT0000141	Lcorl	209707	NM_172153	1	1	1	1	0	1	5
mmu-miR-130a-3p	MIMAT0000141	Slc35f3	210027	NM_175434	1	1	0	1	1	1	5
mmu-miR-130a-3p	MIMAT0000141	Adcy2	210044	NM_153534	1	1	0	1	1	1	5
mmu-miR-130a-3p	MIMAT0000141	D130043K22Rik	210108	NM_001081051	1	1	0	1	1	1	5
mmu-miR-130a-3p	MIMAT0000141	Lpp	210126	NM_178665	1	1	0	1	1	1	5
mmu-miR-130a-3p	MIMAT0000141	Zfyve26	211978	NM_001008550	1	1	1	1	0	1	5
mmu-miR-130a-3p	MIMAT0000141	8030462N17Rik	212163	NM_178670	1	1	0	1	1	1	5
mmu-miR-130a-3p	MIMAT0000141	Gsap	212167	NM_175437	1	1	0	1	1	1	5
mmu-miR-130a-3p	MIMAT0000141	Arap2	212285	NM_178407	1	1	1	0	1	1	5
mmu-miR-130a-3p	MIMAT0000141	Fstl5	213262	NM_178673	1	1	0	1	1	1	5
mmu-miR-130a-3p	MIMAT0000141	Klhdc8a	213417	NM_144810	1	1	0	1	1	1	5
mmu-miR-130a-3p	MIMAT0000141	Szrd1	213491	NM_001025608	1	1	1	0	1	1	5
mmu-miR-130a-3p	MIMAT0000141	Tnrc6b	213988	NM_144812	1	1	1	0	1	1	5
mmu-miR-130a-3p	MIMAT0000141	Slc18a2	214084	NM_172523	1	1	0	1	1	1	5
mmu-miR-130a-3p	MIMAT0000141	Kmt2a	214162	NM_001081049	1	1	0	1	1	1	5
mmu-miR-130a-3p	MIMAT0000141	Mob3b	214944	NM_178061	1	1	0	1	1	1	5
mmu-miR-130a-3p	MIMAT0000141	Fam20b	215015	NM_145413	1	1	0	1	1	1	5
mmu-miR-130a-3p	MIMAT0000141	Prr14l	215476	NM_194340	1	1	0	1	1	1	5
mmu-miR-130a-3p	MIMAT0000141	Rassf2	215653	NM_175445	1	1	0	1	1	1	5
mmu-miR-130a-3p	MIMAT0000141	Nav1	215690	NM_173437	1	1	0	1	1	1	5
mmu-miR-130a-3p	MIMAT0000141	Fam73a	215708	NM_174868	1	1	0	1	1	1	5
mmu-miR-130a-3p	MIMAT0000141	Phactr2	215789	NM_001033257	1	1	1	1	0	1	5
mmu-miR-130a-3p	MIMAT0000141	Phactr2	215789	NM_001195065	1	1	1	0	1	1	5
mmu-miR-130a-3p	MIMAT0000141	Lace1	215951	NM_145743	1	1	0	1	1	1	5
mmu-miR-130a-3p	MIMAT0000141	Socs2	216233	NM_007706	1	1	0	1	1	1	5
mmu-miR-130a-3p	MIMAT0000141	Zfc3h1	216345	NM_001033261	1	1	1	1	0	1	5
mmu-miR-130a-3p	MIMAT0000141	Hlf	217082	NM_172563	1	1	1	1	0	1	5
mmu-miR-130a-3p	MIMAT0000141	Tnrc6c	217351	NM_198022	1	1	0	1	1	1	5
mmu-miR-130a-3p	MIMAT0000141	Mbip	217588	NM_145442	1	1	0	1	1	1	5
mmu-miR-130a-3p	MIMAT0000141	Fam161b	217705	NM_172581	1	1	0	1	1	1	5
mmu-miR-130a-3p	MIMAT0000141	Mfsd7c	217721	NM_145447	1	1	0	1	1	1	5
mmu-miR-130a-3p	MIMAT0000141	Fcho2	218503	NM_172591	1	1	0	1	1	1	5
mmu-miR-130a-3p	MIMAT0000141	Depdc1b	218581	NM_178683	1	1	0	1	1	1	5
mmu-miR-130a-3p	MIMAT0000141	Mier3	218613	NM_172593	1	1	0	1	1	1	5
mmu-miR-130a-3p	MIMAT0000141	Pxk	218699	NM_145458	1	1	1	1	0	1	5
mmu-miR-130a-3p	MIMAT0000141	Pxk	218699	NM_178279	1	1	1	0	1	1	5
mmu-miR-130a-3p	MIMAT0000141	Slc4a7	218756	NM_001033270	1	1	0	1	1	1	5
mmu-miR-130a-3p	MIMAT0000141	Tmem55b	219024	NM_001033271	1	1	0	1	1	1	5
mmu-miR-130a-3p	MIMAT0000141	Cerk	223753	NM_145475	1	1	0	1	1	1	5
mmu-miR-130a-3p	MIMAT0000141	Fam43a	224093	NM_177632	1	1	1	1	0	1	5
mmu-miR-130a-3p	MIMAT0000141	Gpr116	224792	NM_001081178	1	1	0	1	1	1	5
mmu-miR-130a-3p	MIMAT0000141	Lclat1	225010	NM_001081071	1	1	1	1	0	1	5
mmu-miR-130a-3p	MIMAT0000141	St8sia5	225742	NM_153124	1	1	1	1	0	1	5
mmu-miR-130a-3p	MIMAT0000141	5430435G22Rik	226421	NM_145509	1	1	0	1	1	1	5
mmu-miR-130a-3p	MIMAT0000141	Kansl3	226976	NM_172652	1	1	0	1	1	1	5
mmu-miR-130a-3p	MIMAT0000141	2310035C23Rik	227446	NM_173187	1	1	1	0	1	1	5
mmu-miR-130a-3p	MIMAT0000141	Rabepk	227746	NM_145522	1	1	0	1	1	1	5
mmu-miR-130a-3p	MIMAT0000141	Dennd1a	227801	NM_146122	1	1	0	1	1	1	5
mmu-miR-130a-3p	MIMAT0000141	Epc2	227867	NM_172663	1	1	1	1	0	1	5
mmu-miR-130a-3p	MIMAT0000141	Gca	227960	NM_145523	1	1	0	1	1	1	5
mmu-miR-130a-3p	MIMAT0000141	Pdk1	228026	NM_172665	1	1	0	1	1	1	5
mmu-miR-130a-3p	MIMAT0000141	Btbd3	228662	NM_145534	1	1	1	0	1	1	5
mmu-miR-130a-3p	MIMAT0000141	Phf20	228829	NM_172674	1	1	0	1	1	1	5
mmu-miR-130a-3p	MIMAT0000141	Slc25a44	229517	NM_178696	1	1	0	1	1	1	5
mmu-miR-130a-3p	MIMAT0000141	Cdc14a	229776	NM_001080818	1	1	0	1	1	1	5
mmu-miR-130a-3p	MIMAT0000141	Slc25a51	230125	NM_001009949	1	1	0	1	1	1	5
mmu-miR-130a-3p	MIMAT0000141	Acer2	230379	NM_139306	1	1	1	1	0	1	5
mmu-miR-130a-3p	MIMAT0000141	Tesk2	230661	NM_146151	1	1	0	1	1	1	5
mmu-miR-130a-3p	MIMAT0000141	Kmt2c	231051	NM_001081383	1	1	1	1	0	1	5
mmu-miR-130a-3p	MIMAT0000141	Hadhb	231086	NM_145558	1	1	0	1	1	1	5
mmu-miR-130a-3p	MIMAT0000141	Dok7	231134	NM_172708	1	1	0	1	1	1	5
mmu-miR-130a-3p	MIMAT0000141	Tapt1	231225	NM_173764	1	1	0	1	1	1	5
mmu-miR-130a-3p	MIMAT0000141	Vsig10	231668	NM_001033311	1	1	0	1	1	1	5
mmu-miR-130a-3p	MIMAT0000141	Fbxw8	231672	NM_172721	1	1	0	1	1	1	5
mmu-miR-130a-3p	MIMAT0000141	Vopp1	232023	NM_146168	1	1	0	1	1	1	5
mmu-miR-130a-3p	MIMAT0000141	Klhl42	232539	NM_001081237	1	1	0	1	1	1	5
mmu-miR-130a-3p	MIMAT0000141	Vwde	232585	NM_001013757	1	1	1	1	0	1	5
mmu-miR-130a-3p	MIMAT0000141	Ano5	233246	NM_177694	1	1	0	1	1	1	5
mmu-miR-130a-3p	MIMAT0000141	Picalm	233489	NM_146194	1	1	0	1	1	1	5
mmu-miR-130a-3p	MIMAT0000141	Smg1	233789	NM_001031814	1	1	0	1	1	1	5
mmu-miR-130a-3p	MIMAT0000141	Dcun1d3	233805	NM_173408	1	1	0	1	1	1	5
mmu-miR-130a-3p	MIMAT0000141	Tmem159	233806	NM_145586	1	1	1	1	0	1	5
mmu-miR-130a-3p	MIMAT0000141	Dkk4	234130	NM_145592	1	1	0	1	1	1	5
mmu-miR-130a-3p	MIMAT0000141	Whsc1l1	234135	NM_001001735	1	1	1	1	0	1	5
mmu-miR-130a-3p	MIMAT0000141	Psd3	234353	NM_030263	1	1	1	0	1	1	5
mmu-miR-130a-3p	MIMAT0000141	D230025D16Rik	234678	NM_145604	1	1	1	1	0	1	5
mmu-miR-130a-3p	MIMAT0000141	Med17	234959	NM_144933	1	1	0	1	1	1	5
mmu-miR-130a-3p	MIMAT0000141	Ago1	236511	NM_153403	1	1	1	0	1	1	5
mmu-miR-130a-3p	MIMAT0000141	Mmgt1	236792	NM_146234	1	1	1	1	0	1	5
mmu-miR-130a-3p	MIMAT0000141	Klhl15	236904	NM_001039060	1	1	0	1	1	1	5
mmu-miR-130a-3p	MIMAT0000141	Tbpl1	237336	NM_011603	1	1	0	1	1	1	5
mmu-miR-130a-3p	MIMAT0000141	Sh3rf3	237353	NM_172788	1	1	0	1	1	1	5
mmu-miR-130a-3p	MIMAT0000141	Mex3d	237400	NM_198615	1	1	1	1	0	1	5
mmu-miR-130a-3p	MIMAT0000141	Gpatch8	237943	NM_001159492	1	1	1	0	1	1	5
mmu-miR-130a-3p	MIMAT0000141	Mylk4	238564	NM_001166030	1	1	1	0	1	1	5
mmu-miR-130a-3p	MIMAT0000141	Zfp367	238673	NM_175494	1	1	0	1	1	1	5
mmu-miR-130a-3p	MIMAT0000141	Rxfp3	239336	NM_178717	1	1	0	1	1	1	5
mmu-miR-130a-3p	MIMAT0000141	Lrp12	239393	NM_172814	1	1	0	1	1	1	5
mmu-miR-130a-3p	MIMAT0000141	Colec10	239447	NM_173422	1	1	0	1	1	1	5
mmu-miR-130a-3p	MIMAT0000141	Lnpep	240028	NM_172827	1	1	1	1	0	1	5
mmu-miR-130a-3p	MIMAT0000141	9430020K01Rik	240185	NM_001081963	1	1	0	1	1	1	5
mmu-miR-130a-3p	MIMAT0000141	St18	240690	NM_173868	1	1	1	1	0	1	5
mmu-miR-130a-3p	MIMAT0000141	St18	240690	NM_001244692	1	1	1	0	1	1	5
mmu-miR-130a-3p	MIMAT0000141	Sulf1	240725	NM_172294	1	1	1	1	0	1	5
mmu-miR-130a-3p	MIMAT0000141	Sulf1	240725	NM_001198565	1	1	1	0	1	1	5
mmu-miR-130a-3p	MIMAT0000141	Fmo9	240894	NM_172844	1	1	1	1	0	1	5
mmu-miR-130a-3p	MIMAT0000141	Plekhm3	241075	NM_001039493	1	1	0	1	1	1	5
mmu-miR-130a-3p	MIMAT0000141	D430041D05Rik	241589	NM_001033347	1	1	0	1	1	1	5
mmu-miR-130a-3p	MIMAT0000141	Snph	241727	NM_198214	1	1	0	1	1	1	5
mmu-miR-130a-3p	MIMAT0000141	Rasef	242505	NM_001017427	1	1	0	1	1	1	5
mmu-miR-130a-3p	MIMAT0000141	E2f2	242705	NM_177733	1	1	0	1	1	1	5
mmu-miR-130a-3p	MIMAT0000141	Zfp933	242747	NM_198619	1	1	0	1	1	1	5
mmu-miR-130a-3p	MIMAT0000141	Kbtbd8	243574	NM_001008785	1	1	1	0	1	1	5
mmu-miR-130a-3p	MIMAT0000141	Rgs9bp	243923	NM_145840	1	1	0	1	1	1	5
mmu-miR-130a-3p	MIMAT0000141	Rgma	244058	NM_177740	1	1	0	1	1	1	5
mmu-miR-130a-3p	MIMAT0000141	Prss35	244954	NM_178738	1	1	0	1	1	1	5
mmu-miR-130a-3p	MIMAT0000141	Kcne2	246133	NM_134110	1	1	0	1	1	1	5
mmu-miR-130a-3p	MIMAT0000141	Srgap3	259302	NM_080448	1	1	0	1	1	1	5
mmu-miR-130a-3p	MIMAT0000141	Gga3	260302	NM_173048	1	1	0	1	1	1	5
mmu-miR-130a-3p	MIMAT0000141	Ttc26	264134	NM_153600	1	1	0	1	1	1	5
mmu-miR-130a-3p	MIMAT0000141	Scml4	268297	NM_172938	1	1	0	1	1	1	5
mmu-miR-130a-3p	MIMAT0000141	Ahsa2	268390	NM_172391	1	1	0	1	1	1	5
mmu-miR-130a-3p	MIMAT0000141	Sh3pxd2b	268396	NM_177364	1	1	0	1	1	1	5
mmu-miR-130a-3p	MIMAT0000141	Phf12	268448	NM_174852	1	1	1	1	0	1	5
mmu-miR-130a-3p	MIMAT0000141	Mtmr12	268783	NM_172958	1	1	0	1	1	1	5
mmu-miR-130a-3p	MIMAT0000141	Robo2	268902	NM_175549	1	1	1	1	0	1	5
mmu-miR-130a-3p	MIMAT0000141	Arhgap28	268970	NM_172964	1	1	0	1	1	1	5
mmu-miR-130a-3p	MIMAT0000141	Phf17	269424	NM_172303	1	1	1	1	0	1	5
mmu-miR-130a-3p	MIMAT0000141	Luzp1	269593	NM_024452	1	1	0	1	1	1	5
mmu-miR-130a-3p	MIMAT0000141	Pfkfb4	270198	NM_173019	1	1	0	1	1	1	5
mmu-miR-130a-3p	MIMAT0000141	5031414D18Rik	271221	NM_198642	1	1	0	1	1	1	5
mmu-miR-130a-3p	MIMAT0000141	Nol4	319211	NM_199024	1	1	0	1	1	1	5
mmu-miR-130a-3p	MIMAT0000141	Hs3st5	319415	NM_001081208	1	1	1	1	0	1	5
mmu-miR-130a-3p	MIMAT0000141	Cxxc4	319478	NM_001004367	1	1	0	1	1	1	5
mmu-miR-130a-3p	MIMAT0000141	Zfp653	319601	NM_177318	1	1	0	1	1	1	5
mmu-miR-130a-3p	MIMAT0000141	Fbxo48	319701	NM_176982	1	1	1	1	0	1	5
mmu-miR-130a-3p	MIMAT0000141	Rc3h2	319817	NM_001100591	1	1	0	1	1	1	5
mmu-miR-130a-3p	MIMAT0000141	Ptpn7	320139	NM_177081	1	1	0	1	1	1	5
mmu-miR-130a-3p	MIMAT0000141	Zmat4	320158	NM_177086	1	1	0	1	1	1	5
mmu-miR-130a-3p	MIMAT0000141	Rnf152	320311	NM_178779	1	1	0	1	1	1	5
mmu-miR-130a-3p	MIMAT0000141	Ubn2	320538	NM_177185	1	1	0	1	1	1	5
mmu-miR-130a-3p	MIMAT0000141	Pgap3	320655	NM_001033537	1	1	0	1	1	1	5
mmu-miR-130a-3p	MIMAT0000141	Gpr183	321019	NM_183031	1	1	1	1	0	1	5
mmu-miR-130a-3p	MIMAT0000141	Xaf1	327959	NM_001037713	1	1	0	1	1	1	5
mmu-miR-130a-3p	MIMAT0000141	Gfod1	328232	NM_001033399	1	1	0	1	1	1	5
mmu-miR-130a-3p	MIMAT0000141	Ankrd44	329154	NM_001081433	1	1	0	1	1	1	5
mmu-miR-130a-3p	MIMAT0000141	Abi2	329165	NM_198127	1	1	1	1	0	1	5
mmu-miR-130a-3p	MIMAT0000141	Abi2	329165	NM_001198571	1	1	1	0	1	1	5
mmu-miR-130a-3p	MIMAT0000141	Med12l	329650	NM_177855	1	1	1	0	1	1	5
mmu-miR-130a-3p	MIMAT0000141	Vps37b	330192	NM_177876	1	1	0	1	1	1	5
mmu-miR-130a-3p	MIMAT0000141	Lrch1	380916	NM_001033439	1	1	0	1	1	1	5
mmu-miR-130a-3p	MIMAT0000141	Garem	381126	NM_001033445	1	1	1	1	0	1	5
mmu-miR-130a-3p	MIMAT0000141	Lonrf2	381338	NM_001029878	1	1	0	1	1	1	5
mmu-miR-130a-3p	MIMAT0000141	Rbm33	381626	NM_028234	1	1	0	1	1	1	5
mmu-miR-130a-3p	MIMAT0000141	N4bp2l2	381695	NM_201369	1	1	0	1	1	1	5
mmu-miR-130a-3p	MIMAT0000141	Cnep1r1	382030	NM_029074	1	1	0	1	1	1	5
mmu-miR-130a-3p	MIMAT0000141	Gse1	382034	NM_198671	1	1	0	1	1	1	5
mmu-miR-130a-3p	MIMAT0000141	Snx22	382083	NM_001025612	1	1	0	1	1	1	5
mmu-miR-130a-3p	MIMAT0000141	Zfp488	382867	NM_001013777	1	1	0	1	1	1	5
mmu-miR-130a-3p	MIMAT0000141	Tvp23a	383103	NM_001013778	1	1	0	1	1	1	5
mmu-miR-130a-3p	MIMAT0000141	Ypel5	383295	NM_027166	1	1	0	1	1	1	5
mmu-miR-130a-3p	MIMAT0000141	Taf9b	407786	NM_001001176	1	1	0	1	1	1	5
mmu-miR-130a-3p	MIMAT0000141	Ccdc111	408022	NM_001001184	1	1	0	1	1	1	5
mmu-miR-130a-3p	MIMAT0000141	Akap7	432442	NM_018747	1	1	0	1	1	1	5
mmu-miR-130a-3p	MIMAT0000141	Gm11541	432589	NM_001007584	1	1	0	1	1	1	5
mmu-miR-130a-3p	MIMAT0000141	Gm5464	432870	NM_001034881	1	1	0	1	1	1	5
mmu-miR-130a-3p	MIMAT0000141	Pnpla1	433091	NM_001034885	1	1	0	1	1	1	5
mmu-miR-130a-3p	MIMAT0000141	Sgpp2	433323	NM_001004173	1	1	0	1	1	1	5
mmu-miR-130a-3p	MIMAT0000141	Zfp560	434377	NM_001004190	1	1	0	1	1	1	5
mmu-miR-130a-3p	MIMAT0000141	Gm5615	434396	NM_001033783	1	1	0	1	1	1	5
mmu-miR-130a-3p	MIMAT0000141	Cbx6	494448	NM_028763	1	1	0	1	1	1	5
mmu-miR-130a-3p	MIMAT0000141	Cep170	545389	NM_001099637	1	1	1	1	0	1	5
mmu-miR-130a-3p	MIMAT0000141	Fam196b	574403	NM_001025382	1	1	0	1	1	1	5
mmu-miR-130a-3p	MIMAT0000141	Zcchc16	619287	NM_001033795	1	1	1	0	1	1	5
mmu-miR-130a-3p	MIMAT0000141	Nrbf2	641340	NM_001036293	1	1	1	1	0	1	5
mmu-miR-130a-3p	MIMAT0000141	Zfp784	654801	NM_001039532	1	1	0	1	1	1	5
mmu-miR-130a-3p	MIMAT0000141	Gm10113	791386	XM_001474564	1	1	1	0	1	1	5
mmu-miR-130a-3p	MIMAT0000141	Yy2	100073351	NM_001098723	1	1	0	1	1	1	5
mmu-miR-130a-3p	MIMAT0000141	Atg14	100504663	NM_172599	1	1	0	1	1	1	5
mmu-miR-130a-3p	MIMAT0000141	Abcg1	11307	NM_009593	1	1	0	1	0	1	4
mmu-miR-130a-3p	MIMAT0000141	Abl2	11352	NM_001136104	1	1	1	0	0	1	4
mmu-miR-130a-3p	MIMAT0000141	Chrna1	11435	NM_007389	1	1	0	1	0	1	4
mmu-miR-130a-3p	MIMAT0000141	Acvr1	11477	NM_001110205	1	1	1	0	0	1	4
mmu-miR-130a-3p	MIMAT0000141	Acvr1	11477	NM_007394	1	1	1	0	0	1	4
mmu-miR-130a-3p	MIMAT0000141	Adam22	11496	NM_001098225	1	0	0	1	1	1	4
mmu-miR-130a-3p	MIMAT0000141	Adcy7	11513	NM_007406	1	1	0	0	1	1	4
mmu-miR-130a-3p	MIMAT0000141	Adcyap1r1	11517	NM_007407	1	1	0	0	1	1	4
mmu-miR-130a-3p	MIMAT0000141	Add1	11518	NM_001102444	1	1	0	0	1	1	4
mmu-miR-130a-3p	MIMAT0000141	Add2	11519	NM_013458	1	1	0	1	0	1	4
mmu-miR-130a-3p	MIMAT0000141	Agrn	11603	NM_021604	1	1	0	1	0	1	4
mmu-miR-130a-3p	MIMAT0000141	Ahr	11622	NM_013464	1	0	0	1	1	1	4
mmu-miR-130a-3p	MIMAT0000141	Ahrr	11624	NM_009644	1	1	0	1	0	1	4
mmu-miR-130a-3p	MIMAT0000141	Ak4	11639	NM_009647	1	1	0	1	0	1	4
mmu-miR-130a-3p	MIMAT0000141	Ak4	11639	NM_001177602	1	1	0	0	1	1	4
mmu-miR-130a-3p	MIMAT0000141	Akap1	11640	NM_001042541	1	1	0	0	1	1	4
mmu-miR-130a-3p	MIMAT0000141	Akap4	11643	NM_001042542	1	1	0	0	1	1	4
mmu-miR-130a-3p	MIMAT0000141	Ap1g1	11765	NM_009677	1	1	0	1	0	1	4
mmu-miR-130a-3p	MIMAT0000141	Ap2a2	11772	NM_007459	1	1	0	1	0	1	4
mmu-miR-130a-3p	MIMAT0000141	Apaf1	11783	NM_001042558	1	1	0	0	1	1	4
mmu-miR-130a-3p	MIMAT0000141	Apobec2	11811	NM_009694	1	1	0	1	0	1	4
mmu-miR-130a-3p	MIMAT0000141	Atp2b2	11941	NM_009723	1	1	0	0	1	1	4
mmu-miR-130a-3p	MIMAT0000141	Hnrnpd	11991	NM_001077267	1	1	1	0	0	1	4
mmu-miR-130a-3p	MIMAT0000141	Hnrnpd	11991	NM_007516	1	1	1	0	0	1	4
mmu-miR-130a-3p	MIMAT0000141	Hnrnpd	11991	NM_001077266	1	1	1	0	0	1	4
mmu-miR-130a-3p	MIMAT0000141	Hnrnpd	11991	NM_001077265	1	1	1	0	0	1	4
mmu-miR-130a-3p	MIMAT0000141	Bach2	12014	NM_001109661	1	1	0	0	1	1	4
mmu-miR-130a-3p	MIMAT0000141	Bcl2l11	12125	NM_009754	1	1	1	0	0	1	4
mmu-miR-130a-3p	MIMAT0000141	Bcl2l11	12125	NM_207681	1	1	1	0	0	1	4
mmu-miR-130a-3p	MIMAT0000141	Bnip2	12175	NM_016787	1	1	0	1	0	1	4
mmu-miR-130a-3p	MIMAT0000141	Bnip3	12176	NM_009760	1	1	0	1	0	1	4
mmu-miR-130a-3p	MIMAT0000141	Birc6	12211	NM_007566	1	1	0	1	0	1	4
mmu-miR-130a-3p	MIMAT0000141	Cacna1e	12290	NM_009782	0	1	0	1	1	1	4
mmu-miR-130a-3p	MIMAT0000141	Car8	12319	NM_007592	1	1	0	1	0	1	4
mmu-miR-130a-3p	MIMAT0000141	Camk4	12326	NM_009793	1	0	0	1	1	1	4
mmu-miR-130a-3p	MIMAT0000141	Canx	12330	NM_007597	1	1	0	0	1	1	4
mmu-miR-130a-3p	MIMAT0000141	Cav1	12389	NM_007616	1	1	0	1	0	1	4
mmu-miR-130a-3p	MIMAT0000141	Cav1	12389	NM_001243064	1	1	0	0	1	1	4
mmu-miR-130a-3p	MIMAT0000141	Runx2	12393	NM_001145920	1	1	0	0	1	1	4
mmu-miR-130a-3p	MIMAT0000141	Runx1t1	12395	NM_001111027	1	1	0	0	1	1	4
mmu-miR-130a-3p	MIMAT0000141	Runx3	12399	NM_019732	1	1	0	1	0	1	4
mmu-miR-130a-3p	MIMAT0000141	Cbfb	12400	NM_001161456	1	1	1	0	0	1	4
mmu-miR-130a-3p	MIMAT0000141	Cbfb	12400	NM_001161457	1	1	1	0	0	1	4
mmu-miR-130a-3p	MIMAT0000141	Ccrn4l	12457	NM_009834	1	1	0	1	0	1	4
mmu-miR-130a-3p	MIMAT0000141	Cd28	12487	NM_007642	1	1	0	1	0	1	4
mmu-miR-130a-3p	MIMAT0000141	Cd36	12491	NM_001159556	1	1	1	0	0	1	4
mmu-miR-130a-3p	MIMAT0000141	Cd36	12491	NM_001159557	1	1	1	0	0	1	4
mmu-miR-130a-3p	MIMAT0000141	Cd36	12491	NM_001159555	1	1	1	0	0	1	4
mmu-miR-130a-3p	MIMAT0000141	Cd36	12491	NM_001159558	1	1	1	0	0	1	4
mmu-miR-130a-3p	MIMAT0000141	Cd247	12503	NM_001113393	1	1	0	0	1	1	4
mmu-miR-130a-3p	MIMAT0000141	Cdk1	12534	NM_007659	1	1	0	1	0	1	4
mmu-miR-130a-3p	MIMAT0000141	Clcn3	12725	NM_173876	1	1	1	0	0	1	4
mmu-miR-130a-3p	MIMAT0000141	Clcn3	12725	NM_007711	1	1	1	0	0	1	4
mmu-miR-130a-3p	MIMAT0000141	Clcn3	12725	NM_173873	1	1	1	0	0	1	4
mmu-miR-130a-3p	MIMAT0000141	Clcn5	12728	NM_016691	1	1	0	1	0	1	4
mmu-miR-130a-3p	MIMAT0000141	Clock	12753	NM_007715	1	1	0	1	0	1	4
mmu-miR-130a-3p	MIMAT0000141	Cmah	12763	NM_001111110	1	1	0	0	1	1	4
mmu-miR-130a-3p	MIMAT0000141	Ccr9	12769	NM_009913	1	1	1	0	0	1	4
mmu-miR-130a-3p	MIMAT0000141	Ccr9	12769	NM_001166625	1	1	1	0	0	1	4
mmu-miR-130a-3p	MIMAT0000141	Cnr1	12801	NM_007726	1	1	0	1	0	1	4
mmu-miR-130a-3p	MIMAT0000141	Coch	12810	NM_007728	1	0	0	1	1	1	4
mmu-miR-130a-3p	MIMAT0000141	Col19a1	12823	NM_007733	1	1	0	1	0	1	4
mmu-miR-130a-3p	MIMAT0000141	Cox5b	12859	NM_009942	1	1	0	1	0	1	4
mmu-miR-130a-3p	MIMAT0000141	Cpeb1	12877	NM_007755	1	1	0	1	0	1	4
mmu-miR-130a-3p	MIMAT0000141	Creb1	12912	NM_009952	1	1	0	0	1	1	4
mmu-miR-130a-3p	MIMAT0000141	Csf1	12977	NM_001113529	1	1	1	0	0	1	4
mmu-miR-130a-3p	MIMAT0000141	Ddx6	13209	NM_007841	1	1	1	0	0	1	4
mmu-miR-130a-3p	MIMAT0000141	Ddx6	13209	NM_181324	1	1	1	0	0	1	4
mmu-miR-130a-3p	MIMAT0000141	Dnm2	13430	NM_001039520	1	1	0	1	0	1	4
mmu-miR-130a-3p	MIMAT0000141	Dpp6	13483	NM_207282	1	1	0	1	0	1	4
mmu-miR-130a-3p	MIMAT0000141	Drd1a	13488	NM_010076	1	1	0	1	0	1	4
mmu-miR-130a-3p	MIMAT0000141	Eda	13607	NM_001177942	1	1	1	0	0	1	4
mmu-miR-130a-3p	MIMAT0000141	Eda	13607	NM_001177941	1	1	1	0	0	1	4
mmu-miR-130a-3p	MIMAT0000141	Eda	13607	NM_001177940	1	1	1	0	0	1	4
mmu-miR-130a-3p	MIMAT0000141	Eda	13607	NM_001177939	1	1	1	0	0	1	4
mmu-miR-130a-3p	MIMAT0000141	Eda	13607	NM_001177938	1	1	1	0	0	1	4
mmu-miR-130a-3p	MIMAT0000141	Eda	13607	NM_001177937	1	1	1	0	0	1	4
mmu-miR-130a-3p	MIMAT0000141	Eda	13607	NM_001177944	1	1	1	0	0	1	4
mmu-miR-130a-3p	MIMAT0000141	Dmtn	13829	NM_013514	1	1	0	1	0	1	4
mmu-miR-130a-3p	MIMAT0000141	Dmtn	13829	NM_001252662	1	1	0	0	1	1	4
mmu-miR-130a-3p	MIMAT0000141	Epc1	13831	NM_027497	1	1	0	0	1	1	4
mmu-miR-130a-3p	MIMAT0000141	Ephb4	13846	NM_010144	1	1	0	1	0	1	4
mmu-miR-130a-3p	MIMAT0000141	Eps15	13858	NM_001159964	1	1	1	0	0	1	4
mmu-miR-130a-3p	MIMAT0000141	Eps15l1	13859	NM_001122832	1	1	0	1	0	1	4
mmu-miR-130a-3p	MIMAT0000141	Ezh1	14055	NM_007970	1	1	0	1	0	1	4
mmu-miR-130a-3p	MIMAT0000141	Fgf10	14165	NM_008002	1	1	0	1	0	1	4
mmu-miR-130a-3p	MIMAT0000141	Sh3pxd2a	14218	NM_008018	1	1	0	0	1	1	4
mmu-miR-130a-3p	MIMAT0000141	Foxm1	14235	NM_008021	1	1	0	1	0	1	4
mmu-miR-130a-3p	MIMAT0000141	Foxf2	14238	NM_010225	1	1	0	1	0	1	4
mmu-miR-130a-3p	MIMAT0000141	Flot2	14252	NM_008028	1	1	0	0	1	1	4
mmu-miR-130a-3p	MIMAT0000141	Fzd6	14368	NM_008056	1	1	0	1	0	1	4
mmu-miR-130a-3p	MIMAT0000141	Gabrg2	14406	NM_177408	1	1	0	1	0	1	4
mmu-miR-130a-3p	MIMAT0000141	Gabrg2	14406	NM_008073	1	1	0	0	1	1	4
mmu-miR-130a-3p	MIMAT0000141	Gad2	14417	NM_008078	1	1	0	1	0	1	4
mmu-miR-130a-3p	MIMAT0000141	Gpd1	14555	NM_010271	1	1	0	1	0	1	4
mmu-miR-130a-3p	MIMAT0000141	Gpd2	14571	NM_001145820	1	1	0	0	1	1	4
mmu-miR-130a-3p	MIMAT0000141	Gm2a	14667	NM_010299	1	0	0	1	1	1	4
mmu-miR-130a-3p	MIMAT0000141	Gng12	14701	NM_025278	1	1	0	1	0	1	4
mmu-miR-130a-3p	MIMAT0000141	Gpr12	14738	NM_001010941	1	1	0	0	1	1	4
mmu-miR-130a-3p	MIMAT0000141	Grb10	14783	NM_010345	1	1	0	1	0	1	4
mmu-miR-130a-3p	MIMAT0000141	Grm1	14816	NM_001114333	1	1	0	0	1	1	4
mmu-miR-130a-3p	MIMAT0000141	Gstz1	14874	NM_010363	1	1	0	1	0	1	4
mmu-miR-130a-3p	MIMAT0000141	Gucy2e	14919	NM_008192	1	1	0	0	1	1	4
mmu-miR-130a-3p	MIMAT0000141	Magi1	14924	NM_001083321	1	1	0	1	0	1	4
mmu-miR-130a-3p	MIMAT0000141	Hao1	15112	NM_010403	1	1	0	1	0	1	4
mmu-miR-130a-3p	MIMAT0000141	Hc	15139	NM_010406	1	1	0	1	0	1	4
mmu-miR-130a-3p	MIMAT0000141	Hcfc1	15161	NM_008224	1	1	0	1	0	1	4
mmu-miR-130a-3p	MIMAT0000141	Foxj1	15223	NM_008240	1	1	0	1	0	1	4
mmu-miR-130a-3p	MIMAT0000141	Hipk3	15259	NM_001145824	1	1	1	0	0	1	4
mmu-miR-130a-3p	MIMAT0000141	Hmgcr	15357	NM_008255	1	0	0	1	1	1	4
mmu-miR-130a-3p	MIMAT0000141	Hoxd4	15436	NM_010469	1	1	0	1	0	1	4
mmu-miR-130a-3p	MIMAT0000141	Hpca	15444	NM_010471	1	1	0	1	0	1	4
mmu-miR-130a-3p	MIMAT0000141	Hpca	15444	NM_001130419	1	1	0	0	1	1	4
mmu-miR-130a-3p	MIMAT0000141	Hpgd	15446	NM_008278	1	1	0	1	0	1	4
mmu-miR-130a-3p	MIMAT0000141	Hsd17b7	15490	NM_010476	1	0	0	1	1	1	4
mmu-miR-130a-3p	MIMAT0000141	Hspa1b	15511	NM_010478	1	1	0	1	0	1	4
mmu-miR-130a-3p	MIMAT0000141	Hspa4	15525	NM_008300	1	1	0	1	0	1	4
mmu-miR-130a-3p	MIMAT0000141	Htr5a	15563	NM_008314	1	1	0	1	0	1	4
mmu-miR-130a-3p	MIMAT0000141	Ikbkb	16150	NM_010546	1	1	0	1	0	1	4
mmu-miR-130a-3p	MIMAT0000141	Irf1	16362	NM_001159396	1	1	1	0	0	1	4
mmu-miR-130a-3p	MIMAT0000141	Itga4	16401	NM_010576	1	1	0	1	0	1	4
mmu-miR-130a-3p	MIMAT0000141	Itgb6	16420	NM_021359	1	1	0	1	0	1	4
mmu-miR-130a-3p	MIMAT0000141	Atcay	16467	NM_178662	1	0	0	1	1	1	4
mmu-miR-130a-3p	MIMAT0000141	Jarid2	16468	NM_001205044	1	1	1	0	0	1	4
mmu-miR-130a-3p	MIMAT0000141	Jarid2	16468	NM_001205043	1	1	1	0	0	1	4
mmu-miR-130a-3p	MIMAT0000141	Kcnk5	16529	NM_021542	1	1	0	1	0	1	4
mmu-miR-130a-3p	MIMAT0000141	Kcnq2	16536	NM_001003824	1	1	0	0	1	1	4
mmu-miR-130a-3p	MIMAT0000141	Kcns2	16539	NM_181317	1	1	0	1	0	1	4
mmu-miR-130a-3p	MIMAT0000141	Kif3c	16570	NM_008445	1	1	0	1	0	1	4
mmu-miR-130a-3p	MIMAT0000141	Kit	16590	NM_001122733	1	1	0	0	1	1	4
mmu-miR-130a-3p	MIMAT0000141	Krt36	16673	NM_001174099	1	1	0	0	1	1	4
mmu-miR-130a-3p	MIMAT0000141	Ldhb	16832	NM_008492	1	1	0	1	0	1	4
mmu-miR-130a-3p	MIMAT0000141	Ldlr	16835	NM_010700	0	1	0	1	1	1	4
mmu-miR-130a-3p	MIMAT0000141	Lep	16846	NM_008493	1	1	0	1	0	1	4
mmu-miR-130a-3p	MIMAT0000141	Limk2	16886	NM_173053	1	1	0	0	1	1	4
mmu-miR-130a-3p	MIMAT0000141	Lipa	16889	NM_001111100	1	1	1	0	0	1	4
mmu-miR-130a-3p	MIMAT0000141	Llgl1	16897	NM_008502	1	1	0	1	0	1	4
mmu-miR-130a-3p	MIMAT0000141	Llgl1	16897	NM_001159404	1	1	0	0	1	1	4
mmu-miR-130a-3p	MIMAT0000141	Smad2	17126	NM_010754	1	1	0	1	0	1	4
mmu-miR-130a-3p	MIMAT0000141	Smad5	17129	NM_001164042	1	1	1	0	0	1	4
mmu-miR-130a-3p	MIMAT0000141	Man1a2	17156	NM_010763	1	1	0	0	1	1	4
mmu-miR-130a-3p	MIMAT0000141	Mbd1	17190	NM_013594	1	1	0	1	0	1	4
mmu-miR-130a-3p	MIMAT0000141	Mdm1	17245	NM_148922	1	1	0	1	0	1	4
mmu-miR-130a-3p	MIMAT0000141	Mecp2	17257	NM_001081979	1	1	1	0	0	1	4
mmu-miR-130a-3p	MIMAT0000141	Mfge8	17304	NM_008594	1	1	0	0	1	1	4
mmu-miR-130a-3p	MIMAT0000141	Cxcl9	17329	NM_008599	1	0	0	1	1	1	4
mmu-miR-130a-3p	MIMAT0000141	Mllt10	17354	NM_001252561	1	1	0	0	1	1	4
mmu-miR-130a-3p	MIMAT0000141	Aff1	17355	NM_133919	1	1	0	0	1	1	4
mmu-miR-130a-3p	MIMAT0000141	Mllt4	17356	NM_010806	1	1	0	1	0	1	4
mmu-miR-130a-3p	MIMAT0000141	Grpel1	17713	NM_024478	1	1	0	1	0	1	4
mmu-miR-130a-3p	MIMAT0000141	Map4	17758	NM_008633	1	1	0	1	0	1	4
mmu-miR-130a-3p	MIMAT0000141	Map4	17758	NM_001205330	1	1	0	0	1	1	4
mmu-miR-130a-3p	MIMAT0000141	Map7	17761	NM_008635	1	1	0	1	0	1	4
mmu-miR-130a-3p	MIMAT0000141	Mtm1	17772	NM_019926	1	1	0	1	0	1	4
mmu-miR-130a-3p	MIMAT0000141	Fam89b	17826	NM_181452	1	1	0	0	1	1	4
mmu-miR-130a-3p	MIMAT0000141	Mup3	17842	NM_001039544	1	1	0	1	0	1	4
mmu-miR-130a-3p	MIMAT0000141	Mup5	17844	NM_008649	1	1	0	1	0	1	4
mmu-miR-130a-3p	MIMAT0000141	Myb	17863	NM_010848	1	1	0	1	0	1	4
mmu-miR-130a-3p	MIMAT0000141	Myb	17863	NM_001198914	1	1	0	0	1	1	4
mmu-miR-130a-3p	MIMAT0000141	Myo5b	17919	NM_201600	1	1	0	1	0	1	4
mmu-miR-130a-3p	MIMAT0000141	Myod1	17927	NM_010866	1	1	0	1	0	1	4
mmu-miR-130a-3p	MIMAT0000141	Myom2	17930	NM_008664	1	1	0	1	0	1	4
mmu-miR-130a-3p	MIMAT0000141	Nab2	17937	NM_008668	1	1	0	0	1	1	4
mmu-miR-130a-3p	MIMAT0000141	Ncoa3	17979	NM_008679	1	0	0	1	1	1	4
mmu-miR-130a-3p	MIMAT0000141	Nfib	18028	NM_001113210	1	1	0	0	1	1	4
mmu-miR-130a-3p	MIMAT0000141	Nfic	18029	NM_008688	1	1	0	0	1	1	4
mmu-miR-130a-3p	MIMAT0000141	Nfya	18044	NM_010913	1	1	1	0	0	1	4
mmu-miR-130a-3p	MIMAT0000141	Nhlh2	18072	NM_178777	1	1	0	1	0	1	4
mmu-miR-130a-3p	MIMAT0000141	Nqo2	18105	NM_020282	1	1	0	0	1	1	4
mmu-miR-130a-3p	MIMAT0000141	Emc8	18117	NM_010926	1	0	0	1	1	1	4
mmu-miR-130a-3p	MIMAT0000141	Npr3	18162	NM_008728	1	1	0	0	1	1	4
mmu-miR-130a-3p	MIMAT0000141	Nrf1	18181	NM_010938	1	1	0	1	0	1	4
mmu-miR-130a-3p	MIMAT0000141	Nrf1	18181	NM_001164226	1	1	0	0	1	1	4
mmu-miR-130a-3p	MIMAT0000141	Nrp1	18186	NM_008737	1	1	0	0	1	1	4
mmu-miR-130a-3p	MIMAT0000141	Ntrk2	18212	NM_008745	1	1	0	1	0	1	4
mmu-miR-130a-3p	MIMAT0000141	Ntrk2	18212	NM_001025074	1	1	0	1	0	1	4
mmu-miR-130a-3p	MIMAT0000141	Ddr2	18214	NM_022563	1	0	0	1	1	1	4
mmu-miR-130a-3p	MIMAT0000141	Pafah1b1	18472	NM_013625	1	1	0	1	0	1	4
mmu-miR-130a-3p	MIMAT0000141	Pcdh10	18526	NM_001098171	1	1	0	1	0	1	4
mmu-miR-130a-3p	MIMAT0000141	Pcsk5	18552	NM_001163144	1	1	1	0	0	1	4
mmu-miR-130a-3p	MIMAT0000141	Pde1a	18573	NM_016744	1	1	0	1	0	1	4
mmu-miR-130a-3p	MIMAT0000141	Pde1a	18573	NM_001159582	1	1	0	0	1	1	4
mmu-miR-130a-3p	MIMAT0000141	Pde1b	18574	NM_008800	1	1	0	1	0	1	4
mmu-miR-130a-3p	MIMAT0000141	Pde1c	18575	NM_001025568	1	0	0	1	1	1	4
mmu-miR-130a-3p	MIMAT0000141	Pde4b	18578	NM_019840	1	0	0	1	1	1	4
mmu-miR-130a-3p	MIMAT0000141	Pdgfra	18595	NM_001083316	1	1	0	0	1	1	4
mmu-miR-130a-3p	MIMAT0000141	Prkcb	18751	NM_008855	1	1	0	1	0	1	4
mmu-miR-130a-3p	MIMAT0000141	Plat	18791	NM_008872	1	1	0	1	0	1	4
mmu-miR-130a-3p	MIMAT0000141	Plcb1	18795	NM_001145830	1	1	1	0	0	1	4
mmu-miR-130a-3p	MIMAT0000141	Prl7d1	18814	NM_011120	1	1	0	1	0	1	4
mmu-miR-130a-3p	MIMAT0000141	Pparg	19016	NM_001127330	1	1	1	0	0	1	4
mmu-miR-130a-3p	MIMAT0000141	Sypl	19027	NM_013635	1	1	1	0	0	1	4
mmu-miR-130a-3p	MIMAT0000141	Prnp	19122	NM_011170	1	1	0	1	0	1	4
mmu-miR-130a-3p	MIMAT0000141	Pros1	19128	NM_011173	1	1	0	1	0	1	4
mmu-miR-130a-3p	MIMAT0000141	St14	19143	NM_011176	1	1	0	1	0	1	4
mmu-miR-130a-3p	MIMAT0000141	Psap	19156	NM_001146124	1	1	1	0	0	1	4
mmu-miR-130a-3p	MIMAT0000141	Psap	19156	NM_001146123	1	1	1	0	0	1	4
mmu-miR-130a-3p	MIMAT0000141	Psap	19156	NM_001146122	1	1	1	0	0	1	4
mmu-miR-130a-3p	MIMAT0000141	Psap	19156	NM_001146120	1	1	1	0	0	1	4
mmu-miR-130a-3p	MIMAT0000141	Psap	19156	NM_001146121	1	1	1	0	0	1	4
mmu-miR-130a-3p	MIMAT0000141	Psmb6	19175	NM_008946	1	1	1	0	0	1	4
mmu-miR-130a-3p	MIMAT0000141	Ptp4a1	19243	NM_011200	1	1	0	1	0	1	4
mmu-miR-130a-3p	MIMAT0000141	Pvrl2	19294	NM_008990	1	1	0	1	0	1	4
mmu-miR-130a-3p	MIMAT0000141	Pex19	19298	NM_023041	1	1	0	1	0	1	4
mmu-miR-130a-3p	MIMAT0000141	Qk	19317	NM_001159516	1	1	1	0	0	1	4
mmu-miR-130a-3p	MIMAT0000141	Rab12	19328	NM_024448	1	0	0	1	1	1	4
mmu-miR-130a-3p	MIMAT0000141	Rab34	19376	NM_001159482	1	1	1	0	0	1	4
mmu-miR-130a-3p	MIMAT0000141	Rasd1	19416	NM_009026	1	1	0	1	0	1	4
mmu-miR-130a-3p	MIMAT0000141	Rasgrp1	19419	NM_011246	1	0	0	1	1	1	4
mmu-miR-130a-3p	MIMAT0000141	Pitpnm2	19679	NM_011256	1	1	0	1	0	1	4
mmu-miR-130a-3p	MIMAT0000141	Ralbp1	19765	NM_001198949	1	1	1	0	0	1	4
mmu-miR-130a-3p	MIMAT0000141	Rrm1	20133	NM_009103	1	1	0	0	1	1	4
mmu-miR-130a-3p	MIMAT0000141	Atxn1	20238	NM_001199304	1	1	1	0	0	1	4
mmu-miR-130a-3p	MIMAT0000141	Scn3a	20269	NM_018732	1	0	0	1	1	1	4
mmu-miR-130a-3p	MIMAT0000141	Scn7a	20272	NM_009135	1	1	0	1	0	1	4
mmu-miR-130a-3p	MIMAT0000141	Scn8a	20273	NM_001077499	1	1	0	0	1	1	4
mmu-miR-130a-3p	MIMAT0000141	8-Sep	20362	NM_033144	1	1	0	1	0	1	4
mmu-miR-130a-3p	MIMAT0000141	Sepp1	20363	NM_001042614	1	1	0	0	1	1	4
mmu-miR-130a-3p	MIMAT0000141	Srsf2	20382	NM_011358	1	0	0	1	1	1	4
mmu-miR-130a-3p	MIMAT0000141	St6galnac3	20447	NM_011372	1	1	0	1	0	1	4
mmu-miR-130a-3p	MIMAT0000141	Skil	20482	NM_011386	1	1	0	0	1	1	4
mmu-miR-130a-3p	MIMAT0000141	Slc17a1	20504	NM_001170638	1	1	1	0	0	1	4
mmu-miR-130a-3p	MIMAT0000141	Slc19a1	20509	NM_031196	1	1	0	1	0	1	4
mmu-miR-130a-3p	MIMAT0000141	Slc1a2	20511	NM_001077514	1	1	0	0	1	1	4
mmu-miR-130a-3p	MIMAT0000141	Slc22a2	20518	NM_013667	1	1	0	1	0	1	4
mmu-miR-130a-3p	MIMAT0000141	Slc2a4	20528	NM_009204	1	1	0	1	0	1	4
mmu-miR-130a-3p	MIMAT0000141	Slc8a1	20541	NM_001112798	1	1	1	0	0	1	4
mmu-miR-130a-3p	MIMAT0000141	Slc8a1	20541	NM_011406	1	1	1	0	0	1	4
mmu-miR-130a-3p	MIMAT0000141	Smarca4	20586	NM_011417	1	1	0	1	0	1	4
mmu-miR-130a-3p	MIMAT0000141	Smarca4	20586	NM_001174078	1	1	0	0	1	1	4
mmu-miR-130a-3p	MIMAT0000141	Ighmbp2	20589	NM_009212	1	1	0	1	0	1	4
mmu-miR-130a-3p	MIMAT0000141	Sos2	20663	NM_001135559	1	1	0	0	1	1	4
mmu-miR-130a-3p	MIMAT0000141	Sox5	20678	NM_011444	1	1	0	0	1	1	4
mmu-miR-130a-3p	MIMAT0000141	Spock1	20745	NM_009262	1	1	0	1	0	1	4
mmu-miR-130a-3p	MIMAT0000141	Sdc4	20971	NM_011521	1	1	0	1	0	1	4
mmu-miR-130a-3p	MIMAT0000141	Tbx2	21385	NM_009324	1	1	0	1	0	1	4
mmu-miR-130a-3p	MIMAT0000141	Tcea1	21399	NM_011541	1	1	0	1	0	1	4
mmu-miR-130a-3p	MIMAT0000141	Tcf4	21413	NM_013685	1	1	0	0	1	1	4
mmu-miR-130a-3p	MIMAT0000141	Tead1	21676	NM_009346	1	1	0	1	0	1	4
mmu-miR-130a-3p	MIMAT0000141	Tef	21685	NM_017376	1	1	0	0	1	1	4
mmu-miR-130a-3p	MIMAT0000141	Tgfbr1	21812	NM_009370	1	0	0	1	1	1	4
mmu-miR-130a-3p	MIMAT0000141	Timp2	21858	NM_011594	1	1	0	1	0	1	4
mmu-miR-130a-3p	MIMAT0000141	Tnfrsf1b	21938	NM_011610	1	1	0	1	0	1	4
mmu-miR-130a-3p	MIMAT0000141	Tfrc	22042	NM_011638	0	1	0	1	1	1	4
mmu-miR-130a-3p	MIMAT0000141	Trp63	22061	NM_011641	1	1	0	1	0	1	4
mmu-miR-130a-3p	MIMAT0000141	Trp63	22061	NM_001127259	1	1	0	0	1	1	4
mmu-miR-130a-3p	MIMAT0000141	Ttf1	22130	NM_009442	1	0	0	1	1	1	4
mmu-miR-130a-3p	MIMAT0000141	Ubc	22190	NM_019639	1	1	0	1	0	1	4
mmu-miR-130a-3p	MIMAT0000141	Uba3	22200	NM_001111106	1	1	1	0	0	1	4
mmu-miR-130a-3p	MIMAT0000141	Uba3	22200	NM_011666	1	1	1	0	0	1	4
mmu-miR-130a-3p	MIMAT0000141	Ube2g2	22213	NM_019803	1	1	0	1	0	1	4
mmu-miR-130a-3p	MIMAT0000141	Wdr1	22388	NM_011715	1	1	0	1	0	1	4
mmu-miR-130a-3p	MIMAT0000141	Wnt11	22411	NM_009519	1	1	0	0	1	1	4
mmu-miR-130a-3p	MIMAT0000141	Dctn6	22428	NM_011722	1	1	0	1	0	1	4
mmu-miR-130a-3p	MIMAT0000141	Xlr	22441	NM_011725	1	1	0	1	0	1	4
mmu-miR-130a-3p	MIMAT0000141	Zfp41	22701	NM_011759	1	1	0	0	1	1	4
mmu-miR-130a-3p	MIMAT0000141	Zbtb7b	22724	NM_009565	1	1	0	1	0	1	4
mmu-miR-130a-3p	MIMAT0000141	Slc30a4	22785	NM_011774	1	0	0	1	1	1	4
mmu-miR-130a-3p	MIMAT0000141	Bpnt1	23827	NM_011794	1	1	0	1	0	1	4
mmu-miR-130a-3p	MIMAT0000141	Xcr1	23832	NM_011798	1	0	0	1	1	1	4
mmu-miR-130a-3p	MIMAT0000141	G3bp2	23881	NM_001080794	1	1	0	0	1	1	4
mmu-miR-130a-3p	MIMAT0000141	Impdh1	23917	NM_011829	1	1	0	1	0	1	4
mmu-miR-130a-3p	MIMAT0000141	Jtb	23922	NM_206924	1	1	0	1	0	1	4
mmu-miR-130a-3p	MIMAT0000141	Papss2	23972	NM_001201470	1	1	1	0	0	1	4
mmu-miR-130a-3p	MIMAT0000141	Pde10a	23984	NM_011866	1	0	0	1	1	1	4
mmu-miR-130a-3p	MIMAT0000141	Slc26a4	23985	NM_011867	1	1	0	1	0	1	4
mmu-miR-130a-3p	MIMAT0000141	Sh3bp2	24055	NM_011893	1	1	0	1	0	1	4
mmu-miR-130a-3p	MIMAT0000141	Map2k1	26395	NM_008927	1	1	0	1	0	1	4
mmu-miR-130a-3p	MIMAT0000141	Map2k2	26396	NM_023138	1	1	0	1	0	1	4
mmu-miR-130a-3p	MIMAT0000141	Map3k12	26404	NM_009582	1	1	0	1	0	1	4
mmu-miR-130a-3p	MIMAT0000141	Mapk10	26414	NM_009158	1	1	0	0	1	1	4
mmu-miR-130a-3p	MIMAT0000141	Mapk8	26419	NM_016700	1	1	0	0	1	1	4
mmu-miR-130a-3p	MIMAT0000141	Homer3	26558	NM_011984	1	1	0	1	0	1	4
mmu-miR-130a-3p	MIMAT0000141	Homer3	26558	NM_001146153	1	1	0	0	1	1	4
mmu-miR-130a-3p	MIMAT0000141	Ppp2r5e	26932	NM_012024	1	1	0	1	0	1	4
mmu-miR-130a-3p	MIMAT0000141	Fkbp9	27055	NM_012056	1	1	0	1	0	1	4
mmu-miR-130a-3p	MIMAT0000141	Sh2d3c	27387	NM_013781	1	1	0	1	0	1	4
mmu-miR-130a-3p	MIMAT0000141	D6Wsu163e	28040	NM_138594	1	1	0	1	0	1	4
mmu-miR-130a-3p	MIMAT0000141	Serp1	28146	NM_030685	1	1	0	1	0	1	4
mmu-miR-130a-3p	MIMAT0000141	Timm9	30056	NM_013896	1	1	0	0	1	1	4
mmu-miR-130a-3p	MIMAT0000141	Zbtb18	30928	NM_001012330	1	1	1	0	0	1	4
mmu-miR-130a-3p	MIMAT0000141	Tor3a	30935	NM_023141	1	1	0	1	0	1	4
mmu-miR-130a-3p	MIMAT0000141	Atp9b	50771	NM_015805	1	1	0	1	0	1	4
mmu-miR-130a-3p	MIMAT0000141	Atp9b	50771	NM_001201569	1	1	0	0	1	1	4
mmu-miR-130a-3p	MIMAT0000141	Rgs3	50780	NM_019492	1	1	0	0	1	1	4
mmu-miR-130a-3p	MIMAT0000141	Acsl4	50790	NM_001033600	1	1	1	0	0	1	4
mmu-miR-130a-3p	MIMAT0000141	Acsl4	50790	NM_019477	1	1	1	0	0	1	4
mmu-miR-130a-3p	MIMAT0000141	Acsl4	50790	NM_207625	1	1	1	0	0	1	4
mmu-miR-130a-3p	MIMAT0000141	Magi2	50791	NM_001170746	1	1	0	0	1	1	4
mmu-miR-130a-3p	MIMAT0000141	Klf13	50794	NM_021366	1	1	0	0	1	1	4
mmu-miR-130a-3p	MIMAT0000141	Nus1	52014	NM_030250	1	1	0	0	1	1	4
mmu-miR-130a-3p	MIMAT0000141	Ppp6r3	52036	NM_029456	1	1	0	1	0	1	4
mmu-miR-130a-3p	MIMAT0000141	Cdkn2aipnl	52626	NM_029976	1	0	0	1	1	1	4
mmu-miR-130a-3p	MIMAT0000141	Ldlrad4	52662	NM_172631	1	1	0	1	0	1	4
mmu-miR-130a-3p	MIMAT0000141	Zwint	52696	NM_025635	1	0	0	1	1	1	4
mmu-miR-130a-3p	MIMAT0000141	Dbndd2	52840	NM_026797	1	1	0	0	1	1	4
mmu-miR-130a-3p	MIMAT0000141	Rgs7bp	52882	NM_029879	1	1	0	1	0	1	4
mmu-miR-130a-3p	MIMAT0000141	Stx7	53331	NM_016797	1	0	0	1	1	1	4
mmu-miR-130a-3p	MIMAT0000141	Stk39	53416	NM_016866	1	0	0	1	1	1	4
mmu-miR-130a-3p	MIMAT0000141	Cnot4	53621	NM_001164411	1	1	1	0	0	1	4
mmu-miR-130a-3p	MIMAT0000141	Map3k14	53859	NM_016896	1	1	0	1	0	1	4
mmu-miR-130a-3p	MIMAT0000141	Pmm2	54128	NM_016881	1	1	0	1	0	1	4
mmu-miR-130a-3p	MIMAT0000141	1-Sep	54204	NM_017461	1	1	0	1	0	1	4
mmu-miR-130a-3p	MIMAT0000141	Gnpnat1	54342	NM_019425	1	1	0	1	0	1	4
mmu-miR-130a-3p	MIMAT0000141	Hpgds	54486	NM_019455	1	1	0	0	1	1	4
mmu-miR-130a-3p	MIMAT0000141	Pcnx	54604	NM_018814	1	0	0	1	1	1	4
mmu-miR-130a-3p	MIMAT0000141	Socs6	54607	NM_018821	1	1	0	1	0	1	4
mmu-miR-130a-3p	MIMAT0000141	Sfmbt1	54650	NM_001166532	1	1	0	0	1	1	4
mmu-miR-130a-3p	MIMAT0000141	Camkk1	55984	NM_018883	1	0	0	1	1	1	4
mmu-miR-130a-3p	MIMAT0000141	Cxcl13	55985	NM_018866	1	1	0	1	0	1	4
mmu-miR-130a-3p	MIMAT0000141	Hebp2	56016	NM_019487	1	1	0	1	0	1	4
mmu-miR-130a-3p	MIMAT0000141	Cyp39a1	56050	NM_018887	1	0	0	1	1	1	4
mmu-miR-130a-3p	MIMAT0000141	Extl1	56219	NM_019578	1	0	0	1	1	1	4
mmu-miR-130a-3p	MIMAT0000141	Styx	56291	NM_019637	1	1	0	1	0	1	4
mmu-miR-130a-3p	MIMAT0000141	Zfp113	56314	NM_019747	1	1	0	1	0	1	4
mmu-miR-130a-3p	MIMAT0000141	Spen	56381	NM_019763	1	1	0	1	0	1	4
mmu-miR-130a-3p	MIMAT0000141	Ykt6	56418	NM_019661	1	1	0	1	0	1	4
mmu-miR-130a-3p	MIMAT0000141	Hbs1l	56422	NM_001145209	1	1	1	0	0	1	4
mmu-miR-130a-3p	MIMAT0000141	Socs5	56468	NM_019654	1	1	0	1	0	1	4
mmu-miR-130a-3p	MIMAT0000141	Rapgef4	56508	NM_001204166	1	1	1	0	0	1	4
mmu-miR-130a-3p	MIMAT0000141	Rapgef4	56508	NM_019688	1	1	1	0	0	1	4
mmu-miR-130a-3p	MIMAT0000141	Rapgef4	56508	NM_001204165	1	1	1	0	0	1	4
mmu-miR-130a-3p	MIMAT0000141	6-Sep	56526	NM_001253706	1	1	0	0	1	1	4
mmu-miR-130a-3p	MIMAT0000141	Ube2d2a	56550	NM_019912	1	1	0	1	0	1	4
mmu-miR-130a-3p	MIMAT0000141	Txn2	56551	NM_019913	1	1	0	0	1	1	4
mmu-miR-130a-3p	MIMAT0000141	Mlst8	56716	NM_019988	1	1	0	1	0	1	4
mmu-miR-130a-3p	MIMAT0000141	Mlst8	56716	NM_001252463	1	1	0	0	1	1	4
mmu-miR-130a-3p	MIMAT0000141	Mllt11	56772	NM_019914	1	1	0	1	0	1	4
mmu-miR-130a-3p	MIMAT0000141	Tob2	57259	NM_020507	1	0	0	1	1	1	4
mmu-miR-130a-3p	MIMAT0000141	Tmem183a	57439	NM_020588	1	1	0	0	1	1	4
mmu-miR-130a-3p	MIMAT0000141	Ccdc126	57895	NM_175098	1	1	0	1	0	1	4
mmu-miR-130a-3p	MIMAT0000141	Cdc42se1	57912	NM_172395	1	1	0	1	0	1	4
mmu-miR-130a-3p	MIMAT0000141	Pdcd1lg2	58205	NM_021396	1	1	0	1	0	1	4
mmu-miR-130a-3p	MIMAT0000141	Pex5l	58869	NM_001163517	1	1	1	0	0	1	4
mmu-miR-130a-3p	MIMAT0000141	Pex5l	58869	NM_001163516	1	1	1	0	0	1	4
mmu-miR-130a-3p	MIMAT0000141	Pex5l	58869	NM_021483	1	1	1	0	0	1	4
mmu-miR-130a-3p	MIMAT0000141	Fam13a	58909	NM_153574	1	1	0	1	0	1	4
mmu-miR-130a-3p	MIMAT0000141	Pvrl3	58998	NM_021495	1	1	0	0	1	1	4
mmu-miR-130a-3p	MIMAT0000141	Nampt	59027	NM_021524	1	1	0	0	1	1	4
mmu-miR-130a-3p	MIMAT0000141	Erbb2ip	59079	NM_021563	1	1	1	0	0	1	4
mmu-miR-130a-3p	MIMAT0000141	Fign	60344	NM_001267846	1	1	0	0	1	1	4
mmu-miR-130a-3p	MIMAT0000141	Ms4a4b	60361	NM_021718	1	1	0	1	0	1	4
mmu-miR-130a-3p	MIMAT0000141	Trp53inp1	60599	NM_021897	1	1	0	1	0	1	4
mmu-miR-130a-3p	MIMAT0000141	Trp53inp1	60599	NM_001199105	1	1	0	0	1	1	4
mmu-miR-130a-3p	MIMAT0000141	Syne1	64009	NM_153399	1	1	0	1	0	1	4
mmu-miR-130a-3p	MIMAT0000141	Sv2b	64176	NM_153579	1	1	0	0	1	1	4
mmu-miR-130a-3p	MIMAT0000141	Gprc5b	64297	NM_022420	1	0	0	1	1	1	4
mmu-miR-130a-3p	MIMAT0000141	Gpr88	64378	NM_022427	1	1	0	1	0	1	4
mmu-miR-130a-3p	MIMAT0000141	Lpin2	64898	NM_022882	1	1	0	1	0	1	4
mmu-miR-130a-3p	MIMAT0000141	Lpin2	64898	NM_001164885	1	1	0	0	1	1	4
mmu-miR-130a-3p	MIMAT0000141	Arl6ip5	65106	NM_022992	1	1	0	1	0	1	4
mmu-miR-130a-3p	MIMAT0000141	Acer3	66190	NM_025408	1	1	0	1	0	1	4
mmu-miR-130a-3p	MIMAT0000141	Ier3ip1	66191	NM_025409	1	1	0	1	0	1	4
mmu-miR-130a-3p	MIMAT0000141	Pno1	66249	NM_025443	1	1	0	1	0	1	4
mmu-miR-130a-3p	MIMAT0000141	Aamdc	66273	NM_183251	1	1	0	1	0	1	4
mmu-miR-130a-3p	MIMAT0000141	Smurf2	66313	NM_025481	1	1	0	0	1	1	4
mmu-miR-130a-3p	MIMAT0000141	Mgst3	66447	NM_025569	1	1	0	1	0	1	4
mmu-miR-130a-3p	MIMAT0000141	Fam107b	66540	NM_025626	1	1	0	1	0	1	4
mmu-miR-130a-3p	MIMAT0000141	Fastk	66587	NM_023229	1	1	0	1	0	1	4
mmu-miR-130a-3p	MIMAT0000141	Sike1	66641	NM_025679	1	1	0	1	0	1	4
mmu-miR-130a-3p	MIMAT0000141	Prkrip1	66801	NM_025774	1	1	0	1	0	1	4
mmu-miR-130a-3p	MIMAT0000141	Tspan1	66805	NM_133681	1	1	0	1	0	1	4
mmu-miR-130a-3p	MIMAT0000141	Smim7	66818	NM_172396	1	1	0	1	0	1	4
mmu-miR-130a-3p	MIMAT0000141	Clec14a	66864	NM_025809	1	0	0	1	1	1	4
mmu-miR-130a-3p	MIMAT0000141	Serbp1	66870	NM_025814	1	1	0	0	1	1	4
mmu-miR-130a-3p	MIMAT0000141	Crnkl1	66877	NM_025820	1	1	0	1	0	1	4
mmu-miR-130a-3p	MIMAT0000141	Luc7l	66978	NM_028190	1	0	0	1	1	1	4
mmu-miR-130a-3p	MIMAT0000141	2610002M06Rik	67028	NM_025921	1	1	0	0	1	1	4
mmu-miR-130a-3p	MIMAT0000141	Slc25a53	67062	NM_001082412	1	1	0	0	1	1	4
mmu-miR-130a-3p	MIMAT0000141	Mon2	67074	NM_153395	1	1	1	0	0	1	4
mmu-miR-130a-3p	MIMAT0000141	Mon2	67074	NM_001163025	1	1	1	0	0	1	4
mmu-miR-130a-3p	MIMAT0000141	D16Ertd472e	67102	NM_025967	1	1	0	1	0	1	4
mmu-miR-130a-3p	MIMAT0000141	Ndufa6	67130	NM_025987	1	1	0	0	1	1	4
mmu-miR-130a-3p	MIMAT0000141	Nde1	67203	NM_023317	1	1	0	0	1	1	4
mmu-miR-130a-3p	MIMAT0000141	Prpf18	67229	NM_026045	1	1	0	1	0	1	4
mmu-miR-130a-3p	MIMAT0000141	Cinp	67236	NM_026048	1	1	0	1	0	1	4
mmu-miR-130a-3p	MIMAT0000141	Cinp	67236	NM_027223	1	1	0	0	1	1	4
mmu-miR-130a-3p	MIMAT0000141	Slc25a19	67283	NM_026071	1	1	0	1	0	1	4
mmu-miR-130a-3p	MIMAT0000141	Slc25a19	67283	NM_001252395	1	1	0	0	1	1	4
mmu-miR-130a-3p	MIMAT0000141	Cltc	67300	NM_001003908	0	1	1	1	0	1	4
mmu-miR-130a-3p	MIMAT0000141	Soga3	67412	NM_026138	1	1	0	1	0	1	4
mmu-miR-130a-3p	MIMAT0000141	Ankrd33b	67434	NM_001164441	1	1	0	0	1	1	4
mmu-miR-130a-3p	MIMAT0000141	Frmd8	67457	NM_026169	1	1	0	1	0	1	4
mmu-miR-130a-3p	MIMAT0000141	Ero1lb	67475	NM_026184	1	1	0	1	0	1	4
mmu-miR-130a-3p	MIMAT0000141	Trim62	67525	NM_178110	1	1	0	1	0	1	4
mmu-miR-130a-3p	MIMAT0000141	Cog6	67542	NM_026225	1	1	0	1	0	1	4
mmu-miR-130a-3p	MIMAT0000141	Narf	67608	NM_026272	1	1	0	1	0	1	4
mmu-miR-130a-3p	MIMAT0000141	Lrp2bp	67620	NM_026278	1	1	0	1	0	1	4
mmu-miR-130a-3p	MIMAT0000141	Idh3a	67834	NM_029573	1	1	0	1	0	1	4
mmu-miR-130a-3p	MIMAT0000141	Gpsm1	67839	NM_153410	1	1	0	1	0	1	4
mmu-miR-130a-3p	MIMAT0000141	Fam45a	67894	NM_001167829	1	1	1	0	0	1	4
mmu-miR-130a-3p	MIMAT0000141	Ccny	67974	NM_026484	1	1	0	1	0	1	4
mmu-miR-130a-3p	MIMAT0000141	Nacc2	67991	NM_001037098	1	1	0	0	1	1	4
mmu-miR-130a-3p	MIMAT0000141	Srsf6	67996	NM_026499	1	0	0	1	1	1	4
mmu-miR-130a-3p	MIMAT0000141	Tmem178	68027	NM_026516	1	1	0	1	0	1	4
mmu-miR-130a-3p	MIMAT0000141	Fam173b	68073	NM_026546	1	1	0	1	0	1	4
mmu-miR-130a-3p	MIMAT0000141	Spire1	68166	NM_194355	1	1	0	0	1	1	4
mmu-miR-130a-3p	MIMAT0000141	Trmt12	68260	NM_026642	1	1	0	1	0	1	4
mmu-miR-130a-3p	MIMAT0000141	Stt3b	68292	NM_024222	1	0	0	1	1	1	4
mmu-miR-130a-3p	MIMAT0000141	Ccdc167	68597	NM_001163741	1	1	0	0	1	1	4
mmu-miR-130a-3p	MIMAT0000141	Letmd1	68614	NM_134093	1	1	0	1	0	1	4
mmu-miR-130a-3p	MIMAT0000141	Soga2	68617	NM_172963	1	1	1	0	0	1	4
mmu-miR-130a-3p	MIMAT0000141	Acss1	68738	NM_080575	1	1	0	1	0	1	4
mmu-miR-130a-3p	MIMAT0000141	Snx5	69178	NM_024225	1	1	0	1	0	1	4
mmu-miR-130a-3p	MIMAT0000141	Nup35	69482	NM_027091	1	1	0	1	0	1	4
mmu-miR-130a-3p	MIMAT0000141	Hfe2	69585	NM_027126	1	1	0	1	0	1	4
mmu-miR-130a-3p	MIMAT0000141	Afg3l2	69597	NM_027130	1	1	0	1	0	1	4
mmu-miR-130a-3p	MIMAT0000141	Pxdn	69675	NM_181395	1	1	0	0	1	1	4
mmu-miR-130a-3p	MIMAT0000141	Slc25a32	69906	NM_172402	1	1	0	1	0	1	4
mmu-miR-130a-3p	MIMAT0000141	Apitd1	69928	NM_027263	1	1	0	1	0	1	4
mmu-miR-130a-3p	MIMAT0000141	Spdl1	70385	NM_027411	1	1	0	1	0	1	4
mmu-miR-130a-3p	MIMAT0000141	Ttc9c	70387	NM_027412	1	1	0	1	0	1	4
mmu-miR-130a-3p	MIMAT0000141	Ckap2l	70466	NM_181589	1	1	0	0	1	1	4
mmu-miR-130a-3p	MIMAT0000141	Ube2v2	70620	NM_023585	1	1	0	1	0	1	4
mmu-miR-130a-3p	MIMAT0000141	3830403N18Rik	70691	NM_027510	1	1	0	1	0	1	4
mmu-miR-130a-3p	MIMAT0000141	Gpr137c	70713	NM_027518	1	1	0	0	1	1	4
mmu-miR-130a-3p	MIMAT0000141	Rasl12	70784	NM_001033158	1	1	0	1	0	1	4
mmu-miR-130a-3p	MIMAT0000141	Ccdc93	70829	NM_001025156	1	1	0	0	1	1	4
mmu-miR-130a-3p	MIMAT0000141	4931406C07Rik	70984	NM_133732	1	1	0	1	0	1	4
mmu-miR-130a-3p	MIMAT0000141	4931406C07Rik	70984	NM_001199484	1	1	0	0	1	1	4
mmu-miR-130a-3p	MIMAT0000141	Prss41	71003	NM_027644	1	1	0	1	0	1	4
mmu-miR-130a-3p	MIMAT0000141	Zfp597	71063	NM_001033159	1	1	0	1	0	1	4
mmu-miR-130a-3p	MIMAT0000141	Mier1	71148	NM_001039081	1	1	1	0	0	1	4
mmu-miR-130a-3p	MIMAT0000141	Mfap3l	71306	NM_027756	1	1	0	1	0	1	4
mmu-miR-130a-3p	MIMAT0000141	Mfap3l	71306	NM_001177881	1	1	0	0	1	1	4
mmu-miR-130a-3p	MIMAT0000141	4930422G04Rik	71643	NM_197997	1	1	0	0	1	1	4
mmu-miR-130a-3p	MIMAT0000141	Ulk3	71742	NM_027895	1	1	0	0	1	1	4
mmu-miR-130a-3p	MIMAT0000141	Dcaf7	71833	NM_027946	1	0	0	1	1	1	4
mmu-miR-130a-3p	MIMAT0000141	Zcchc24	71918	NM_001101433	1	0	0	1	1	1	4
mmu-miR-130a-3p	MIMAT0000141	Endod1	71946	NM_028013	1	1	0	1	0	1	4
mmu-miR-130a-3p	MIMAT0000141	Tmco6	71983	NM_028036	1	1	0	1	0	1	4
mmu-miR-130a-3p	MIMAT0000141	Rap2c	72065	NM_172413	1	1	0	1	0	1	4
mmu-miR-130a-3p	MIMAT0000141	Aplf	72103	NM_024251	1	1	0	1	0	1	4
mmu-miR-130a-3p	MIMAT0000141	Tram1	72265	NM_028173	1	0	0	1	1	1	4
mmu-miR-130a-3p	MIMAT0000141	Prr5l	72446	NM_001083810	1	1	0	0	1	1	4
mmu-miR-130a-3p	MIMAT0000141	Zfp131	72465	NM_028245	1	1	1	0	0	1	4
mmu-miR-130a-3p	MIMAT0000141	Tmem87b	72477	NM_028248	1	0	0	1	1	1	4
mmu-miR-130a-3p	MIMAT0000141	Rps6kb1	72508	NM_028259	1	1	0	1	0	1	4
mmu-miR-130a-3p	MIMAT0000141	Rps6kb1	72508	NM_001114334	1	0	0	1	1	1	4
mmu-miR-130a-3p	MIMAT0000141	Bclaf1	72567	NM_001025392	1	1	0	0	1	1	4
mmu-miR-130a-3p	MIMAT0000141	Pan3	72587	NM_028291	1	1	0	1	0	1	4
mmu-miR-130a-3p	MIMAT0000141	Zfp444	72667	NM_028316	1	1	0	1	0	1	4
mmu-miR-130a-3p	MIMAT0000141	Slc17a7	72961	NM_182993	1	1	0	1	0	1	4
mmu-miR-130a-3p	MIMAT0000141	Hbp1	73389	NM_153198	1	1	0	1	0	1	4
mmu-miR-130a-3p	MIMAT0000141	1700052N19Rik	73419	NM_024261	1	1	0	1	0	1	4
mmu-miR-130a-3p	MIMAT0000141	Rnf38	73469	NM_001038993	1	1	1	0	0	1	4
mmu-miR-130a-3p	MIMAT0000141	Ppp2r1b	73699	NM_001034085	1	1	0	1	0	1	4
mmu-miR-130a-3p	MIMAT0000141	Zfp383	73729	NM_001243908	1	1	1	0	0	1	4
mmu-miR-130a-3p	MIMAT0000141	Otud4	73945	NM_001081164	1	1	0	1	0	1	4
mmu-miR-130a-3p	MIMAT0000141	Otud4	73945	NM_001256033	1	1	0	0	1	1	4
mmu-miR-130a-3p	MIMAT0000141	Rin2	74030	NM_028724	1	0	0	1	1	1	4
mmu-miR-130a-3p	MIMAT0000141	Steap2	74051	NM_001103157	1	1	0	0	1	1	4
mmu-miR-130a-3p	MIMAT0000141	4931406B18Rik	74054	NM_028737	1	0	0	1	1	1	4
mmu-miR-130a-3p	MIMAT0000141	Cep350	74081	NM_001039184	1	1	0	0	1	1	4
mmu-miR-130a-3p	MIMAT0000141	Rnf6	74132	NM_028774	1	1	0	1	0	1	4
mmu-miR-130a-3p	MIMAT0000141	Gpcpd1	74182	NM_028802	1	1	1	0	0	1	4
mmu-miR-130a-3p	MIMAT0000141	Katnb1	74187	NM_028805	1	1	0	1	0	1	4
mmu-miR-130a-3p	MIMAT0000141	Elp3	74195	NM_028811	1	1	0	1	0	1	4
mmu-miR-130a-3p	MIMAT0000141	Cep97	74201	NM_028815	1	0	0	1	1	1	4
mmu-miR-130a-3p	MIMAT0000141	Cyld	74256	NM_001128170	1	1	1	0	0	1	4
mmu-miR-130a-3p	MIMAT0000141	Rnf145	74315	NM_028862	1	1	0	1	0	1	4
mmu-miR-130a-3p	MIMAT0000141	Hnrnpr	74326	NM_028871	1	1	0	1	0	1	4
mmu-miR-130a-3p	MIMAT0000141	Lonrf3	74365	NM_028894	1	1	0	1	0	1	4
mmu-miR-130a-3p	MIMAT0000141	Ubap2l	74383	NM_001165988	1	1	1	0	0	1	4
mmu-miR-130a-3p	MIMAT0000141	Ubap2l	74383	NM_001165987	1	1	1	0	0	1	4
mmu-miR-130a-3p	MIMAT0000141	Ubap2l	74383	NM_001165986	1	1	1	0	0	1	4
mmu-miR-130a-3p	MIMAT0000141	Ubap2l	74383	NM_001165985	1	1	1	0	0	1	4
mmu-miR-130a-3p	MIMAT0000141	Spdyb	74673	NM_029048	1	1	0	1	0	1	4
mmu-miR-130a-3p	MIMAT0000141	Stx11	74732	NM_029075	1	1	0	0	1	1	4
mmu-miR-130a-3p	MIMAT0000141	C2cd5	74741	NM_001109688	1	1	1	0	0	1	4
mmu-miR-130a-3p	MIMAT0000141	C2cd5	74741	NM_029897	1	1	1	0	0	1	4
mmu-miR-130a-3p	MIMAT0000141	C2cd5	74741	NM_029081	1	1	1	0	0	1	4
mmu-miR-130a-3p	MIMAT0000141	Pik3cb	74769	NM_029094	1	1	0	1	0	1	4
mmu-miR-130a-3p	MIMAT0000141	Mei4	75033	NM_175213	1	1	0	1	0	1	4
mmu-miR-130a-3p	MIMAT0000141	Prkd3	75292	NM_029239	1	1	0	1	0	1	4
mmu-miR-130a-3p	MIMAT0000141	Prkd3	75292	NM_001171004	1	1	0	0	1	1	4
mmu-miR-130a-3p	MIMAT0000141	Asxl2	75302	NM_001270988	1	1	0	0	1	1	4
mmu-miR-130a-3p	MIMAT0000141	Etnk1	75320	NM_029250	1	1	0	0	1	1	4
mmu-miR-130a-3p	MIMAT0000141	Slamf7	75345	NM_144539	1	1	0	1	0	1	4
mmu-miR-130a-3p	MIMAT0000141	Slitrk5	75409	NM_198865	1	1	0	1	0	1	4
mmu-miR-130a-3p	MIMAT0000141	Arhgap12	75415	NM_029277	1	1	1	0	0	1	4
mmu-miR-130a-3p	MIMAT0000141	1700019G17Rik	75541	NM_029331	1	1	0	1	0	1	4
mmu-miR-130a-3p	MIMAT0000141	Acyp2	75572	NM_029344	1	1	0	1	0	1	4
mmu-miR-130a-3p	MIMAT0000141	Pank1	75735	NM_001114339	1	1	0	0	1	1	4
mmu-miR-130a-3p	MIMAT0000141	Nln	75805	NM_029447	1	1	0	1	0	1	4
mmu-miR-130a-3p	MIMAT0000141	Rnf139	75841	NM_175226	1	1	0	0	1	1	4
mmu-miR-130a-3p	MIMAT0000141	Fam184a	75906	NM_001081428	1	0	0	1	1	1	4
mmu-miR-130a-3p	MIMAT0000141	Exoc6b	75914	NM_177077	1	1	0	0	1	1	4
mmu-miR-130a-3p	MIMAT0000141	Zdhhc20	75965	NM_029492	1	0	0	1	1	1	4
mmu-miR-130a-3p	MIMAT0000141	Gon4l	76022	NM_001242372	1	1	0	0	1	1	4
mmu-miR-130a-3p	MIMAT0000141	Ncapg2	76044	NM_133762	1	1	0	1	0	1	4
mmu-miR-130a-3p	MIMAT0000141	Jakmip1	76071	NM_178394	1	1	0	1	0	1	4
mmu-miR-130a-3p	MIMAT0000141	Osbp	76303	NM_001033174	1	0	0	1	1	1	4
mmu-miR-130a-3p	MIMAT0000141	Mtif3	76366	NM_001256100	1	1	0	0	1	1	4
mmu-miR-130a-3p	MIMAT0000141	Slc24a2	76376	NM_001110240	1	1	1	0	0	1	4
mmu-miR-130a-3p	MIMAT0000141	Snx7	76561	NM_029655	1	1	0	1	0	1	4
mmu-miR-130a-3p	MIMAT0000141	Styxl1	76571	NM_029659	1	1	0	1	0	1	4
mmu-miR-130a-3p	MIMAT0000141	Mfsd2a	76574	NM_029662	1	1	0	1	0	1	4
mmu-miR-130a-3p	MIMAT0000141	Unc5cl	76589	NM_152823	1	1	0	1	0	1	4
mmu-miR-130a-3p	MIMAT0000141	Srxn1	76650	NM_029688	1	0	0	1	1	1	4
mmu-miR-130a-3p	MIMAT0000141	Snx27	76742	NM_001082484	1	1	1	0	0	1	4
mmu-miR-130a-3p	MIMAT0000141	Tbc1d9b	76795	NM_029745	1	1	0	1	0	1	4
mmu-miR-130a-3p	MIMAT0000141	Bri3bp	76809	NM_029752	1	0	0	1	1	1	4
mmu-miR-130a-3p	MIMAT0000141	Spopl	76857	NM_029773	1	1	0	1	0	1	4
mmu-miR-130a-3p	MIMAT0000141	Fam81a	76886	NM_029784	1	1	0	1	0	1	4
mmu-miR-130a-3p	MIMAT0000141	Atg16l1	77040	NM_029846	1	1	0	1	0	1	4
mmu-miR-130a-3p	MIMAT0000141	Atg16l1	77040	NM_001205391	1	1	0	0	1	1	4
mmu-miR-130a-3p	MIMAT0000141	Pramef12	77632	NM_029948	1	1	0	1	0	1	4
mmu-miR-130a-3p	MIMAT0000141	Fam53b	77938	NM_212473	1	1	0	0	1	1	4
mmu-miR-130a-3p	MIMAT0000141	Ralgps2	78255	NM_023884	1	1	0	1	0	1	4
mmu-miR-130a-3p	MIMAT0000141	Ralgps2	78255	NM_001159965	1	1	0	0	1	1	4
mmu-miR-130a-3p	MIMAT0000141	Fam219b	78323	NM_175273	1	1	0	1	0	1	4
mmu-miR-130a-3p	MIMAT0000141	Fam219b	78323	NM_001166364	1	1	0	0	1	1	4
mmu-miR-130a-3p	MIMAT0000141	Rictor	78757	NM_030168	1	0	0	1	1	1	4
mmu-miR-130a-3p	MIMAT0000141	Ndor1	78797	NM_001082476	1	0	0	1	1	1	4
mmu-miR-130a-3p	MIMAT0000141	Stxbp5	78808	NM_001081344	1	0	0	1	1	1	4
mmu-miR-130a-3p	MIMAT0000141	Avl9	78937	NM_030235	1	1	0	0	1	1	4
mmu-miR-130a-3p	MIMAT0000141	Spsb3	79043	NM_027141	1	1	0	1	0	1	4
mmu-miR-130a-3p	MIMAT0000141	Osbpl5	79196	NM_024289	1	1	0	1	0	1	4
mmu-miR-130a-3p	MIMAT0000141	Bhlhe41	79362	NM_024469	1	1	0	0	1	1	4
mmu-miR-130a-3p	MIMAT0000141	Bcl9l	80288	NM_030256	1	1	0	1	0	1	4
mmu-miR-130a-3p	MIMAT0000141	Gpr146	80290	NM_001038703	1	1	0	0	1	1	4
mmu-miR-130a-3p	MIMAT0000141	Zxdc	80292	NM_030260	1	1	0	1	0	1	4
mmu-miR-130a-3p	MIMAT0000141	Rab27b	80718	NM_030554	1	1	0	0	1	1	4
mmu-miR-130a-3p	MIMAT0000141	N4bp1	80750	NM_030563	1	1	0	0	1	1	4
mmu-miR-130a-3p	MIMAT0000141	Tmem108	81907	NM_178638	1	1	0	0	1	1	4
mmu-miR-130a-3p	MIMAT0000141	Sacm1l	83493	NM_030692	1	1	0	1	0	1	4
mmu-miR-130a-3p	MIMAT0000141	Tex13	83555	NM_031381	1	1	0	1	0	1	4
mmu-miR-130a-3p	MIMAT0000141	Lin28a	83557	NM_145833	1	1	0	1	0	1	4
mmu-miR-130a-3p	MIMAT0000141	Nlrp4c	83564	NM_031389	1	1	0	1	0	1	4
mmu-miR-130a-3p	MIMAT0000141	Enpp5	83965	NM_001168620	1	1	1	0	0	1	4
mmu-miR-130a-3p	MIMAT0000141	Usp8	84092	NM_019729	1	1	0	1	0	1	4
mmu-miR-130a-3p	MIMAT0000141	Usp8	84092	NM_001252580	1	1	0	0	1	1	4
mmu-miR-130a-3p	MIMAT0000141	Rbfox2	93686	NM_053104	1	1	0	0	1	1	4
mmu-miR-130a-3p	MIMAT0000141	Peli2	93834	NM_033602	1	1	0	1	0	1	4
mmu-miR-130a-3p	MIMAT0000141	Brwd1	93871	NM_001103179	1	1	0	1	0	1	4
mmu-miR-130a-3p	MIMAT0000141	Clmn	94040	NM_053155	1	1	0	0	1	1	4
mmu-miR-130a-3p	MIMAT0000141	Spock2	94214	NM_052994	1	1	0	1	0	1	4
mmu-miR-130a-3p	MIMAT0000141	Pi15	94227	NM_053191	1	1	0	0	1	1	4
mmu-miR-130a-3p	MIMAT0000141	Arid4b	94246	NM_194262	1	1	0	0	1	1	4
mmu-miR-130a-3p	MIMAT0000141	Hadha	97212	NM_178878	1	1	0	1	0	1	4
mmu-miR-130a-3p	MIMAT0000141	Cmtm4	97487	NM_153582	1	1	0	0	1	1	4
mmu-miR-130a-3p	MIMAT0000141	Nucks1	98415	NM_175294	1	0	0	1	1	1	4
mmu-miR-130a-3p	MIMAT0000141	Qser1	99003	NM_001123327	1	0	0	1	1	1	4
mmu-miR-130a-3p	MIMAT0000141	Wdr47	99512	NM_181400	1	1	0	1	0	1	4
mmu-miR-130a-3p	MIMAT0000141	Lphn2	99633	NM_001081298	1	1	0	1	0	1	4
mmu-miR-130a-3p	MIMAT0000141	Camta1	100072	NM_001081557	1	1	0	1	0	1	4
mmu-miR-130a-3p	MIMAT0000141	Zfand2a	100494	NM_133349	1	1	0	1	0	1	4
mmu-miR-130a-3p	MIMAT0000141	Acacb	100705	NM_133904	1	1	0	1	0	1	4
mmu-miR-130a-3p	MIMAT0000141	Zfp282	101095	NM_146175	1	1	0	1	0	1	4
mmu-miR-130a-3p	MIMAT0000141	Ano1	101772	NM_001242349	1	1	1	0	0	1	4
mmu-miR-130a-3p	MIMAT0000141	Ankrd10	102334	NM_001167967	1	1	0	0	1	1	4
mmu-miR-130a-3p	MIMAT0000141	Nudt10	102954	NM_001031664	1	1	0	1	0	1	4
mmu-miR-130a-3p	MIMAT0000141	Itga9	104099	NM_001113514	1	1	1	0	0	1	4
mmu-miR-130a-3p	MIMAT0000141	Epdr1	105298	NM_134065	1	0	0	1	1	1	4
mmu-miR-130a-3p	MIMAT0000141	Slain1	105439	NM_198014	1	1	0	1	0	1	4
mmu-miR-130a-3p	MIMAT0000141	Chmp7	105513	NM_134078	1	1	0	1	0	1	4
mmu-miR-130a-3p	MIMAT0000141	AW549877	106064	NM_145930	1	0	0	1	1	1	4
mmu-miR-130a-3p	MIMAT0000141	Cggbp1	106143	NM_178647	1	0	0	1	1	1	4
mmu-miR-130a-3p	MIMAT0000141	Itfg3	106581	NM_001206335	1	1	1	0	0	1	4
mmu-miR-130a-3p	MIMAT0000141	Ankrd12	106585	NM_001025572	1	1	0	1	0	1	4
mmu-miR-130a-3p	MIMAT0000141	Trip10	106628	NM_134125	1	1	0	1	0	1	4
mmu-miR-130a-3p	MIMAT0000141	Trip10	106628	NM_001242389	1	1	0	0	1	1	4
mmu-miR-130a-3p	MIMAT0000141	AI837181	107242	NM_134149	1	1	0	1	0	1	4
mmu-miR-130a-3p	MIMAT0000141	Grm7	108073	NM_177328	1	1	0	1	0	1	4
mmu-miR-130a-3p	MIMAT0000141	Olr1	108078	NM_138648	1	1	0	1	0	1	4
mmu-miR-130a-3p	MIMAT0000141	Prkaa2	108079	NM_178143	1	1	0	0	1	1	4
mmu-miR-130a-3p	MIMAT0000141	Rnf216	108086	NM_207110	1	1	1	0	0	1	4
mmu-miR-130a-3p	MIMAT0000141	Slco1a5	108096	NM_130861	1	1	0	1	0	1	4
mmu-miR-130a-3p	MIMAT0000141	Mat2b	108645	NM_134017	1	1	0	1	0	1	4
mmu-miR-130a-3p	MIMAT0000141	Mat2b	108645	NM_001199274	1	1	0	0	1	1	4
mmu-miR-130a-3p	MIMAT0000141	Rnpepl1	108657	NM_181405	1	1	0	1	0	1	4
mmu-miR-130a-3p	MIMAT0000141	Gpt2	108682	NM_173866	1	1	0	1	0	1	4
mmu-miR-130a-3p	MIMAT0000141	Ppp1r15b	108954	NM_133819	1	1	0	0	1	1	4
mmu-miR-130a-3p	MIMAT0000141	Exosc4	109075	NM_175399	1	1	0	1	0	1	4
mmu-miR-130a-3p	MIMAT0000141	Atl3	109168	NM_146091	1	1	0	1	0	1	4
mmu-miR-130a-3p	MIMAT0000141	Atl3	109168	NM_001163505	1	1	0	0	1	1	4
mmu-miR-130a-3p	MIMAT0000141	Actr5	109275	NM_175419	1	1	0	1	0	1	4
mmu-miR-130a-3p	MIMAT0000141	Prex2	109294	NM_029525	1	1	0	0	1	1	4
mmu-miR-130a-3p	MIMAT0000141	Arrb1	109689	NM_177231	1	1	0	0	1	1	4
mmu-miR-130a-3p	MIMAT0000141	Acat1	110446	NM_144784	1	0	0	1	1	1	4
mmu-miR-130a-3p	MIMAT0000141	Ivns1abp	117198	NM_054102	1	1	0	0	1	1	4
mmu-miR-130a-3p	MIMAT0000141	Srgap1	117600	NM_001081037	1	0	0	1	1	1	4
mmu-miR-130a-3p	MIMAT0000141	Ubox5	140629	NM_080562	1	1	0	1	0	1	4
mmu-miR-130a-3p	MIMAT0000141	Sec63	140740	NM_153055	1	0	0	1	1	1	4
mmu-miR-130a-3p	MIMAT0000141	Tmprss3	140765	NM_080727	1	1	0	1	0	1	4
mmu-miR-130a-3p	MIMAT0000141	Tmprss3	140765	NM_001163776	1	1	0	0	1	1	4
mmu-miR-130a-3p	MIMAT0000141	Il25	140806	NM_080729	1	1	0	1	0	1	4
mmu-miR-130a-3p	MIMAT0000141	Elovl6	170439	NM_130450	1	0	0	1	1	1	4
mmu-miR-130a-3p	MIMAT0000141	Acbd3	170760	NM_133225	1	1	0	1	0	1	4
mmu-miR-130a-3p	MIMAT0000141	Pfkfb3	170768	NM_133232	1	1	0	1	0	1	4
mmu-miR-130a-3p	MIMAT0000141	Pfkfb3	170768	NM_001177753	1	1	0	0	1	1	4
mmu-miR-130a-3p	MIMAT0000141	Acot8	170789	NM_133240	1	1	0	1	0	1	4
mmu-miR-130a-3p	MIMAT0000141	Usp33	170822	NM_001076676	1	1	1	0	0	1	4
mmu-miR-130a-3p	MIMAT0000141	Mbnl3	171170	NM_134163	1	1	0	1	0	1	4
mmu-miR-130a-3p	MIMAT0000141	Prom2	192212	NM_178047	1	1	0	1	0	1	4
mmu-miR-130a-3p	MIMAT0000141	Tet3	194388	NM_183138	1	1	0	0	1	1	4
mmu-miR-130a-3p	MIMAT0000141	Rbms3	207181	NM_001172123	1	1	0	0	1	1	4
mmu-miR-130a-3p	MIMAT0000141	Larp4	207214	NM_001080948	1	1	0	0	1	1	4
mmu-miR-130a-3p	MIMAT0000141	Fam120c	207375	NM_198105	1	1	0	1	0	1	4
mmu-miR-130a-3p	MIMAT0000141	Dtx4	207521	NM_172442	1	0	0	1	1	1	4
mmu-miR-130a-3p	MIMAT0000141	Bzrap1	207777	NM_172449	1	1	0	1	0	1	4
mmu-miR-130a-3p	MIMAT0000141	C2cd2	207781	NM_174847	1	1	0	0	1	1	4
mmu-miR-130a-3p	MIMAT0000141	Gramd1c	207798	NM_153528	1	1	0	1	0	1	4
mmu-miR-130a-3p	MIMAT0000141	Btla	208154	NM_001037719	1	1	0	0	1	1	4
mmu-miR-130a-3p	MIMAT0000141	Sgms1	208449	NM_144792	1	1	0	1	0	1	4
mmu-miR-130a-3p	MIMAT0000141	Sgms1	208449	NM_001168525	1	1	0	0	1	1	4
mmu-miR-130a-3p	MIMAT0000141	Prrg3	208748	NM_001081135	1	1	0	1	0	1	4
mmu-miR-130a-3p	MIMAT0000141	Adamts18	208936	NM_172466	1	1	0	1	0	1	4
mmu-miR-130a-3p	MIMAT0000141	Sirt7	209011	NM_153056	1	1	0	1	0	1	4
mmu-miR-130a-3p	MIMAT0000141	Tbc1d12	209478	NM_145952	1	1	0	1	0	1	4
mmu-miR-130a-3p	MIMAT0000141	Lcorl	209707	NM_001163073	1	1	1	0	0	1	4
mmu-miR-130a-3p	MIMAT0000141	Lcorl	209707	NM_178142	1	1	0	0	1	1	4
mmu-miR-130a-3p	MIMAT0000141	Tmem194	210035	NM_001113211	0	1	0	1	1	1	4
mmu-miR-130a-3p	MIMAT0000141	Nckap5	210356	NM_176957	1	1	1	0	0	1	4
mmu-miR-130a-3p	MIMAT0000141	Nckap5	210356	NM_001081756	1	1	1	0	0	1	4
mmu-miR-130a-3p	MIMAT0000141	Tmem151b	210573	NM_001013749	1	1	0	1	0	1	4
mmu-miR-130a-3p	MIMAT0000141	Mrgprf	211577	NM_145379	1	1	0	1	0	1	4
mmu-miR-130a-3p	MIMAT0000141	Arfgef1	211673	NM_001102430	1	0	0	1	1	1	4
mmu-miR-130a-3p	MIMAT0000141	Asap2	211914	NM_001135192	1	1	0	0	1	1	4
mmu-miR-130a-3p	MIMAT0000141	Pde12	211948	NM_178668	1	1	0	1	0	1	4
mmu-miR-130a-3p	MIMAT0000141	Asxl3	211961	NM_001167777	1	1	0	0	1	1	4
mmu-miR-130a-3p	MIMAT0000141	Clrn3	212070	NM_178669	1	1	0	1	0	1	4
mmu-miR-130a-3p	MIMAT0000141	9330159F19Rik	212448	NM_001162537	1	1	1	0	0	1	4
mmu-miR-130a-3p	MIMAT0000141	Iffo2	212632	NM_183148	1	1	0	1	0	1	4
mmu-miR-130a-3p	MIMAT0000141	N4bp3	212706	NM_145974	1	1	0	1	0	1	4
mmu-miR-130a-3p	MIMAT0000141	Kctd7	212919	NM_172509	1	0	0	1	1	1	4
mmu-miR-130a-3p	MIMAT0000141	Gabpb2	213054	NM_029885	1	1	0	0	1	1	4
mmu-miR-130a-3p	MIMAT0000141	A630033H20Rik	213438	NM_001122595	1	1	1	0	0	1	4
mmu-miR-130a-3p	MIMAT0000141	A630033H20Rik	213438	NM_175442	1	1	1	0	0	1	4
mmu-miR-130a-3p	MIMAT0000141	A630033H20Rik	213438	NM_001122596	1	1	1	0	0	1	4
mmu-miR-130a-3p	MIMAT0000141	Dstyk	213452	NM_172516	1	0	0	1	1	1	4
mmu-miR-130a-3p	MIMAT0000141	Tnrc6b	213988	NM_177124	1	1	1	0	0	1	4
mmu-miR-130a-3p	MIMAT0000141	Zfp609	214812	NM_172536	1	1	1	0	0	1	4
mmu-miR-130a-3p	MIMAT0000141	Arid5a	214855	NM_145996	1	1	0	1	0	1	4
mmu-miR-130a-3p	MIMAT0000141	Arid5a	214855	NM_001172205	1	1	0	0	1	1	4
mmu-miR-130a-3p	MIMAT0000141	Kdm5a	214899	NM_145997	1	1	0	0	1	1	4
mmu-miR-130a-3p	MIMAT0000141	Il1f9	215257	NM_153511	1	1	0	0	1	1	4
mmu-miR-130a-3p	MIMAT0000141	Pomgnt2	215494	NM_153540	1	1	0	1	0	1	4
mmu-miR-130a-3p	MIMAT0000141	Psd4	215632	NM_177611	1	1	0	1	0	1	4
mmu-miR-130a-3p	MIMAT0000141	Phactr2	215789	NM_001195096	1	1	1	0	0	1	4
mmu-miR-130a-3p	MIMAT0000141	Phactr2	215789	NM_001195066	1	1	1	0	0	1	4
mmu-miR-130a-3p	MIMAT0000141	BC021785	215928	NM_001113388	1	1	0	1	0	1	4
mmu-miR-130a-3p	MIMAT0000141	Ctnna3	216033	NM_001164376	1	1	0	0	1	1	4
mmu-miR-130a-3p	MIMAT0000141	Zfp365	216049	NM_178679	1	1	0	1	0	1	4
mmu-miR-130a-3p	MIMAT0000141	Ccdc85a	216613	NM_181577	1	1	0	0	1	1	4
mmu-miR-130a-3p	MIMAT0000141	Rufy1	216724	NM_172557	1	1	0	1	0	1	4
mmu-miR-130a-3p	MIMAT0000141	Adamts2	216725	NM_175643	1	1	0	0	1	1	4
mmu-miR-130a-3p	MIMAT0000141	Tom1l2	216810	NM_153080	1	1	0	0	1	1	4
mmu-miR-130a-3p	MIMAT0000141	Usp22	216825	NM_001004143	1	0	0	1	1	1	4
mmu-miR-130a-3p	MIMAT0000141	Synrg	217030	NM_194341	1	1	0	0	1	1	4
mmu-miR-130a-3p	MIMAT0000141	Gm11545	217122	NM_001105561	1	1	0	1	0	1	4
mmu-miR-130a-3p	MIMAT0000141	Kat7	217127	NM_177619	1	1	0	1	0	1	4
mmu-miR-130a-3p	MIMAT0000141	Kat7	217127	NM_001195003	1	1	0	0	1	1	4
mmu-miR-130a-3p	MIMAT0000141	Slc25a21	217593	NM_172577	1	1	0	1	0	1	4
mmu-miR-130a-3p	MIMAT0000141	4933426M11Rik	217684	NM_178682	1	1	0	1	0	1	4
mmu-miR-130a-3p	MIMAT0000141	4933426M11Rik	217684	NM_001242419	1	1	0	0	1	1	4
mmu-miR-130a-3p	MIMAT0000141	Itpk1	217837	NM_172584	1	1	0	1	0	1	4
mmu-miR-130a-3p	MIMAT0000141	Zmym5	219105	NM_144842	1	1	0	1	0	1	4
mmu-miR-130a-3p	MIMAT0000141	Zmym5	219105	NM_001253753	1	1	0	0	1	1	4
mmu-miR-130a-3p	MIMAT0000141	Tdrd3	219249	NM_001253755	1	1	0	0	1	1	4
mmu-miR-130a-3p	MIMAT0000141	Sox21	223227	NM_177753	1	1	0	0	1	1	4
mmu-miR-130a-3p	MIMAT0000141	Mpped1	223726	NM_172610	1	1	0	1	0	1	4
mmu-miR-130a-3p	MIMAT0000141	Uts2b	224065	NM_198166	1	1	0	1	0	1	4
mmu-miR-130a-3p	MIMAT0000141	Btbd9	224671	NM_027060	1	1	0	0	1	1	4
mmu-miR-130a-3p	MIMAT0000141	Tmem63b	224807	NM_198167	1	1	0	1	0	1	4
mmu-miR-130a-3p	MIMAT0000141	Lclat1	225010	NM_001177968	1	1	1	0	0	1	4
mmu-miR-130a-3p	MIMAT0000141	Lclat1	225010	NM_001177967	1	1	1	0	0	1	4
mmu-miR-130a-3p	MIMAT0000141	Srsf7	225027	NM_146083	1	1	0	1	0	1	4
mmu-miR-130a-3p	MIMAT0000141	Rbbp8	225182	NM_001081223	1	1	0	1	0	1	4
mmu-miR-130a-3p	MIMAT0000141	Onecut2	225631	NM_194268	1	1	0	1	0	1	4
mmu-miR-130a-3p	MIMAT0000141	St8sia5	225742	NM_013666	1	1	1	0	0	1	4
mmu-miR-130a-3p	MIMAT0000141	Suv420h1	225888	NM_144871	1	1	0	1	0	1	4
mmu-miR-130a-3p	MIMAT0000141	Suv420h1	225888	NM_001167885	1	1	0	0	1	1	4
mmu-miR-130a-3p	MIMAT0000141	Rorb	225998	NM_001043354	1	1	0	0	1	1	4
mmu-miR-130a-3p	MIMAT0000141	Hectd2	226098	NM_172637	1	1	0	1	0	1	4
mmu-miR-130a-3p	MIMAT0000141	Hectd2	226098	NM_001163471	1	1	0	0	1	1	4
mmu-miR-130a-3p	MIMAT0000141	Fam178a	226151	NM_001081225	0	1	0	1	1	1	4
mmu-miR-130a-3p	MIMAT0000141	Rab3gap1	226407	NM_178690	1	1	0	1	0	1	4
mmu-miR-130a-3p	MIMAT0000141	Atf6	226641	NM_001081304	1	1	0	1	0	1	4
mmu-miR-130a-3p	MIMAT0000141	Slc30a10	226781	NM_001033286	1	1	0	1	0	1	4
mmu-miR-130a-3p	MIMAT0000141	Slc39a10	227059	NM_172653	1	0	0	1	1	1	4
mmu-miR-130a-3p	MIMAT0000141	2310035C23Rik	227446	NM_029349	1	1	1	0	0	1	4
mmu-miR-130a-3p	MIMAT0000141	Qrfp	227717	NM_183424	1	0	0	1	1	1	4
mmu-miR-130a-3p	MIMAT0000141	Cytip	227929	NM_139200	1	1	0	1	0	1	4
mmu-miR-130a-3p	MIMAT0000141	Sestd1	228071	NM_175465	1	1	0	0	1	1	4
mmu-miR-130a-3p	MIMAT0000141	Madd	228355	NM_145527	1	1	0	1	0	1	4
mmu-miR-130a-3p	MIMAT0000141	Madd	228355	NM_001177719	1	1	0	0	1	1	4
mmu-miR-130a-3p	MIMAT0000141	Lrp4	228357	NM_172668	1	1	0	1	0	1	4
mmu-miR-130a-3p	MIMAT0000141	Arhgap1	228359	NM_001145902	1	1	1	0	0	1	4
mmu-miR-130a-3p	MIMAT0000141	Ano3	228432	NM_001128103	1	1	0	0	1	1	4
mmu-miR-130a-3p	MIMAT0000141	Btbd3	228662	NM_001025431	1	1	1	0	0	1	4
mmu-miR-130a-3p	MIMAT0000141	Zfp217	228913	NM_001033299	1	1	0	0	1	1	4
mmu-miR-130a-3p	MIMAT0000141	Taf4a	228980	NM_001081092	1	1	0	1	0	1	4
mmu-miR-130a-3p	MIMAT0000141	Arfgap1	228998	NM_145760	1	1	0	1	0	1	4
mmu-miR-130a-3p	MIMAT0000141	Arfgap1	228998	NM_001177706	1	1	0	0	1	1	4
mmu-miR-130a-3p	MIMAT0000141	Helz2	229003	NM_183162	1	1	0	1	0	1	4
mmu-miR-130a-3p	MIMAT0000141	Spg20	229285	NM_001144988	1	1	1	0	0	1	4
mmu-miR-130a-3p	MIMAT0000141	Spg20	229285	NM_144895	1	1	1	0	0	1	4
mmu-miR-130a-3p	MIMAT0000141	Spg20	229285	NM_001144987	1	1	1	0	0	1	4
mmu-miR-130a-3p	MIMAT0000141	Pogz	229584	NM_172683	1	1	0	0	1	1	4
mmu-miR-130a-3p	MIMAT0000141	Trim45	229644	NM_194343	1	1	0	1	0	1	4
mmu-miR-130a-3p	MIMAT0000141	Trim45	229644	NM_001165953	1	1	0	0	1	1	4
mmu-miR-130a-3p	MIMAT0000141	Ak5	229949	NM_001081277	1	1	0	1	0	1	4
mmu-miR-130a-3p	MIMAT0000141	Ddx58	230073	NM_172689	1	1	0	1	0	1	4
mmu-miR-130a-3p	MIMAT0000141	Ptbp3	230257	NM_144904	1	1	0	0	1	1	4
mmu-miR-130a-3p	MIMAT0000141	Lrrc41	230654	NM_153521	1	1	0	1	0	1	4
mmu-miR-130a-3p	MIMAT0000141	Tardbp	230908	NM_145556	1	1	0	0	1	1	4
mmu-miR-130a-3p	MIMAT0000141	Parm1	231440	NM_145562	1	1	0	1	0	1	4
mmu-miR-130a-3p	MIMAT0000141	Wnk1	232341	NM_001199084	1	1	0	0	1	1	4
mmu-miR-130a-3p	MIMAT0000141	Caprin2	232560	NM_181541	1	1	0	1	0	1	4
mmu-miR-130a-3p	MIMAT0000141	Pla2g4c	232889	NM_001004762	1	1	0	1	0	1	4
mmu-miR-130a-3p	MIMAT0000141	Pla2g4c	232889	NM_001168504	1	1	0	0	1	1	4
mmu-miR-130a-3p	MIMAT0000141	Grlf1	232906	NM_172739	1	1	0	1	0	1	4
mmu-miR-130a-3p	MIMAT0000141	Rasgrp4	233046	NM_145149	1	1	0	1	0	1	4
mmu-miR-130a-3p	MIMAT0000141	Rasgrp4	233046	NM_001174155	1	1	0	0	1	1	4
mmu-miR-130a-3p	MIMAT0000141	AI987944	233168	NM_183167	1	1	0	1	0	1	4
mmu-miR-130a-3p	MIMAT0000141	AI987944	233168	NM_001199330	1	1	1	0	0	1	4
mmu-miR-130a-3p	MIMAT0000141	Nipa1	233280	NM_153578	1	1	0	1	0	1	4
mmu-miR-130a-3p	MIMAT0000141	Tmc3	233424	NM_177695	1	1	0	1	0	1	4
mmu-miR-130a-3p	MIMAT0000141	Whsc1l1	234135	NM_001081269	1	1	0	1	0	1	4
mmu-miR-130a-3p	MIMAT0000141	Psd3	234353	NM_027626	1	1	1	0	0	1	4
mmu-miR-130a-3p	MIMAT0000141	Ddx49	234374	NM_001024922	1	1	0	1	0	1	4
mmu-miR-130a-3p	MIMAT0000141	Nxnl1	234404	NM_145598	1	1	0	1	0	1	4
mmu-miR-130a-3p	MIMAT0000141	Ddx19b	234733	NM_172284	1	0	0	1	1	1	4
mmu-miR-130a-3p	MIMAT0000141	Gucy1a2	234889	NM_001033322	1	1	0	1	0	1	4
mmu-miR-130a-3p	MIMAT0000141	Zbtb44	235132	NM_001115130	1	1	0	0	1	1	4
mmu-miR-130a-3p	MIMAT0000141	Fam63b	235461	NM_172772	1	0	0	1	1	1	4
mmu-miR-130a-3p	MIMAT0000141	Acpl2	235534	NM_153420	1	1	0	1	0	1	4
mmu-miR-130a-3p	MIMAT0000141	A630095E13Rik	235973	NM_001033325	1	1	0	1	0	1	4
mmu-miR-130a-3p	MIMAT0000141	Zfp352	236537	NM_153102	1	1	0	1	0	1	4
mmu-miR-130a-3p	MIMAT0000141	Gemin8	237221	NM_146238	1	1	0	1	0	1	4
mmu-miR-130a-3p	MIMAT0000141	Eml6	237711	NM_146016	1	1	0	1	0	1	4
mmu-miR-130a-3p	MIMAT0000141	Akap5	238276	NM_001101471	1	1	0	1	0	1	4
mmu-miR-130a-3p	MIMAT0000141	Tnpo1	238799	NM_178716	1	1	0	0	1	1	4
mmu-miR-130a-3p	MIMAT0000141	Lrit1	239037	NM_146245	1	1	0	1	0	1	4
mmu-miR-130a-3p	MIMAT0000141	Homez	239099	NM_183174	1	1	0	1	0	1	4
mmu-miR-130a-3p	MIMAT0000141	Pnma2	239157	NM_175498	1	0	0	1	1	1	4
mmu-miR-130a-3p	MIMAT0000141	Abcc4	239273	NM_001033336	1	1	0	1	0	1	4
mmu-miR-130a-3p	MIMAT0000141	Mkl2	239719	NM_153588	1	1	0	0	1	1	4
mmu-miR-130a-3p	MIMAT0000141	Mb21d2	239796	NM_177718	1	1	0	1	0	1	4
mmu-miR-130a-3p	MIMAT0000141	Neurl1b	240055	NM_001081656	1	1	0	0	1	1	4
mmu-miR-130a-3p	MIMAT0000141	Mdc1	240087	NM_001010833	1	1	0	1	0	1	4
mmu-miR-130a-3p	MIMAT0000141	Ccdc85b	240514	NM_198616	1	1	0	1	0	1	4
mmu-miR-130a-3p	MIMAT0000141	St18	240690	NM_001244693	1	1	1	0	0	1	4
mmu-miR-130a-3p	MIMAT0000141	Sulf1	240725	NM_001198566	1	1	1	0	0	1	4
mmu-miR-130a-3p	MIMAT0000141	Tor1aip2	240832	NM_172843	1	1	0	1	0	1	4
mmu-miR-130a-3p	MIMAT0000141	Scyl3	240880	NM_028776	1	1	0	1	0	1	4
mmu-miR-130a-3p	MIMAT0000141	Pgap1	241062	NM_001163314	1	1	0	0	1	1	4
mmu-miR-130a-3p	MIMAT0000141	Slc5a12	241612	NM_001003915	1	1	0	1	0	1	4
mmu-miR-130a-3p	MIMAT0000141	Fermt1	241639	NM_198029	1	0	0	1	1	1	4
mmu-miR-130a-3p	MIMAT0000141	Ralgapa2	241694	NM_001033348	1	0	0	1	1	1	4
mmu-miR-130a-3p	MIMAT0000141	Slc7a14	241919	NM_172861	1	0	0	1	1	1	4
mmu-miR-130a-3p	MIMAT0000141	Dcaf10	242418	NM_153167	1	0	0	1	1	1	4
mmu-miR-130a-3p	MIMAT0000141	Grin3a	242443	NM_001033351	1	1	0	0	1	1	4
mmu-miR-130a-3p	MIMAT0000141	Slc35d1	242585	NM_177732	1	1	0	1	0	1	4
mmu-miR-130a-3p	MIMAT0000141	Padi6	242726	NM_153106	1	1	0	1	0	1	4
mmu-miR-130a-3p	MIMAT0000141	Lrrd1	242838	NM_172879	1	1	0	1	0	1	4
mmu-miR-130a-3p	MIMAT0000141	Nyap1	243300	NM_175521	1	1	0	1	0	1	4
mmu-miR-130a-3p	MIMAT0000141	Stard13	243362	NM_146258	1	1	0	1	0	1	4
mmu-miR-130a-3p	MIMAT0000141	Stard13	243362	NM_001163493	1	1	0	0	1	1	4
mmu-miR-130a-3p	MIMAT0000141	Kbtbd8	243574	NM_001102670	1	1	1	0	0	1	4
mmu-miR-130a-3p	MIMAT0000141	Zfp568	243905	NM_001033355	1	1	0	1	0	1	4
mmu-miR-130a-3p	MIMAT0000141	Zfp568	243905	NM_001167872	1	1	0	0	1	1	4
mmu-miR-130a-3p	MIMAT0000141	Erlin2	244373	NM_153592	1	1	0	1	0	1	4
mmu-miR-130a-3p	MIMAT0000141	Lonrf1	244421	NM_001081150	0	1	1	1	0	1	4
mmu-miR-130a-3p	MIMAT0000141	Klhl31	244923	NM_172925	1	0	0	1	1	1	4
mmu-miR-130a-3p	MIMAT0000141	Zfp937	245174	NM_001142411	1	1	1	0	0	1	4
mmu-miR-130a-3p	MIMAT0000141	Slitrk2	245450	NM_001161431	1	1	0	0	1	1	4
mmu-miR-130a-3p	MIMAT0000141	Pgr15l	245526	NM_001033361	1	1	0	1	0	1	4
mmu-miR-130a-3p	MIMAT0000141	C77370	245555	NM_001077354	1	0	0	1	1	1	4
mmu-miR-130a-3p	MIMAT0000141	Frmpd3	245643	NM_177750	1	1	0	1	0	1	4
mmu-miR-130a-3p	MIMAT0000141	Klf8	245671	NM_173780	1	1	0	1	0	1	4
mmu-miR-130a-3p	MIMAT0000141	Grhl2	252973	NM_026496	1	1	0	1	0	1	4
mmu-miR-130a-3p	MIMAT0000141	Olfr1033	258571	NM_146578	1	1	0	1	0	1	4
mmu-miR-130a-3p	MIMAT0000141	Spata2	263876	NM_170756	1	1	0	1	0	1	4
mmu-miR-130a-3p	MIMAT0000141	Kcnc2	268345	NM_001025581	1	0	0	1	1	1	4
mmu-miR-130a-3p	MIMAT0000141	Xxylt1	268880	NM_198626	1	0	0	1	1	1	4
mmu-miR-130a-3p	MIMAT0000141	Acvr1c	269275	NM_001111030	1	1	0	0	1	1	4
mmu-miR-130a-3p	MIMAT0000141	Phf17	269424	NM_001130184	1	1	1	0	0	1	4
mmu-miR-130a-3p	MIMAT0000141	Phf17	269424	NM_001130186	1	1	1	0	0	1	4
mmu-miR-130a-3p	MIMAT0000141	Phf17	269424	NM_001130185	1	1	1	0	0	1	4
mmu-miR-130a-3p	MIMAT0000141	Plekhg5	269608	NM_001004156	1	1	0	1	0	1	4
mmu-miR-130a-3p	MIMAT0000141	Aak1	269774	NM_001040106	1	1	0	0	1	1	4
mmu-miR-130a-3p	MIMAT0000141	Kdm3b	277250	NM_001081256	1	1	0	1	0	1	4
mmu-miR-130a-3p	MIMAT0000141	Gpr107	277463	NM_178760	1	1	0	1	0	1	4
mmu-miR-130a-3p	MIMAT0000141	Zfp385c	278304	NM_177790	1	1	0	0	1	1	4
mmu-miR-130a-3p	MIMAT0000141	Sybu	319613	NM_001032727	1	1	1	0	0	1	4
mmu-miR-130a-3p	MIMAT0000141	Sybu	319613	NM_178765	1	1	1	0	0	1	4
mmu-miR-130a-3p	MIMAT0000141	Sybu	319613	NM_176998	1	1	1	0	0	1	4
mmu-miR-130a-3p	MIMAT0000141	Itpripl2	319622	NM_001033380	1	1	0	1	0	1	4
mmu-miR-130a-3p	MIMAT0000141	Fsd1l	319636	NM_001195284	1	1	0	0	1	1	4
mmu-miR-130a-3p	MIMAT0000141	Rab9b	319642	NM_176971	1	1	0	1	0	1	4
mmu-miR-130a-3p	MIMAT0000141	Tmcc3	319880	NM_172051	1	1	0	1	0	1	4
mmu-miR-130a-3p	MIMAT0000141	Dsel	319901	NM_001081316	1	1	0	1	0	1	4
mmu-miR-130a-3p	MIMAT0000141	Apba1	319924	NM_177034	1	1	0	1	0	1	4
mmu-miR-130a-3p	MIMAT0000141	Ercc6	319955	NM_001081221	0	1	1	1	0	1	4
mmu-miR-130a-3p	MIMAT0000141	Adrbk2	320129	NM_177078	1	0	0	1	1	1	4
mmu-miR-130a-3p	MIMAT0000141	Senp5	320213	NM_177103	1	1	0	1	0	1	4
mmu-miR-130a-3p	MIMAT0000141	Scai	320271	NM_178778	1	0	0	1	1	1	4
mmu-miR-130a-3p	MIMAT0000141	Ric3	320360	NM_001038624	1	0	0	1	1	1	4
mmu-miR-130a-3p	MIMAT0000141	Tmem154	320782	NM_177260	1	1	0	1	0	1	4
mmu-miR-130a-3p	MIMAT0000141	Cdv3	321022	NM_175565	1	1	0	0	1	1	4
mmu-miR-130a-3p	MIMAT0000141	Fam179b	328108	NM_177805	1	1	1	0	0	1	4
mmu-miR-130a-3p	MIMAT0000141	Hecw2	329152	NM_001001883	1	1	0	0	1	1	4
mmu-miR-130a-3p	MIMAT0000141	Abi2	329165	NM_001198570	1	1	1	0	0	1	4
mmu-miR-130a-3p	MIMAT0000141	Dennd1b	329260	NM_181347	1	1	0	1	0	1	4
mmu-miR-130a-3p	MIMAT0000141	Dennd1b	329260	NM_001166501	1	1	0	0	1	1	4
mmu-miR-130a-3p	MIMAT0000141	Dennd4c	329877	NM_184088	1	1	1	0	0	1	4
mmu-miR-130a-3p	MIMAT0000141	Acot11	329910	NM_025590	1	1	0	1	0	1	4
mmu-miR-130a-3p	MIMAT0000141	2610524H06Rik	330173	NM_181075	1	1	0	1	0	1	4
mmu-miR-130a-3p	MIMAT0000141	Thsd7a	330267	NM_001164805	1	1	0	0	1	1	4
mmu-miR-130a-3p	MIMAT0000141	D630045J12Rik	330286	NM_194061	1	1	0	0	1	1	4
mmu-miR-130a-3p	MIMAT0000141	Trim67	330863	NM_198632	1	1	0	0	1	1	4
mmu-miR-130a-3p	MIMAT0000141	Zfp780b	338354	NM_001081021	1	1	0	1	0	1	4
mmu-miR-130a-3p	MIMAT0000141	Map3k9	338372	NM_001174107	1	1	0	0	1	1	4
mmu-miR-130a-3p	MIMAT0000141	Nr1d2	353187	NM_011584	1	1	0	1	0	1	4
mmu-miR-130a-3p	MIMAT0000141	Zfp395	380912	NM_199029	1	1	0	1	0	1	4
mmu-miR-130a-3p	MIMAT0000141	Rc3h1	381305	NM_001024952	1	0	0	1	1	1	4
mmu-miR-130a-3p	MIMAT0000141	Zfp408	381410	NM_001033451	1	1	0	1	0	1	4
mmu-miR-130a-3p	MIMAT0000141	Mup20	381530	NM_001012323	1	1	0	1	0	1	4
mmu-miR-130a-3p	MIMAT0000141	Cep135	381644	NM_199032	1	1	0	1	0	1	4
mmu-miR-130a-3p	MIMAT0000141	Fbrsl1	381668	NM_028596	1	1	0	1	0	1	4
mmu-miR-130a-3p	MIMAT0000141	Fbrsl1	381668	NM_001142642	1	1	0	0	1	1	4
mmu-miR-130a-3p	MIMAT0000141	Unc13a	382018	NM_001029873	1	1	1	0	0	1	4
mmu-miR-130a-3p	MIMAT0000141	Gm10439	382243	NM_001037716	1	1	0	1	0	1	4
mmu-miR-130a-3p	MIMAT0000141	Gm15091	382244	NM_001122735	1	1	0	1	0	1	4
mmu-miR-130a-3p	MIMAT0000141	Prdm14	383491	NM_001081209	1	1	0	1	0	1	4
mmu-miR-130a-3p	MIMAT0000141	Gatc	384281	NM_029645	1	1	0	1	0	1	4
mmu-miR-130a-3p	MIMAT0000141	Znrf3	407821	NM_001080924	1	0	0	1	1	1	4
mmu-miR-130a-3p	MIMAT0000141	Tnip3	414084	NM_001001495	1	1	0	1	0	1	4
mmu-miR-130a-3p	MIMAT0000141	Maml3	433586	NM_001004176	1	1	0	0	1	1	4
mmu-miR-130a-3p	MIMAT0000141	Gm13251	433791	NM_001085522	1	1	0	1	0	1	4
mmu-miR-130a-3p	MIMAT0000141	Gm15107	434864	NM_001081648	1	1	0	1	0	1	4
mmu-miR-130a-3p	MIMAT0000141	Luzp4	434865	NM_001114383	1	1	0	1	0	1	4
mmu-miR-130a-3p	MIMAT0000141	Gm15127	434866	NM_001114400	1	1	0	1	0	1	4
mmu-miR-130a-3p	MIMAT0000141	Nlrp4e	446099	NM_001004194	1	1	0	0	1	1	4
mmu-miR-130a-3p	MIMAT0000141	Apcdd1	494504	NM_133237	1	1	0	1	0	1	4
mmu-miR-130a-3p	MIMAT0000141	Gm5878	545861	NM_001034902	1	1	0	1	0	1	4
mmu-miR-130a-3p	MIMAT0000141	Btnl2	547431	NM_079835	1	1	0	1	0	1	4
mmu-miR-130a-3p	MIMAT0000141	Tmem170b	621976	NM_001163572	1	1	1	0	0	1	4
mmu-miR-130a-3p	MIMAT0000141	Tmem236	625286	NM_001081310	1	1	0	1	0	1	4
mmu-miR-130a-3p	MIMAT0000141	Zfp800	627049	NM_001081678	1	1	0	1	0	1	4
mmu-miR-130a-3p	MIMAT0000141	Tomm40l	641376	NM_001037170	1	0	0	1	1	1	4
mmu-miR-130a-3p	MIMAT0000141	Nova1	664883	NM_021361	1	1	0	0	1	1	4
mmu-miR-130a-3p	MIMAT0000141	Vmn2r28	665255	NM_001081405	1	1	0	1	0	1	4
mmu-miR-130a-3p	MIMAT0000141	Zxdb	668166	NM_001081473	1	1	0	1	0	1	4
mmu-miR-130a-3p	MIMAT0000141	Zfp442	668923	NM_001177550	1	1	1	0	0	1	4
mmu-miR-130a-3p	MIMAT0000141	Gm10113	791386	XM_001473359	1	1	1	0	0	1	4
mmu-miR-130a-3p	MIMAT0000141	Gm15114	100034729	NM_001082966	1	1	0	1	0	1	4
mmu-miR-130a-3p	MIMAT0000141	Dnajc3	100037258	NM_008929	1	1	1	0	0	1	4
mmu-miR-130a-3p	MIMAT0000141	Mup10	100039008	NM_001122647	1	1	0	1	0	1	4
mmu-miR-130a-3p	MIMAT0000141	Nhsl2	100042480	NM_001163610	1	1	0	0	1	1	4
mmu-miR-130a-3p	MIMAT0000141	Epg5	100502841	NM_001195633	1	1	0	0	1	1	4
mmu-miR-130a-3p	MIMAT0000141	Gm20604	100859931	NM_001142939	1	1	0	0	1	1	4
mmu-miR-130a-3p	MIMAT0000141	Asic2	11418	NM_007384	1	0	0	0	1	1	3
mmu-miR-130a-3p	MIMAT0000141	Acr	11434	NM_001205049	1	1	0	0	0	1	3
mmu-miR-130a-3p	MIMAT0000141	Chrnb2	11444	NM_009602	1	0	0	1	1	0	3
mmu-miR-130a-3p	MIMAT0000141	Acvr1b	11479	NM_007395	1	0	0	1	1	0	3
mmu-miR-130a-3p	MIMAT0000141	Adam19	11492	NM_009616	1	0	0	1	1	0	3
mmu-miR-130a-3p	MIMAT0000141	Adcy6	11512	NM_007405	0	0	0	1	1	1	3
mmu-miR-130a-3p	MIMAT0000141	Adcy7	11513	NM_001109756	1	1	0	0	0	1	3
mmu-miR-130a-3p	MIMAT0000141	Adcy7	11513	NM_001037724	1	1	0	0	0	1	3
mmu-miR-130a-3p	MIMAT0000141	Adcy7	11513	NM_001037723	1	1	0	0	0	1	3
mmu-miR-130a-3p	MIMAT0000141	Adcyap1	11516	NM_009625	0	0	0	1	1	1	3
mmu-miR-130a-3p	MIMAT0000141	Adcyap1r1	11517	NM_001025372	1	1	0	0	0	1	3
mmu-miR-130a-3p	MIMAT0000141	Add1	11518	NM_001024458	1	1	0	0	0	1	3
mmu-miR-130a-3p	MIMAT0000141	Add1	11518	NM_013457	1	1	0	0	0	1	3
mmu-miR-130a-3p	MIMAT0000141	Adra1a	11549	NM_013461	1	0	0	1	1	0	3
mmu-miR-130a-3p	MIMAT0000141	Adra2b	11552	NM_009633	0	0	0	1	1	1	3
mmu-miR-130a-3p	MIMAT0000141	Aim1	11630	NM_172393	1	0	0	1	1	0	3
mmu-miR-130a-3p	MIMAT0000141	Ak4	11639	NM_001177605	1	1	0	0	0	1	3
mmu-miR-130a-3p	MIMAT0000141	Ak4	11639	NM_001177604	1	1	0	0	0	1	3
mmu-miR-130a-3p	MIMAT0000141	Akap1	11640	NM_009648	1	1	0	0	0	1	3
mmu-miR-130a-3p	MIMAT0000141	Akap4	11643	NM_009651	1	1	0	0	0	1	3
mmu-miR-130a-3p	MIMAT0000141	Alcam	11658	NM_009655	1	0	0	1	0	1	3
mmu-miR-130a-3p	MIMAT0000141	Apaf1	11783	NM_009684	1	1	0	0	0	1	3
mmu-miR-130a-3p	MIMAT0000141	Xiap	11798	NM_009688	1	0	0	1	1	0	3
mmu-miR-130a-3p	MIMAT0000141	Aqp4	11829	NM_009700	1	0	0	1	1	0	3
mmu-miR-130a-3p	MIMAT0000141	Arf3	11842	NM_007478	1	0	0	1	1	0	3
mmu-miR-130a-3p	MIMAT0000141	Arnt2	11864	NM_007488	0	0	0	1	1	1	3
mmu-miR-130a-3p	MIMAT0000141	Atf3	11910	NM_007498	1	0	0	1	1	0	3
mmu-miR-130a-3p	MIMAT0000141	Atp2a2	11938	NM_001110140	1	0	0	1	1	0	3
mmu-miR-130a-3p	MIMAT0000141	Atp2b2	11941	NM_001036684	1	1	0	0	0	1	3
mmu-miR-130a-3p	MIMAT0000141	Atp6v0d1	11972	NM_013477	1	0	0	1	1	0	3
mmu-miR-130a-3p	MIMAT0000141	Atp8a1	11980	NM_001038999	1	0	0	0	1	1	3
mmu-miR-130a-3p	MIMAT0000141	Pcdh15	11994	NM_001142760	1	1	0	0	0	1	3
mmu-miR-130a-3p	MIMAT0000141	Pcdh15	11994	NM_001142746	1	1	0	0	0	1	3
mmu-miR-130a-3p	MIMAT0000141	Bcap29	12033	NM_001164090	1	1	0	0	0	1	3
mmu-miR-130a-3p	MIMAT0000141	Bcat1	12035	NM_007532	1	0	0	0	1	1	3
mmu-miR-130a-3p	MIMAT0000141	Bcl2	12043	NM_009741	1	0	0	1	1	0	3
mmu-miR-130a-3p	MIMAT0000141	Bet1	12068	NM_009748	1	0	0	1	1	0	3
mmu-miR-130a-3p	MIMAT0000141	Prdm1	12142	NM_007548	1	0	0	1	1	0	3
mmu-miR-130a-3p	MIMAT0000141	Gdf2	12165	NM_019506	1	0	0	1	1	0	3
mmu-miR-130a-3p	MIMAT0000141	Bnip2	12175	NM_001008238	1	1	0	0	0	1	3
mmu-miR-130a-3p	MIMAT0000141	Zfp36l2	12193	NM_001001806	1	0	0	1	1	0	3
mmu-miR-130a-3p	MIMAT0000141	Tspo	12257	NM_009775	1	0	0	1	1	0	3
mmu-miR-130a-3p	MIMAT0000141	C3ar1	12267	NM_009779	1	0	0	1	1	0	3
mmu-miR-130a-3p	MIMAT0000141	Hyou1	12282	NM_021395	1	0	0	1	1	0	3
mmu-miR-130a-3p	MIMAT0000141	Canx	12330	NM_001110500	1	1	0	0	0	1	3
mmu-miR-130a-3p	MIMAT0000141	Canx	12330	NM_001110499	1	1	0	0	0	1	3
mmu-miR-130a-3p	MIMAT0000141	Cask	12361	NM_009806	1	0	0	1	1	0	3
mmu-miR-130a-3p	MIMAT0000141	Casr	12374	NM_013803	1	0	0	1	1	0	3
mmu-miR-130a-3p	MIMAT0000141	Runx2	12393	NM_009820	1	1	0	0	0	1	3
mmu-miR-130a-3p	MIMAT0000141	Runx2	12393	NM_001146038	1	1	0	0	0	1	3
mmu-miR-130a-3p	MIMAT0000141	Runx1t1	12395	NM_009822	1	1	0	0	0	1	3
mmu-miR-130a-3p	MIMAT0000141	Runx1t1	12395	NM_001111026	1	1	0	0	0	1	3
mmu-miR-130a-3p	MIMAT0000141	Ccnd1	12443	NM_007631	1	0	0	1	1	0	3
mmu-miR-130a-3p	MIMAT0000141	Ccnf	12449	NM_007634	1	0	0	1	1	0	3
mmu-miR-130a-3p	MIMAT0000141	Cd151	12476	NM_001111050	1	1	0	0	0	1	3
mmu-miR-130a-3p	MIMAT0000141	Cd151	12476	NM_001111049	1	1	0	0	0	1	3
mmu-miR-130a-3p	MIMAT0000141	Cd151	12476	NM_009842	1	1	0	0	0	1	3
mmu-miR-130a-3p	MIMAT0000141	Cd247	12503	NM_001113392	1	1	0	0	0	1	3
mmu-miR-130a-3p	MIMAT0000141	Cd81	12520	NM_133655	1	0	0	1	1	0	3
mmu-miR-130a-3p	MIMAT0000141	Cd83	12522	NM_009856	1	0	0	1	1	0	3
mmu-miR-130a-3p	MIMAT0000141	Cdh5	12562	NM_009868	1	0	0	1	1	0	3
mmu-miR-130a-3p	MIMAT0000141	Cdk5	12568	NM_007668	1	0	0	1	1	0	3
mmu-miR-130a-3p	MIMAT0000141	Cdk5r1	12569	NM_009871	1	0	0	1	1	0	3
mmu-miR-130a-3p	MIMAT0000141	Cftr	12638	NM_021050	1	0	0	1	1	0	3
mmu-miR-130a-3p	MIMAT0000141	Chm	12662	NM_018818	0	0	0	1	1	1	3
mmu-miR-130a-3p	MIMAT0000141	Chml	12663	NM_021350	1	0	0	1	0	1	3
mmu-miR-130a-3p	MIMAT0000141	Chuk	12675	NM_007700	1	0	0	1	1	0	3
mmu-miR-130a-3p	MIMAT0000141	Clcn5	12728	NM_001243762	1	1	0	0	0	1	3
mmu-miR-130a-3p	MIMAT0000141	Cmah	12763	NM_007717	1	1	0	0	0	1	3
mmu-miR-130a-3p	MIMAT0000141	Cxcr3	12766	NM_009910	1	0	0	1	1	0	3
mmu-miR-130a-3p	MIMAT0000141	Ccr2	12772	NM_009915	1	0	0	1	1	0	3
mmu-miR-130a-3p	MIMAT0000141	Cnn1	12797	NM_009922	1	0	0	1	1	0	3
mmu-miR-130a-3p	MIMAT0000141	Col5a2	12832	NM_007737	1	0	0	1	1	0	3
mmu-miR-130a-3p	MIMAT0000141	Cp	12870	NM_007752	1	0	0	1	1	0	3
mmu-miR-130a-3p	MIMAT0000141	Cpd	12874	NM_007754	1	0	0	1	1	0	3
mmu-miR-130a-3p	MIMAT0000141	Cpe	12876	NM_013494	1	0	0	1	1	0	3
mmu-miR-130a-3p	MIMAT0000141	Cpeb1	12877	NM_001252526	1	1	0	0	0	1	3
mmu-miR-130a-3p	MIMAT0000141	Cpeb1	12877	NM_001252525	1	1	0	0	0	1	3
mmu-miR-130a-3p	MIMAT0000141	Cpox	12892	NM_007757	1	0	0	1	1	0	3
mmu-miR-130a-3p	MIMAT0000141	Cr2	12902	NM_007758	1	0	0	1	1	0	3
mmu-miR-130a-3p	MIMAT0000141	Creb1	12912	NM_001037726	1	1	0	0	0	1	3
mmu-miR-130a-3p	MIMAT0000141	Creb1	12912	NM_133828	1	1	0	0	0	1	3
mmu-miR-130a-3p	MIMAT0000141	Crx	12951	NM_001113330	1	1	0	0	0	1	3
mmu-miR-130a-3p	MIMAT0000141	Crx	12951	NM_007770	1	1	0	0	0	1	3
mmu-miR-130a-3p	MIMAT0000141	Ncan	13004	NM_007789	0	0	0	1	1	1	3
mmu-miR-130a-3p	MIMAT0000141	Cst9	13013	NM_009979	1	0	0	1	1	0	3
mmu-miR-130a-3p	MIMAT0000141	Cttn	13043	NM_007803	1	0	0	1	1	0	3
mmu-miR-130a-3p	MIMAT0000141	Cxadr	13052	NM_001025192	0	0	0	1	1	1	3
mmu-miR-130a-3p	MIMAT0000141	Cybb	13058	NM_007807	1	0	0	1	1	0	3
mmu-miR-130a-3p	MIMAT0000141	Cycs	13063	NM_007808	1	0	0	1	0	1	3
mmu-miR-130a-3p	MIMAT0000141	Cyp46a1	13116	NM_010010	1	0	0	1	1	0	3
mmu-miR-130a-3p	MIMAT0000141	Asap1	13196	NM_010026	1	1	0	0	0	1	3
mmu-miR-130a-3p	MIMAT0000141	Ddit3	13198	NM_007837	1	0	0	1	1	0	3
mmu-miR-130a-3p	MIMAT0000141	Ddx5	13207	NM_007840	1	0	0	1	1	0	3
mmu-miR-130a-3p	MIMAT0000141	Slc25a1	13358	NM_153150	1	1	0	0	0	1	3
mmu-miR-130a-3p	MIMAT0000141	Dnm2	13430	NM_007871	1	1	0	0	0	1	3
mmu-miR-130a-3p	MIMAT0000141	Dnm2	13430	NM_001253893	1	1	0	0	0	1	3
mmu-miR-130a-3p	MIMAT0000141	Doc2b	13447	NM_007873	1	0	0	1	1	0	3
mmu-miR-130a-3p	MIMAT0000141	Reep5	13476	NM_007874	1	0	0	1	1	0	3
mmu-miR-130a-3p	MIMAT0000141	Dpm2	13481	NM_010073	1	0	0	1	1	0	3
mmu-miR-130a-3p	MIMAT0000141	Dpp4	13482	NM_001159543	1	1	0	0	0	1	3
mmu-miR-130a-3p	MIMAT0000141	Dpp4	13482	NM_010074	1	0	0	1	1	0	3
mmu-miR-130a-3p	MIMAT0000141	Dpp6	13483	NM_001136060	1	1	0	0	0	1	3
mmu-miR-130a-3p	MIMAT0000141	Dpp6	13483	NM_001198886	1	1	0	0	0	1	3
mmu-miR-130a-3p	MIMAT0000141	Drd5	13492	NM_013503	1	0	0	1	1	0	3
mmu-miR-130a-3p	MIMAT0000141	Dsc1	13505	NM_013504	1	0	0	1	1	0	3
mmu-miR-130a-3p	MIMAT0000141	Dtna	13527	NM_207650	1	0	0	1	1	0	3
mmu-miR-130a-3p	MIMAT0000141	E2f3	13557	NM_010093	1	0	0	1	1	0	3
mmu-miR-130a-3p	MIMAT0000141	Mapre1	13589	NM_007896	0	0	0	1	1	1	3
mmu-miR-130a-3p	MIMAT0000141	Ednra	13617	NM_010332	0	0	0	1	1	1	3
mmu-miR-130a-3p	MIMAT0000141	Egfr	13649	NM_207655	1	0	0	1	1	0	3
mmu-miR-130a-3p	MIMAT0000141	Egr2	13654	NM_010118	1	0	0	1	1	0	3
mmu-miR-130a-3p	MIMAT0000141	Eif1a	13664	NM_010120	1	0	0	1	1	0	3
mmu-miR-130a-3p	MIMAT0000141	Elf5	13711	NM_010125	1	0	0	1	1	0	3
mmu-miR-130a-3p	MIMAT0000141	Eno2	13807	NM_013509	0	0	0	1	1	1	3
mmu-miR-130a-3p	MIMAT0000141	Enpep	13809	NM_007934	1	0	0	1	1	0	3
mmu-miR-130a-3p	MIMAT0000141	Dmtn	13829	NM_001252665	1	1	0	0	0	1	3
mmu-miR-130a-3p	MIMAT0000141	Dmtn	13829	NM_001252666	1	1	0	0	0	1	3
mmu-miR-130a-3p	MIMAT0000141	Dmtn	13829	NM_001252664	1	1	0	0	0	1	3
mmu-miR-130a-3p	MIMAT0000141	Dmtn	13829	NM_001252663	1	1	0	0	0	1	3
mmu-miR-130a-3p	MIMAT0000141	Epc1	13831	NM_007935	1	1	0	0	0	1	3
mmu-miR-130a-3p	MIMAT0000141	Epha4	13838	NM_007936	1	0	0	1	1	0	3
mmu-miR-130a-3p	MIMAT0000141	Ephb4	13846	NM_001159571	1	1	0	0	0	1	3
mmu-miR-130a-3p	MIMAT0000141	Etv1	14009	NM_007960	1	0	0	1	1	0	3
mmu-miR-130a-3p	MIMAT0000141	Evi5	14020	NM_007964	1	0	0	1	1	0	3
mmu-miR-130a-3p	MIMAT0000141	Eya1	14048	NM_010164	1	0	0	1	1	0	3
mmu-miR-130a-3p	MIMAT0000141	F3	14066	NM_010171	1	0	0	1	1	0	3
mmu-miR-130a-3p	MIMAT0000141	Faah	14073	NM_010173	1	0	0	1	1	0	3
mmu-miR-130a-3p	MIMAT0000141	Fbn1	14118	NM_007993	1	0	0	1	1	0	3
mmu-miR-130a-3p	MIMAT0000141	Fcna	14133	NM_007995	0	0	0	1	1	1	3
mmu-miR-130a-3p	MIMAT0000141	Fem1a	14154	NM_010192	1	0	0	1	1	0	3
mmu-miR-130a-3p	MIMAT0000141	Fem1b	14155	NM_010193	1	0	0	1	1	0	3
mmu-miR-130a-3p	MIMAT0000141	Fgf4	14175	NM_010202	0	0	0	1	1	1	3
mmu-miR-130a-3p	MIMAT0000141	Sh3pxd2a	14218	NM_001164717	1	1	0	0	0	1	3
mmu-miR-130a-3p	MIMAT0000141	Lpin1	14245	NM_001130412	1	0	0	0	1	1	3
mmu-miR-130a-3p	MIMAT0000141	Flot2	14252	NM_001040403	1	1	0	0	0	1	3
mmu-miR-130a-3p	MIMAT0000141	Flt1	14254	NM_010228	1	0	0	1	1	0	3
mmu-miR-130a-3p	MIMAT0000141	Fosb	14282	NM_008036	1	0	0	1	1	0	3
mmu-miR-130a-3p	MIMAT0000141	Fzd3	14365	NM_021458	1	1	0	0	0	1	3
mmu-miR-130a-3p	MIMAT0000141	Fzd6	14368	NM_001162494	1	1	0	0	0	1	3
mmu-miR-130a-3p	MIMAT0000141	Gab2	14389	NM_001162477	1	1	0	0	0	1	3
mmu-miR-130a-3p	MIMAT0000141	Gab2	14389	NM_010248	1	1	0	0	0	1	3
mmu-miR-130a-3p	MIMAT0000141	Gad1	14415	NM_008077	1	0	0	1	1	0	3
mmu-miR-130a-3p	MIMAT0000141	Galnt1	14423	NM_013814	1	0	0	1	1	0	3
mmu-miR-130a-3p	MIMAT0000141	Mtpn	14489	NM_008098	1	0	0	1	1	0	3
mmu-miR-130a-3p	MIMAT0000141	Nr6a1	14536	NM_001159549	1	1	0	0	0	1	3
mmu-miR-130a-3p	MIMAT0000141	Nr6a1	14536	NM_001159548	1	1	0	0	0	1	3
mmu-miR-130a-3p	MIMAT0000141	Gcnt1	14537	NM_001136484	1	1	0	0	0	1	3
mmu-miR-130a-3p	MIMAT0000141	Gcnt1	14537	NM_010265	1	1	0	0	0	1	3
mmu-miR-130a-3p	MIMAT0000141	Gdap1	14545	NM_010267	1	0	0	1	1	0	3
mmu-miR-130a-3p	MIMAT0000141	Gpd2	14571	NM_010274	1	1	0	0	0	1	3
mmu-miR-130a-3p	MIMAT0000141	Gdnf	14573	NM_010275	1	0	0	1	1	0	3
mmu-miR-130a-3p	MIMAT0000141	Gfra2	14586	NM_008115	1	0	0	1	1	0	3
mmu-miR-130a-3p	MIMAT0000141	Gls	14660	NM_001081081	1	0	0	1	1	0	3
mmu-miR-130a-3p	MIMAT0000141	Gnao1	14681	NM_001113384	1	0	0	1	0	1	3
mmu-miR-130a-3p	MIMAT0000141	Gnb4	14696	NM_013531	1	0	0	1	1	0	3
mmu-miR-130a-3p	MIMAT0000141	Gng12	14701	NM_001177556	1	1	0	0	0	1	3
mmu-miR-130a-3p	MIMAT0000141	Gng12	14701	NM_001177557	1	1	0	0	0	1	3
mmu-miR-130a-3p	MIMAT0000141	Gng12	14701	NM_001177558	1	1	0	0	0	1	3
mmu-miR-130a-3p	MIMAT0000141	Gng12	14701	NM_001177559	1	1	0	0	0	1	3
mmu-miR-130a-3p	MIMAT0000141	Gng12	14701	NM_001177560	1	1	0	0	0	1	3
mmu-miR-130a-3p	MIMAT0000141	Gnpat	14712	NM_010322	1	0	0	1	1	0	3
mmu-miR-130a-3p	MIMAT0000141	Gpr12	14738	NM_008151	1	1	0	0	0	1	3
mmu-miR-130a-3p	MIMAT0000141	Grb10	14783	NM_001177629	1	1	0	0	0	1	3
mmu-miR-130a-3p	MIMAT0000141	Grik3	14807	NM_001081097	1	0	0	1	1	0	3
mmu-miR-130a-3p	MIMAT0000141	Grin2b	14812	NM_008171	1	0	0	1	1	0	3
mmu-miR-130a-3p	MIMAT0000141	Grm1	14816	NM_016976	1	1	0	0	0	1	3
mmu-miR-130a-3p	MIMAT0000141	Gstz1	14874	NM_001252556	1	1	0	0	0	1	3
mmu-miR-130a-3p	MIMAT0000141	Gstz1	14874	NM_001252555	1	1	0	0	0	1	3
mmu-miR-130a-3p	MIMAT0000141	Gtf2i	14886	NM_001080748	1	1	0	0	0	1	3
mmu-miR-130a-3p	MIMAT0000141	Gtf2i	14886	NM_001080749	1	1	0	0	0	1	3
mmu-miR-130a-3p	MIMAT0000141	Gtf2i	14886	NM_010365	1	1	0	0	0	1	3
mmu-miR-130a-3p	MIMAT0000141	Gtf2i	14886	NM_001080747	1	1	0	0	0	1	3
mmu-miR-130a-3p	MIMAT0000141	Gtf2i	14886	NM_001080746	1	1	0	0	0	1	3
mmu-miR-130a-3p	MIMAT0000141	Gys1	14936	NM_030678	1	0	0	1	1	0	3
mmu-miR-130a-3p	MIMAT0000141	H2-D1	14964	NM_010380	1	0	0	1	1	0	3
mmu-miR-130a-3p	MIMAT0000141	H2-K1	14972	NM_001001892	1	0	0	1	1	0	3
mmu-miR-130a-3p	MIMAT0000141	H2-Q7	15018	NM_010394	1	0	0	1	1	0	3
mmu-miR-130a-3p	MIMAT0000141	Hcn1	15165	NM_010408	1	1	0	0	0	1	3
mmu-miR-130a-3p	MIMAT0000141	Hes2	15206	NM_008236	1	0	0	1	1	0	3
mmu-miR-130a-3p	MIMAT0000141	Hexb	15212	NM_010422	1	1	0	0	0	1	3
mmu-miR-130a-3p	MIMAT0000141	Hif1a	15251	NM_010431	1	0	0	1	1	0	3
mmu-miR-130a-3p	MIMAT0000141	Hmgb3	15354	NM_008253	1	0	0	1	1	0	3
mmu-miR-130a-3p	MIMAT0000141	Hoxb1	15407	NM_008266	1	1	0	0	0	1	3
mmu-miR-130a-3p	MIMAT0000141	Hoxb3	15410	NM_010458	1	1	0	0	0	1	3
mmu-miR-130a-3p	MIMAT0000141	Hoxb3	15410	NM_001079869	1	1	0	0	0	1	3
mmu-miR-130a-3p	MIMAT0000141	Hoxc5	15424	NM_175730	1	0	0	1	1	0	3
mmu-miR-130a-3p	MIMAT0000141	Hpse	15442	NM_152803	0	0	0	1	1	1	3
mmu-miR-130a-3p	MIMAT0000141	Hsd3b5	15496	NM_008295	1	0	0	1	1	0	3
mmu-miR-130a-3p	MIMAT0000141	Htr5b	15564	NM_010483	0	0	0	1	1	1	3
mmu-miR-130a-3p	MIMAT0000141	Elavl1	15568	NM_010485	1	0	0	1	1	0	3
mmu-miR-130a-3p	MIMAT0000141	Hus1	15574	NM_008316	1	0	0	1	1	0	3
mmu-miR-130a-3p	MIMAT0000141	Il18bp	16068	NM_010531	1	0	0	1	1	0	3
mmu-miR-130a-3p	MIMAT0000141	Il10rb	16155	NM_008349	1	0	0	1	1	0	3
mmu-miR-130a-3p	MIMAT0000141	Il13ra1	16164	NM_133990	1	0	0	1	1	0	3
mmu-miR-130a-3p	MIMAT0000141	Il17ra	16172	NM_008359	1	0	0	1	1	0	3
mmu-miR-130a-3p	MIMAT0000141	Il2ra	16184	NM_008367	0	0	0	1	1	1	3
mmu-miR-130a-3p	MIMAT0000141	Il7	16196	NM_008371	1	0	0	1	1	0	3
mmu-miR-130a-3p	MIMAT0000141	Irg1	16365	NM_008392	1	1	0	0	0	1	3
mmu-miR-130a-3p	MIMAT0000141	Irs1	16367	NM_010570	1	0	0	1	1	0	3
mmu-miR-130a-3p	MIMAT0000141	Irx2	16372	NM_010574	1	0	0	1	1	0	3
mmu-miR-130a-3p	MIMAT0000141	Itga5	16402	NM_010577	1	0	0	1	1	0	3
mmu-miR-130a-3p	MIMAT0000141	Itgb6	16420	NM_001159564	1	1	0	0	0	1	3
mmu-miR-130a-3p	MIMAT0000141	Itk	16428	NM_010583	1	0	0	1	1	0	3
mmu-miR-130a-3p	MIMAT0000141	Ush1g	16470	NM_176847	1	0	0	1	1	0	3
mmu-miR-130a-3p	MIMAT0000141	Kcna1	16485	NM_010595	1	0	0	1	1	0	3
mmu-miR-130a-3p	MIMAT0000141	Kcnc1	16502	NM_008421	1	0	0	1	1	0	3
mmu-miR-130a-3p	MIMAT0000141	Kcnc3	16504	NM_008422	1	0	0	1	1	0	3
mmu-miR-130a-3p	MIMAT0000141	Kcnd2	16508	NM_019697	1	0	0	1	1	0	3
mmu-miR-130a-3p	MIMAT0000141	Kcnq2	16536	NM_001006674	1	1	0	0	0	1	3
mmu-miR-130a-3p	MIMAT0000141	Kcnq2	16536	NM_001006669	1	1	0	0	0	1	3
mmu-miR-130a-3p	MIMAT0000141	Kcnq2	16536	NM_001006668	1	1	0	0	0	1	3
mmu-miR-130a-3p	MIMAT0000141	Kcnq2	16536	NM_001003825	1	1	0	0	0	1	3
mmu-miR-130a-3p	MIMAT0000141	Kif1b	16561	NM_207682	1	0	0	1	1	0	3
mmu-miR-130a-3p	MIMAT0000141	Kif21b	16565	NM_001039472	1	0	0	1	1	0	3
mmu-miR-130a-3p	MIMAT0000141	Kif5b	16573	NM_008448	1	0	0	1	1	0	3
mmu-miR-130a-3p	MIMAT0000141	Kif5c	16574	NM_008449	1	0	0	1	1	0	3
mmu-miR-130a-3p	MIMAT0000141	Kit	16590	NM_021099	1	1	0	0	0	1	3
mmu-miR-130a-3p	MIMAT0000141	Kpna1	16646	NM_008465	1	0	0	1	1	0	3
mmu-miR-130a-3p	MIMAT0000141	Kpna6	16650	NM_008468	1	0	0	1	1	0	3
mmu-miR-130a-3p	MIMAT0000141	Kras	16653	NM_021284	1	0	0	1	1	0	3
mmu-miR-130a-3p	MIMAT0000141	Lamp1	16783	NM_010684	1	0	0	1	1	0	3
mmu-miR-130a-3p	MIMAT0000141	Lats1	16798	NM_010690	1	0	0	1	1	0	3
mmu-miR-130a-3p	MIMAT0000141	Lif	16878	NM_001039537	1	1	0	0	0	1	3
mmu-miR-130a-3p	MIMAT0000141	Lif	16878	NM_008501	1	1	0	0	0	1	3
mmu-miR-130a-3p	MIMAT0000141	Limk1	16885	NM_010717	1	0	0	1	1	0	3
mmu-miR-130a-3p	MIMAT0000141	Limk2	16886	NM_001034030	1	1	0	0	0	1	3
mmu-miR-130a-3p	MIMAT0000141	Limk2	16886	NM_010718	1	1	0	0	0	1	3
mmu-miR-130a-3p	MIMAT0000141	Lipg	16891	NM_010720	1	0	0	1	1	0	3
mmu-miR-130a-3p	MIMAT0000141	Llgl1	16897	NM_001159405	1	1	0	0	0	1	3
mmu-miR-130a-3p	MIMAT0000141	Mycl	16918	NM_008506	1	0	0	1	1	0	3
mmu-miR-130a-3p	MIMAT0000141	Lpl	16956	NM_008509	1	0	0	1	1	0	3
mmu-miR-130a-3p	MIMAT0000141	Lrp8	16975	NM_001080926	1	1	0	0	0	1	3
mmu-miR-130a-3p	MIMAT0000141	Lrrfip1	16978	NM_001111311	0	0	0	1	1	1	3
mmu-miR-130a-3p	MIMAT0000141	Ltbp2	16997	NM_013589	1	0	0	1	1	0	3
mmu-miR-130a-3p	MIMAT0000141	Amacr	17117	NM_008537	1	0	0	1	1	0	3
mmu-miR-130a-3p	MIMAT0000141	Marcks	17118	NM_008538	1	0	0	1	1	0	3
mmu-miR-130a-3p	MIMAT0000141	Mxd1	17119	NM_010751	1	0	0	1	1	0	3
mmu-miR-130a-3p	MIMAT0000141	Smad2	17126	NM_001252481	1	1	0	0	0	1	3
mmu-miR-130a-3p	MIMAT0000141	Smad3	17127	NM_016769	1	0	0	1	1	0	3
mmu-miR-130a-3p	MIMAT0000141	Man2a1	17158	NM_008549	1	0	0	1	1	0	3
mmu-miR-130a-3p	MIMAT0000141	Mas1	17171	NM_008552	1	0	0	1	1	0	3
mmu-miR-130a-3p	MIMAT0000141	Mbp	17196	NM_001025245	1	0	0	1	1	0	3
mmu-miR-130a-3p	MIMAT0000141	Mdm1	17245	NM_001162905	1	1	0	0	0	1	3
mmu-miR-130a-3p	MIMAT0000141	Mdm1	17245	NM_010785	1	1	0	0	0	1	3
mmu-miR-130a-3p	MIMAT0000141	Mdm1	17245	NM_001162904	1	1	0	0	0	1	3
mmu-miR-130a-3p	MIMAT0000141	Mdm4	17248	NM_008575	1	0	0	1	1	0	3
mmu-miR-130a-3p	MIMAT0000141	Met	17295	NM_008591	1	0	0	1	1	0	3
mmu-miR-130a-3p	MIMAT0000141	Mfge8	17304	NM_001045489	1	1	0	0	0	1	3
mmu-miR-130a-3p	MIMAT0000141	Kitl	17311	NM_013598	1	0	0	1	1	0	3
mmu-miR-130a-3p	MIMAT0000141	Mid1	17318	NM_010797	1	1	0	0	0	1	3
mmu-miR-130a-3p	MIMAT0000141	Mid1	17318	NM_183151	1	1	0	0	0	1	3
mmu-miR-130a-3p	MIMAT0000141	Mllt10	17354	NM_001252560	1	1	0	0	0	1	3
mmu-miR-130a-3p	MIMAT0000141	Aff1	17355	NM_001080798	1	1	0	0	0	1	3
mmu-miR-130a-3p	MIMAT0000141	Mmp15	17388	NM_008609	1	0	0	1	1	0	3
mmu-miR-130a-3p	MIMAT0000141	Mpeg1	17476	NM_010821	1	0	0	1	1	0	3
mmu-miR-130a-3p	MIMAT0000141	Msc	17681	NM_010827	0	0	0	1	1	1	3
mmu-miR-130a-3p	MIMAT0000141	Msl3	17692	NM_010832	0	0	0	1	1	1	3
mmu-miR-130a-3p	MIMAT0000141	Msn	17698	NM_010833	0	0	0	1	1	1	3
mmu-miR-130a-3p	MIMAT0000141	Mstn	17700	NM_010834	1	0	0	1	1	0	3
mmu-miR-130a-3p	MIMAT0000141	Map4	17758	NM_001205332	1	1	0	0	0	1	3
mmu-miR-130a-3p	MIMAT0000141	Map7	17761	NM_001198635	1	1	0	0	0	1	3
mmu-miR-130a-3p	MIMAT0000141	Mtcp1	17763	NM_001039373	1	0	0	1	1	0	3
mmu-miR-130a-3p	MIMAT0000141	Mtm1	17772	NM_001164192	1	1	0	0	0	1	3
mmu-miR-130a-3p	MIMAT0000141	Mtm1	17772	NM_001164191	1	1	0	0	0	1	3
mmu-miR-130a-3p	MIMAT0000141	Mtm1	17772	NM_001164190	1	1	0	0	0	1	3
mmu-miR-130a-3p	MIMAT0000141	Fam89b	17826	NM_023166	1	1	0	0	0	1	3
mmu-miR-130a-3p	MIMAT0000141	Mup1	17840	NM_031188	1	1	0	0	0	1	3
mmu-miR-130a-3p	MIMAT0000141	Mup1	17840	NM_001163011	1	1	0	0	0	1	3
mmu-miR-130a-3p	MIMAT0000141	Mup2	17841	NM_008647	1	1	0	0	0	1	3
mmu-miR-130a-3p	MIMAT0000141	Mxi1	17859	NM_001008543	1	1	0	0	0	1	3
mmu-miR-130a-3p	MIMAT0000141	Mxi1	17859	NM_010847	1	1	0	0	0	1	3
mmu-miR-130a-3p	MIMAT0000141	Mxi1	17859	NM_001008542	1	1	0	0	0	1	3
mmu-miR-130a-3p	MIMAT0000141	Myo1f	17916	NM_053214	1	0	0	1	1	0	3
mmu-miR-130a-3p	MIMAT0000141	Myt1	17932	NM_001171615	1	1	0	0	0	1	3
mmu-miR-130a-3p	MIMAT0000141	Myt1	17932	NM_001171616	1	1	0	0	0	1	3
mmu-miR-130a-3p	MIMAT0000141	Myt1	17932	NM_001171680	1	1	0	0	0	1	3
mmu-miR-130a-3p	MIMAT0000141	Myt1l	17933	NM_001093776	1	1	0	0	0	1	3
mmu-miR-130a-3p	MIMAT0000141	Myt1l	17933	NM_001093778	1	1	0	0	0	1	3
mmu-miR-130a-3p	MIMAT0000141	Myt1l	17933	NM_008666	1	1	0	0	0	1	3
mmu-miR-130a-3p	MIMAT0000141	Myt1l	17933	NM_001093775	1	1	0	0	0	1	3
mmu-miR-130a-3p	MIMAT0000141	Nab2	17937	NM_001122895	1	1	0	0	0	1	3
mmu-miR-130a-3p	MIMAT0000141	Ncl	17975	NM_010880	1	0	0	1	1	0	3
mmu-miR-130a-3p	MIMAT0000141	Ndp	17986	NM_010883	1	0	0	1	1	0	3
mmu-miR-130a-3p	MIMAT0000141	Neurl1a	18011	NM_021360	1	0	0	1	1	0	3
mmu-miR-130a-3p	MIMAT0000141	Nfatc2	18019	NM_010899	1	0	0	1	1	0	3
[truncated: 170,008 more rows]
