# Supplementary material for: MiR-130a-3p attenuates activation and induces apoptosis of hepatic stellate cells in nonalcoholic fibrosing steatohepatitis by directly targeting TGFBR1 and TGFBR2
Source: Cell Death Dis. 2017 May 18;8(5):e2792–. doi: 10.1038/cddis.2017.10 (PMC5520685; doi:10.1038/cddis.2017.10)
Supplement: Supplementary Data 2 [file cddis201710x2.txt]

miRNA	MIMATid	Gene	EntrezID	RefseqID	miRWalk	miRanda	miRDB	PITA	RNA22	Targetscan
mmu-miR-106a-5p	MIMAT0000385	0610030E20Rik	NM_026696	NM_026696	1	1	1	0	0	0
mmu-miR-106a-5p	MIMAT0000385	1190002N15Rik	NM_001033145	NM_001033145	1	0	1	0	0	1
mmu-miR-106a-5p	MIMAT0000385	1600012H06Rik	NM_001083880	NM_001083880	1	1	1	0	0	0
mmu-miR-106a-5p	MIMAT0000385	1600012H06Rik	NM_026451	NM_026451	1	1	1	0	0	0
mmu-miR-106a-5p	MIMAT0000385	1600012H06Rik	NM_001083881	NM_001083881	1	1	1	0	0	0
mmu-miR-106a-5p	MIMAT0000385	1600012H06Rik	NM_001083882	NM_001083882	1	1	1	0	0	0
mmu-miR-106a-5p	MIMAT0000385	1700001L19Rik	NM_027035	NM_027035	1	1	1	0	0	0
mmu-miR-106a-5p	MIMAT0000385	1700015F17Rik	NM_001200025	NM_001200025	1	0	0	0	0	0
mmu-miR-106a-5p	MIMAT0000385	1700021K19Rik	NM_172615	NM_172615	1	1	1	1	0	0
mmu-miR-106a-5p	MIMAT0000385	1700021K19Rik	NM_001200038	NM_001200038	1	1	1	1	0	0
mmu-miR-106a-5p	MIMAT0000385	1700028K03Rik	NM_175241	NM_175241	1	0	0	0	0	0
mmu-miR-106a-5p	MIMAT0000385	1700047I17Rik2	NM_001100116	NM_001100116	1	0	0	0	0	0
mmu-miR-106a-5p	MIMAT0000385	1810013L24Rik	NM_001081400	NM_001081400	1	1	1	1	1	0
mmu-miR-106a-5p	MIMAT0000385	1810026J23Rik	NM_178619	NM_178619	1	0	1	0	0	0
mmu-miR-106a-5p	MIMAT0000385	1810030O07Rik	NM_175141	NM_175141	1	0	0	0	0	0
mmu-miR-106a-5p	MIMAT0000385	2010315B03Rik	NM_001243119	NM_001243119	1	0	0	0	0	0
mmu-miR-106a-5p	MIMAT0000385	2010315B03Rik	NM_001243118	NM_001243118	1	0	0	0	0	0
mmu-miR-106a-5p	MIMAT0000385	2010315B03Rik	NM_001243117	NM_001243117	1	0	0	0	0	0
mmu-miR-106a-5p	MIMAT0000385	2310030G06Rik	NM_025865	NM_025865	1	1	0	0	0	0
mmu-miR-106a-5p	MIMAT0000385	2310033P09Rik	NM_024210	NM_024210	1	0	0	0	0	0
mmu-miR-106a-5p	MIMAT0000385	2310047K21Rik	XM_003946086	XM_003946086	1	1	0	0	0	0
mmu-miR-106a-5p	MIMAT0000385	2310047K21Rik	XM_003945352	XM_003945352	1	1	0	0	0	0
mmu-miR-106a-5p	MIMAT0000385	2410002F23Rik	NM_025880	NM_025880	1	0	1	1	0	0
mmu-miR-106a-5p	MIMAT0000385	2700060E02Rik	NM_026528	NM_026528	1	0	0	0	0	0
mmu-miR-106a-5p	MIMAT0000385	2700062C07Rik	NM_026529	NM_026529	1	0	0	0	0	0
mmu-miR-106a-5p	MIMAT0000385	2700081O15Rik	NM_175381	NM_175381	1	1	1	1	1	0
mmu-miR-106a-5p	MIMAT0000385	2810004N23Rik	NM_025615	NM_025615	1	0	0	0	0	0
mmu-miR-106a-5p	MIMAT0000385	2810006K23Rik	NM_001134717	NM_001134717	1	0	1	0	0	0
mmu-miR-106a-5p	MIMAT0000385	2810021J22Rik	NM_172403	NM_172403	1	0	0	0	0	0
mmu-miR-106a-5p	MIMAT0000385	2810408M09Rik	NM_001007581	NM_001007581	1	0	0	0	0	0
mmu-miR-106a-5p	MIMAT0000385	2810416G20Rik	XM_003945668	XM_003945668	1	0	0	0	0	0
mmu-miR-106a-5p	MIMAT0000385	3110062M04Rik	NM_001135611	NM_001135611	1	0	0	0	0	0
mmu-miR-106a-5p	MIMAT0000385	3110062M04Rik	NM_199145	NM_199145	1	0	0	0	0	0
mmu-miR-106a-5p	MIMAT0000385	3830406C13Rik	NM_178141	NM_178141	1	0	0	0	1	0
mmu-miR-106a-5p	MIMAT0000385	3830406C13Rik	NM_146051	NM_146051	1	0	0	0	1	0
mmu-miR-106a-5p	MIMAT0000385	4833420G17Rik	NM_001113550	NM_001113550	1	0	0	0	0	0
mmu-miR-106a-5p	MIMAT0000385	4833420G17Rik	NM_026127	NM_026127	1	0	0	0	0	0
mmu-miR-106a-5p	MIMAT0000385	4833439L19Rik	NM_001252648	NM_001252648	1	0	0	0	0	0
mmu-miR-106a-5p	MIMAT0000385	4833439L19Rik	NM_001252647	NM_001252647	1	0	0	0	0	0
mmu-miR-106a-5p	MIMAT0000385	4833439L19Rik	NM_001252646	NM_001252646	1	0	0	0	0	0
mmu-miR-106a-5p	MIMAT0000385	4833439L19Rik	NM_001252645	NM_001252645	1	0	0	0	0	0
mmu-miR-106a-5p	MIMAT0000385	4833439L19Rik	NM_133797	NM_133797	1	0	0	0	0	0
mmu-miR-106a-5p	MIMAT0000385	4921528I07Rik	XM_486266	XM_486266	1	0	0	0	0	0
mmu-miR-106a-5p	MIMAT0000385	4922501C03Rik	NM_199316	NM_199316	1	0	0	0	0	0
mmu-miR-106a-5p	MIMAT0000385	4930422G04Rik	NM_197997	NM_197997	1	1	0	0	0	0
mmu-miR-106a-5p	MIMAT0000385	4930506M07Rik	NM_175172	NM_175172	1	1	0	0	0	1
mmu-miR-106a-5p	MIMAT0000385	4930506M07Rik	NM_001114312	NM_001114312	1	1	0	0	0	1
mmu-miR-106a-5p	MIMAT0000385	4930519G04Rik	NM_026263	NM_026263	1	0	1	0	0	0
mmu-miR-106a-5p	MIMAT0000385	4933426M11Rik	NM_178682	NM_178682	1	1	1	0	0	0
mmu-miR-106a-5p	MIMAT0000385	4933426M11Rik	NM_001242419	NM_001242419	1	1	1	0	0	0
mmu-miR-106a-5p	MIMAT0000385	4933430I17Rik	NM_177607	NM_177607	1	0	0	0	0	0
mmu-miR-106a-5p	MIMAT0000385	5430427O19Rik	NM_001163539	NM_001163539	1	0	0	0	0	0
mmu-miR-106a-5p	MIMAT0000385	5830403L16Rik	NM_178243	NM_178243	1	0	0	0	1	0
mmu-miR-106a-5p	MIMAT0000385	5830411N06Rik	NM_175533	NM_175533	1	0	0	0	0	0
mmu-miR-106a-5p	MIMAT0000385	6330403K07Rik	NM_134022	NM_134022	1	0	0	0	0	0
mmu-miR-106a-5p	MIMAT0000385	6430573F11Rik	NM_176952	NM_176952	1	1	1	0	0	0
mmu-miR-106a-5p	MIMAT0000385	8430427H17Rik	NM_001001986	NM_001001986	1	0	1	0	0	0
mmu-miR-106a-5p	MIMAT0000385	8430427H17Rik	NM_001134300	NM_001134300	1	0	1	0	0	0
mmu-miR-106a-5p	MIMAT0000385	9330182O14Rik	NM_001256056	NM_001256056	1	0	0	0	0	0
mmu-miR-106a-5p	MIMAT0000385	9430020K01Rik	NM_001081963	NM_001081963	1	0	0	0	0	0
mmu-miR-106a-5p	MIMAT0000385	9530002B09Rik	NM_023865	NM_023865	1	1	0	0	0	0
mmu-miR-106a-5p	MIMAT0000385	9830107B12Rik	NM_001177897	NM_001177897	1	0	1	0	0	0
mmu-miR-106a-5p	MIMAT0000385	9830107B12Rik	NM_177824	NM_177824	1	0	1	0	0	0
mmu-miR-106a-5p	MIMAT0000385	9830107B12Rik	NM_001177896	NM_001177896	1	0	1	0	0	0
mmu-miR-106a-5p	MIMAT0000385	9930013L23Rik	NM_030728	NM_030728	1	0	0	0	0	0
mmu-miR-106a-5p	MIMAT0000385	9930111J21Rik2	NM_173434	NM_173434	1	0	0	0	0	0
mmu-miR-106a-5p	MIMAT0000385	A030014E15Rik	XM_003945316	XM_003945316	1	0	0	0	0	0
mmu-miR-106a-5p	MIMAT0000385	A030014E15Rik	XM_003946063	XM_003946063	1	0	0	0	0	0
mmu-miR-106a-5p	MIMAT0000385	A430078G23Rik	NM_001033378	NM_001033378	1	0	0	0	0	0
mmu-miR-106a-5p	MIMAT0000385	A430107P09Rik	NM_001205242	NM_001205242	1	0	1	1	0	0
mmu-miR-106a-5p	MIMAT0000385	A4galt	NM_001004150	NM_001004150	1	0	0	0	0	0
mmu-miR-106a-5p	MIMAT0000385	A4galt	NM_001170954	NM_001170954	1	0	0	0	0	0
mmu-miR-106a-5p	MIMAT0000385	A530064D06Rik	NM_001113556	NM_001113556	1	0	0	0	0	0
mmu-miR-106a-5p	MIMAT0000385	A530064D06Rik	NM_178796	NM_178796	1	0	0	0	0	0
mmu-miR-106a-5p	MIMAT0000385	A630033H20Rik	NM_001122595	NM_001122595	1	0	0	0	0	1
mmu-miR-106a-5p	MIMAT0000385	A630033H20Rik	NM_175442	NM_175442	1	0	0	0	0	1
mmu-miR-106a-5p	MIMAT0000385	A630033H20Rik	NM_001122596	NM_001122596	1	0	0	0	0	1
mmu-miR-106a-5p	MIMAT0000385	A830010M20Rik	NM_001168557	NM_001168557	1	1	1	0	0	0
mmu-miR-106a-5p	MIMAT0000385	A830010M20Rik	NM_001007574	NM_001007574	1	1	1	0	0	0
mmu-miR-106a-5p	MIMAT0000385	A830018L16Rik	NM_001160370	NM_001160370	1	1	1	0	1	1
mmu-miR-106a-5p	MIMAT0000385	AA414992	XM_001478791	XM_001478791	1	0	0	0	0	0
mmu-miR-106a-5p	MIMAT0000385	AA414992	XM_003085875	XM_003085875	1	0	0	0	0	0
mmu-miR-106a-5p	MIMAT0000385	Aak1	NM_177762	NM_177762	1	1	1	1	1	1
mmu-miR-106a-5p	MIMAT0000385	Aak1	NM_001040106	NM_001040106	1	1	1	1	1	1
mmu-miR-106a-5p	MIMAT0000385	Abca1	NM_013454	NM_013454	1	1	1	0	0	0
mmu-miR-106a-5p	MIMAT0000385	Abca6	NM_001166557	NM_001166557	1	0	0	0	0	0
mmu-miR-106a-5p	MIMAT0000385	Abcg2	NM_011920	NM_011920	1	1	0	0	0	0
mmu-miR-106a-5p	MIMAT0000385	Abcg4	NM_138955	NM_138955	1	1	0	0	0	0
mmu-miR-106a-5p	MIMAT0000385	Abhd10	NM_172511	NM_172511	1	0	0	0	0	0
mmu-miR-106a-5p	MIMAT0000385	Abhd2	NM_018811	NM_018811	1	1	0	0	0	0
mmu-miR-106a-5p	MIMAT0000385	Abi1	NM_001077193	NM_001077193	1	1	0	0	0	0
mmu-miR-106a-5p	MIMAT0000385	Abi1	NM_001077192	NM_001077192	1	1	0	0	0	0
mmu-miR-106a-5p	MIMAT0000385	Abi1	NM_007380	NM_007380	1	1	0	0	0	0
mmu-miR-106a-5p	MIMAT0000385	Abi1	NM_145994	NM_145994	1	1	0	0	0	0
mmu-miR-106a-5p	MIMAT0000385	Abi1	NM_001077190	NM_001077190	1	1	0	0	0	0
mmu-miR-106a-5p	MIMAT0000385	Abi2	NM_001198570	NM_001198570	1	0	0	0	1	0
mmu-miR-106a-5p	MIMAT0000385	Abi2	NM_198127	NM_198127	1	0	0	1	1	0
mmu-miR-106a-5p	MIMAT0000385	Abi2	NM_001198571	NM_001198571	1	0	0	1	1	0
mmu-miR-106a-5p	MIMAT0000385	Abl1	NM_009594	NM_009594	1	0	0	0	0	0
mmu-miR-106a-5p	MIMAT0000385	Abl1	NM_001112703	NM_001112703	1	0	0	0	0	0
mmu-miR-106a-5p	MIMAT0000385	Abl2	NM_001136104	NM_001136104	1	1	1	1	1	0
mmu-miR-106a-5p	MIMAT0000385	Abl2	NM_009595	NM_009595	1	1	1	1	1	0
mmu-miR-106a-5p	MIMAT0000385	Abo	NM_030718	NM_030718	1	0	0	0	0	0
mmu-miR-106a-5p	MIMAT0000385	Abt1	NM_013924	NM_013924	1	0	0	0	1	0
mmu-miR-106a-5p	MIMAT0000385	Acap2	NM_030138	NM_030138	1	0	1	0	1	1
mmu-miR-106a-5p	MIMAT0000385	Acbd5	NM_001102436	NM_001102436	1	1	1	0	0	1
mmu-miR-106a-5p	MIMAT0000385	Acbd5	NM_028793	NM_028793	1	1	1	0	0	1
mmu-miR-106a-5p	MIMAT0000385	Acbd5	NM_001102438	NM_001102438	1	1	1	0	0	1
mmu-miR-106a-5p	MIMAT0000385	Acbd5	NM_001102437	NM_001102437	1	1	1	0	0	1
mmu-miR-106a-5p	MIMAT0000385	Acer1	NM_175731	NM_175731	1	0	0	0	0	0
mmu-miR-106a-5p	MIMAT0000385	Acer2	NM_139306	NM_139306	1	1	1	0	0	0
mmu-miR-106a-5p	MIMAT0000385	Acot11	NM_025590	NM_025590	1	0	1	0	0	0
mmu-miR-106a-5p	MIMAT0000385	Acp1	NM_001110239	NM_001110239	1	0	0	0	0	0
mmu-miR-106a-5p	MIMAT0000385	Acp1	NM_021330	NM_021330	1	0	0	0	0	0
mmu-miR-106a-5p	MIMAT0000385	Acpl2	NM_153420	NM_153420	1	1	1	0	0	0
mmu-miR-106a-5p	MIMAT0000385	Acpp	NM_019807	NM_019807	1	1	0	0	0	0
mmu-miR-106a-5p	MIMAT0000385	Acsbg1	NM_053178	NM_053178	1	0	0	0	0	0
mmu-miR-106a-5p	MIMAT0000385	Acsf2	NM_153807	NM_153807	1	1	1	0	0	0
mmu-miR-106a-5p	MIMAT0000385	Acsm2	NM_146197	NM_146197	1	0	0	1	1	1
mmu-miR-106a-5p	MIMAT0000385	Acsm2	NM_001177978	NM_001177978	1	0	0	1	1	1
mmu-miR-106a-5p	MIMAT0000385	Acsm2	NM_001177977	NM_001177977	1	0	0	1	1	1
mmu-miR-106a-5p	MIMAT0000385	Actr10	NM_019785	NM_019785	1	0	1	0	1	0
mmu-miR-106a-5p	MIMAT0000385	Actr1a	NM_016860	NM_016860	1	0	0	0	0	0
mmu-miR-106a-5p	MIMAT0000385	Actr6	NM_025914	NM_025914	1	0	0	0	0	0
mmu-miR-106a-5p	MIMAT0000385	Adam10	NM_007399	NM_007399	1	0	0	0	0	0
mmu-miR-106a-5p	MIMAT0000385	Adam17	NM_009615	NM_009615	1	0	1	0	0	0
mmu-miR-106a-5p	MIMAT0000385	Adam19	NM_009616	NM_009616	1	0	0	0	0	0
mmu-miR-106a-5p	MIMAT0000385	Adam22	NM_001098225	NM_001098225	1	1	0	1	1	0
mmu-miR-106a-5p	MIMAT0000385	Adam28	NM_001048175	NM_001048175	1	1	1	0	0	1
mmu-miR-106a-5p	MIMAT0000385	Adamts5	NM_011782	NM_011782	1	1	1	1	1	1
mmu-miR-106a-5p	MIMAT0000385	Adarb2	NM_052977	NM_052977	1	0	0	0	0	0
mmu-miR-106a-5p	MIMAT0000385	Adat1	NM_013925	NM_013925	1	0	0	0	0	0
mmu-miR-106a-5p	MIMAT0000385	Adcy5	NM_001012765	NM_001012765	1	0	0	0	0	1
mmu-miR-106a-5p	MIMAT0000385	Adcyap1r1	NM_001025372	NM_001025372	1	1	0	0	0	0
mmu-miR-106a-5p	MIMAT0000385	Adcyap1r1	NM_007407	NM_007407	1	1	0	0	0	0
mmu-miR-106a-5p	MIMAT0000385	Add2	NM_013458	NM_013458	1	0	0	1	1	0
mmu-miR-106a-5p	MIMAT0000385	Adh4	NM_011996	NM_011996	1	0	0	0	0	0
mmu-miR-106a-5p	MIMAT0000385	Adipor2	NM_197985	NM_197985	1	1	1	0	1	1
mmu-miR-106a-5p	MIMAT0000385	Adrbk2	NM_177078	NM_177078	1	1	0	0	0	0
mmu-miR-106a-5p	MIMAT0000385	Adsl	NM_009634	NM_009634	1	0	0	0	0	0
mmu-miR-106a-5p	MIMAT0000385	Aebp2	NM_178803	NM_178803	1	1	1	0	0	0
mmu-miR-106a-5p	MIMAT0000385	Aebp2	NM_001005605	NM_001005605	1	1	1	0	0	0
mmu-miR-106a-5p	MIMAT0000385	Aff1	NM_001080798	NM_001080798	1	0	0	0	0	0
mmu-miR-106a-5p	MIMAT0000385	Aff1	NM_133919	NM_133919	1	0	0	0	0	0
mmu-miR-106a-5p	MIMAT0000385	Aff4	NM_033565	NM_033565	1	1	1	1	0	1
mmu-miR-106a-5p	MIMAT0000385	Ago1	NM_153403	NM_153403	1	1	0	0	0	0
mmu-miR-106a-5p	MIMAT0000385	Ago2	NM_153178	NM_153178	1	0	0	1	0	0
mmu-miR-106a-5p	MIMAT0000385	Ago3	NM_153402	NM_153402	1	1	1	0	0	0
mmu-miR-106a-5p	MIMAT0000385	Agpat9	NM_172715	NM_172715	1	0	0	0	0	0
mmu-miR-106a-5p	MIMAT0000385	Agtr2	NM_007429	NM_007429	1	0	0	0	0	0
mmu-miR-106a-5p	MIMAT0000385	Ahrr	NM_009644	NM_009644	1	1	1	0	1	0
mmu-miR-106a-5p	MIMAT0000385	AI597468	NM_001013028	NM_001013028	1	0	0	0	0	0
mmu-miR-106a-5p	MIMAT0000385	Aip	NM_016666	NM_016666	1	0	0	0	0	0
mmu-miR-106a-5p	MIMAT0000385	Ajuba	NM_010590	NM_010590	1	1	0	0	0	0
mmu-miR-106a-5p	MIMAT0000385	Akap11	NM_001164503	NM_001164503	1	1	1	0	0	0
mmu-miR-106a-5p	MIMAT0000385	Akap17b	NM_001081956	NM_001081956	1	1	1	0	1	1
mmu-miR-106a-5p	MIMAT0000385	Akap5	NM_001101471	NM_001101471	1	1	1	0	0	0
mmu-miR-106a-5p	MIMAT0000385	Akap8	NM_019774	NM_019774	1	1	0	0	0	0
mmu-miR-106a-5p	MIMAT0000385	Akt3	NM_011785	NM_011785	1	1	0	0	0	1
mmu-miR-106a-5p	MIMAT0000385	Alkbh5	NM_172943	NM_172943	1	1	1	0	0	0
mmu-miR-106a-5p	MIMAT0000385	Alx4	NM_007442	NM_007442	1	1	1	0	0	0
mmu-miR-106a-5p	MIMAT0000385	Amer1	NM_175179	NM_175179	1	1	0	1	0	0
mmu-miR-106a-5p	MIMAT0000385	Amigo1	NM_001004293	NM_001004293	1	0	0	0	0	0
mmu-miR-106a-5p	MIMAT0000385	Amigo1	NM_146137	NM_146137	1	0	0	0	0	0
mmu-miR-106a-5p	MIMAT0000385	Ammecr1	NM_019496	NM_019496	1	0	0	0	0	0
mmu-miR-106a-5p	MIMAT0000385	Amot	NM_153319	NM_153319	1	0	0	0	0	0
mmu-miR-106a-5p	MIMAT0000385	Ank	NM_020332	NM_020332	1	0	0	0	0	0
mmu-miR-106a-5p	MIMAT0000385	Ank3	NM_170730	NM_170730	1	1	0	0	0	0
mmu-miR-106a-5p	MIMAT0000385	Ank3	NM_009670	NM_009670	1	1	0	0	0	0
mmu-miR-106a-5p	MIMAT0000385	Ank3	NM_170687	NM_170687	1	1	0	0	0	0
mmu-miR-106a-5p	MIMAT0000385	Ank3	NM_170728	NM_170728	1	1	0	0	0	0
mmu-miR-106a-5p	MIMAT0000385	Ank3	NM_170688	NM_170688	1	1	0	0	0	0
mmu-miR-106a-5p	MIMAT0000385	Ank3	NM_170729	NM_170729	1	1	0	0	0	0
mmu-miR-106a-5p	MIMAT0000385	Ank3	NM_170690	NM_170690	1	1	0	0	0	0
mmu-miR-106a-5p	MIMAT0000385	Ank3	NM_170689	NM_170689	1	1	0	0	0	0
mmu-miR-106a-5p	MIMAT0000385	Ank3	NM_146005	NM_146005	1	1	0	0	0	0
mmu-miR-106a-5p	MIMAT0000385	Ankfy1	NM_009671	NM_009671	1	1	0	1	0	0
mmu-miR-106a-5p	MIMAT0000385	Ankmy2	NM_146033	NM_146033	1	1	1	0	0	0
mmu-miR-106a-5p	MIMAT0000385	Ankrd22	NM_024204	NM_024204	1	0	0	0	0	0
mmu-miR-106a-5p	MIMAT0000385	Ankrd39	NM_026241	NM_026241	1	0	0	0	0	0
mmu-miR-106a-5p	MIMAT0000385	Ankrd44	NM_001081433	NM_001081433	1	1	0	0	0	0
mmu-miR-106a-5p	MIMAT0000385	Ankrd50	NM_001167883	NM_001167883	1	1	0	0	0	0
mmu-miR-106a-5p	MIMAT0000385	Ankrd63	NM_001081971	NM_001081971	1	0	0	0	0	0
mmu-miR-106a-5p	MIMAT0000385	Anks1b	NM_181398	NM_181398	1	0	0	0	0	0
mmu-miR-106a-5p	MIMAT0000385	Anks1b	NM_001177398	NM_001177398	1	0	0	0	0	0
mmu-miR-106a-5p	MIMAT0000385	Anks1b	NM_001177396	NM_001177396	1	0	0	0	0	0
mmu-miR-106a-5p	MIMAT0000385	Anks1b	NM_001128086	NM_001128086	1	0	0	0	0	0
mmu-miR-106a-5p	MIMAT0000385	Anks1b	NM_001177397	NM_001177397	1	0	0	0	0	0
mmu-miR-106a-5p	MIMAT0000385	Ano10	NM_133979	NM_133979	1	0	0	0	0	0
mmu-miR-106a-5p	MIMAT0000385	Ano3	NM_001128103	NM_001128103	1	1	0	0	0	0
mmu-miR-106a-5p	MIMAT0000385	Ano5	NM_177694	NM_177694	1	1	1	0	1	1
mmu-miR-106a-5p	MIMAT0000385	Antxr2	NM_133738	NM_133738	1	0	0	0	0	0
mmu-miR-106a-5p	MIMAT0000385	Anxa1	NM_010730	NM_010730	1	0	0	0	0	0
mmu-miR-106a-5p	MIMAT0000385	Ap1ar	NM_145964	NM_145964	1	0	0	0	0	0
mmu-miR-106a-5p	MIMAT0000385	Ap3m2	NM_029505	NM_029505	1	0	0	0	0	0
mmu-miR-106a-5p	MIMAT0000385	Ap3m2	NM_001122820	NM_001122820	1	0	0	0	0	0
mmu-miR-106a-5p	MIMAT0000385	Ap3s2	NM_009682	NM_009682	1	1	1	0	0	0
mmu-miR-106a-5p	MIMAT0000385	Ap4e1	NM_175550	NM_175550	1	1	0	0	0	0
mmu-miR-106a-5p	MIMAT0000385	Apbb2	NM_001201416	NM_001201416	1	1	1	0	0	0
mmu-miR-106a-5p	MIMAT0000385	Apbb2	NM_001201415	NM_001201415	1	1	1	0	0	0
mmu-miR-106a-5p	MIMAT0000385	Apbb2	NM_001201413	NM_001201413	1	1	1	0	0	0
mmu-miR-106a-5p	MIMAT0000385	Apbb2	NM_001201414	NM_001201414	1	1	1	0	0	0
mmu-miR-106a-5p	MIMAT0000385	Apbb2	NM_009686	NM_009686	1	1	1	0	0	0
mmu-miR-106a-5p	MIMAT0000385	Apc	NM_007462	NM_007462	1	0	0	0	1	0
mmu-miR-106a-5p	MIMAT0000385	Apod	NM_007470	NM_007470	1	0	0	0	0	0
mmu-miR-106a-5p	MIMAT0000385	Apol8	NM_001081970	NM_001081970	1	0	0	0	0	0
mmu-miR-106a-5p	MIMAT0000385	Aptx	NM_001025444	NM_001025444	1	0	0	0	1	0
mmu-miR-106a-5p	MIMAT0000385	Aptx	NM_025545	NM_025545	1	0	0	0	1	0
mmu-miR-106a-5p	MIMAT0000385	Aqp1	NM_007472	NM_007472	1	1	0	0	0	0
mmu-miR-106a-5p	MIMAT0000385	Aqp7	NM_007473	NM_007473	1	0	0	0	0	0
mmu-miR-106a-5p	MIMAT0000385	Aqp8	NM_001109045	NM_001109045	1	1	1	0	0	0
mmu-miR-106a-5p	MIMAT0000385	Aqp8	NM_007474	NM_007474	1	1	1	0	0	0
mmu-miR-106a-5p	MIMAT0000385	Arap2	NM_178407	NM_178407	1	1	0	0	0	0
mmu-miR-106a-5p	MIMAT0000385	Arf3	NM_007478	NM_007478	1	0	0	0	0	0
mmu-miR-106a-5p	MIMAT0000385	Arfgap1	NM_001177710	NM_001177710	1	1	0	0	0	0
mmu-miR-106a-5p	MIMAT0000385	Arfgap1	NM_001177709	NM_001177709	1	1	0	0	0	0
mmu-miR-106a-5p	MIMAT0000385	Arfgap1	NM_001177708	NM_001177708	1	1	0	0	0	0
mmu-miR-106a-5p	MIMAT0000385	Arfgap1	NM_145760	NM_145760	1	1	0	0	0	0
mmu-miR-106a-5p	MIMAT0000385	Arfgap1	NM_001177707	NM_001177707	1	1	0	0	0	0
mmu-miR-106a-5p	MIMAT0000385	Arfgap1	NM_001177706	NM_001177706	1	1	0	0	0	0
mmu-miR-106a-5p	MIMAT0000385	Arhgap1	NM_001145902	NM_001145902	1	1	0	0	0	0
mmu-miR-106a-5p	MIMAT0000385	Arhgap1	NM_146124	NM_146124	1	1	0	0	0	0
mmu-miR-106a-5p	MIMAT0000385	Arhgap19	NM_001163495	NM_001163495	1	0	0	1	0	1
mmu-miR-106a-5p	MIMAT0000385	Arhgap19	NM_027667	NM_027667	1	0	0	1	0	1
mmu-miR-106a-5p	MIMAT0000385	Arhgap28	NM_172964	NM_172964	1	1	0	0	1	0
mmu-miR-106a-5p	MIMAT0000385	Arhgap44	NM_175003	NM_175003	1	1	1	0	0	0
mmu-miR-106a-5p	MIMAT0000385	Arhgap6	NM_178754	NM_178754	1	0	0	0	0	0
mmu-miR-106a-5p	MIMAT0000385	Arhgap6	NM_009707	NM_009707	1	0	0	0	0	0
mmu-miR-106a-5p	MIMAT0000385	Arhgef12	NM_027144	NM_027144	1	0	0	0	1	0
mmu-miR-106a-5p	MIMAT0000385	Arhgef15	NM_177566	NM_177566	1	1	0	0	0	0
mmu-miR-106a-5p	MIMAT0000385	Arhgef26	NM_001081295	NM_001081295	1	1	0	0	0	1
mmu-miR-106a-5p	MIMAT0000385	Arhgef28	NM_012026	NM_012026	1	1	0	0	0	0
mmu-miR-106a-5p	MIMAT0000385	Arhgef3	NM_027871	NM_027871	1	1	0	0	0	0
mmu-miR-106a-5p	MIMAT0000385	Arhgef4	NM_183019	NM_183019	1	1	1	0	0	0
mmu-miR-106a-5p	MIMAT0000385	Arid2	NM_175251	NM_175251	1	0	0	0	0	0
mmu-miR-106a-5p	MIMAT0000385	Arid3a	NM_007880	NM_007880	1	0	0	0	0	0
mmu-miR-106a-5p	MIMAT0000385	Arid4b	NM_198122	NM_198122	1	1	1	0	0	0
mmu-miR-106a-5p	MIMAT0000385	Arid4b	NM_194262	NM_194262	1	1	1	0	0	0
mmu-miR-106a-5p	MIMAT0000385	Arl4a	NM_007487	NM_007487	1	1	0	1	0	0
mmu-miR-106a-5p	MIMAT0000385	Arl4a	NM_001039515	NM_001039515	1	1	0	1	0	0
mmu-miR-106a-5p	MIMAT0000385	Arl4c	NM_177305	NM_177305	1	1	1	0	0	1
mmu-miR-106a-5p	MIMAT0000385	Arl5b	NM_029466	NM_029466	1	0	0	0	0	0
mmu-miR-106a-5p	MIMAT0000385	Arl6ip1	NM_019419	NM_019419	1	0	0	1	0	0
mmu-miR-106a-5p	MIMAT0000385	Armc8	NM_028768	NM_028768	1	1	1	0	0	0
mmu-miR-106a-5p	MIMAT0000385	Arsj	NM_173451	NM_173451	1	0	0	0	0	0
mmu-miR-106a-5p	MIMAT0000385	Arv1	NM_026855	NM_026855	1	1	1	0	0	0
mmu-miR-106a-5p	MIMAT0000385	Asah1	NM_019734	NM_019734	1	0	0	0	0	0
mmu-miR-106a-5p	MIMAT0000385	Asap1	NM_010026	NM_010026	1	0	1	1	0	0
mmu-miR-106a-5p	MIMAT0000385	Asb1	NM_023046	NM_023046	1	0	0	0	0	0
mmu-miR-106a-5p	MIMAT0000385	Asb1	NM_001039126	NM_001039126	1	0	0	0	0	0
mmu-miR-106a-5p	MIMAT0000385	Asb3	NM_023906	NM_023906	1	1	0	0	0	0
mmu-miR-106a-5p	MIMAT0000385	Ash1l	NM_138679	NM_138679	1	1	1	0	0	0
mmu-miR-106a-5p	MIMAT0000385	Ash2l	NM_001080793	NM_001080793	1	0	0	0	0	0
mmu-miR-106a-5p	MIMAT0000385	Ash2l	NM_011791	NM_011791	1	0	0	0	0	0
mmu-miR-106a-5p	MIMAT0000385	Asic2	NM_001034013	NM_001034013	1	0	0	0	0	0
mmu-miR-106a-5p	MIMAT0000385	Asic2	NM_007384	NM_007384	1	0	0	0	0	0
mmu-miR-106a-5p	MIMAT0000385	Asph	NM_001177849	NM_001177849	1	0	0	0	0	1
mmu-miR-106a-5p	MIMAT0000385	Asph	NM_023066	NM_023066	1	0	0	0	0	1
mmu-miR-106a-5p	MIMAT0000385	Asphd2	NM_028386	NM_028386	1	0	0	0	0	0
mmu-miR-106a-5p	MIMAT0000385	Asrgl1	NM_025610	NM_025610	1	1	0	0	0	0
mmu-miR-106a-5p	MIMAT0000385	Atad1	NM_026487	NM_026487	1	0	0	0	0	0
mmu-miR-106a-5p	MIMAT0000385	Atad2	NM_027435	NM_027435	1	1	1	0	0	0
mmu-miR-106a-5p	MIMAT0000385	Atat1	NM_028476	NM_028476	1	0	0	0	0	0
mmu-miR-106a-5p	MIMAT0000385	Atat1	NM_001142745	NM_001142745	1	0	0	0	0	0
mmu-miR-106a-5p	MIMAT0000385	Ate1	NM_001136054	NM_001136054	1	1	1	0	0	0
mmu-miR-106a-5p	MIMAT0000385	Ate1	NM_013799	NM_013799	1	1	1	0	0	0
mmu-miR-106a-5p	MIMAT0000385	Ate1	NM_001029895	NM_001029895	1	1	1	0	0	0
mmu-miR-106a-5p	MIMAT0000385	Atf2	NM_009715	NM_009715	1	0	0	0	0	0
mmu-miR-106a-5p	MIMAT0000385	Atf2	NM_001025093	NM_001025093	1	0	0	0	0	0
mmu-miR-106a-5p	MIMAT0000385	Atf3	NM_007498	NM_007498	1	1	0	0	0	0
mmu-miR-106a-5p	MIMAT0000385	Atl2	NM_178050	NM_178050	1	0	0	0	0	0
mmu-miR-106a-5p	MIMAT0000385	Atl2	NM_019717	NM_019717	1	0	0	0	0	0
mmu-miR-106a-5p	MIMAT0000385	Atp1a3	NM_144921	NM_144921	1	0	0	0	0	0
mmu-miR-106a-5p	MIMAT0000385	Atp1b2	NM_013415	NM_013415	1	0	0	0	0	0
mmu-miR-106a-5p	MIMAT0000385	Atp1b4	NM_133690	NM_133690	1	0	0	0	0	1
mmu-miR-106a-5p	MIMAT0000385	Atp2b2	NM_001036684	NM_001036684	1	1	1	0	0	0
mmu-miR-106a-5p	MIMAT0000385	Atp2b2	NM_009723	NM_009723	1	1	1	0	0	0
mmu-miR-106a-5p	MIMAT0000385	Atp2b4	NM_213616	NM_213616	1	0	0	0	0	0
mmu-miR-106a-5p	MIMAT0000385	Atp2b4	NM_001167949	NM_001167949	1	0	0	0	0	0
mmu-miR-106a-5p	MIMAT0000385	Atp2c1	NM_001253831	NM_001253831	1	1	0	0	0	0
mmu-miR-106a-5p	MIMAT0000385	Atp2c1	NM_001253834	NM_001253834	1	1	0	0	0	0
mmu-miR-106a-5p	MIMAT0000385	Atp2c1	NM_175025	NM_175025	1	1	0	0	0	0
mmu-miR-106a-5p	MIMAT0000385	Atp6v1g2	NM_023179	NM_023179	1	0	0	0	1	0
mmu-miR-106a-5p	MIMAT0000385	Atp7a	NM_009726	NM_009726	1	0	1	1	0	0
mmu-miR-106a-5p	MIMAT0000385	Atp7a	NM_001109757	NM_001109757	1	0	1	1	0	0
mmu-miR-106a-5p	MIMAT0000385	Atxn1	NM_001199304	NM_001199304	1	1	1	0	0	0
mmu-miR-106a-5p	MIMAT0000385	Atxn1	NM_009124	NM_009124	1	1	1	0	0	0
mmu-miR-106a-5p	MIMAT0000385	Atxn1	NM_001199305	NM_001199305	1	1	1	0	0	0
mmu-miR-106a-5p	MIMAT0000385	Atxn3	NM_029705	NM_029705	1	0	0	0	1	0
mmu-miR-106a-5p	MIMAT0000385	AU019823	NM_212449	NM_212449	1	0	0	0	0	1
mmu-miR-106a-5p	MIMAT0000385	AU019823	NM_001134902	NM_001134902	1	0	0	0	0	1
mmu-miR-106a-5p	MIMAT0000385	Avl9	NM_030235	NM_030235	1	1	1	0	0	0
mmu-miR-106a-5p	MIMAT0000385	AW549877	NM_145930	NM_145930	1	0	0	0	0	0
mmu-miR-106a-5p	MIMAT0000385	Axin2	NM_015732	NM_015732	1	0	0	0	0	0
mmu-miR-106a-5p	MIMAT0000385	Azin1	NM_018745	NM_018745	1	0	0	0	0	0
mmu-miR-106a-5p	MIMAT0000385	Azin1	NM_001102458	NM_001102458	1	0	0	0	0	0
mmu-miR-106a-5p	MIMAT0000385	B230219D22Rik	NM_181278	NM_181278	1	1	1	0	0	1
mmu-miR-106a-5p	MIMAT0000385	B3galt5	NM_033149	NM_033149	1	0	0	0	0	0
mmu-miR-106a-5p	MIMAT0000385	B3galt5	NM_001122993	NM_001122993	1	0	0	0	0	0
mmu-miR-106a-5p	MIMAT0000385	B4galt2	NM_017377	NM_017377	1	0	0	0	0	0
mmu-miR-106a-5p	MIMAT0000385	B4galt2	NM_001253381	NM_001253381	1	0	0	0	0	0
mmu-miR-106a-5p	MIMAT0000385	B630005N14Rik	NM_175312	NM_175312	1	1	1	0	0	0
mmu-miR-106a-5p	MIMAT0000385	B930041F14Rik	NM_178699	NM_178699	1	0	0	0	0	0
mmu-miR-106a-5p	MIMAT0000385	Babam1	NM_026636	NM_026636	1	0	0	0	0	0
mmu-miR-106a-5p	MIMAT0000385	Bace2	NM_019517	NM_019517	1	1	1	0	0	0
mmu-miR-106a-5p	MIMAT0000385	Bag4	NM_026121	NM_026121	1	0	0	0	0	0
mmu-miR-106a-5p	MIMAT0000385	Bai2	NM_001199696	NM_001199696	1	0	0	0	0	0
mmu-miR-106a-5p	MIMAT0000385	Bai2	NM_173071	NM_173071	1	0	0	0	0	0
mmu-miR-106a-5p	MIMAT0000385	Baiap3	NM_001163270	NM_001163270	1	0	0	0	0	0
mmu-miR-106a-5p	MIMAT0000385	Bambi	NM_026505	NM_026505	1	1	1	0	0	0
mmu-miR-106a-5p	MIMAT0000385	Batf3	NM_030060	NM_030060	1	0	0	0	0	0
mmu-miR-106a-5p	MIMAT0000385	Bax	NM_007527	NM_007527	1	0	0	0	0	0
mmu-miR-106a-5p	MIMAT0000385	Baz2a	NM_054078	NM_054078	1	0	0	0	0	0
mmu-miR-106a-5p	MIMAT0000385	BB287469	NM_001177573	NM_001177573	1	0	0	0	0	0
mmu-miR-106a-5p	MIMAT0000385	Bbc3	NM_133234	NM_133234	1	0	0	0	0	0
mmu-miR-106a-5p	MIMAT0000385	Bbs10	NM_027914	NM_027914	1	0	0	0	0	0
mmu-miR-106a-5p	MIMAT0000385	BC003965	NM_183150	NM_183150	1	0	0	0	0	0
mmu-miR-106a-5p	MIMAT0000385	BC004004	NM_030561	NM_030561	1	0	1	0	0	0
mmu-miR-106a-5p	MIMAT0000385	BC017643	NM_001252549	NM_001252549	1	0	0	0	0	0
mmu-miR-106a-5p	MIMAT0000385	BC017643	NM_001254735	NM_001254735	1	0	0	0	0	0
mmu-miR-106a-5p	MIMAT0000385	BC017643	NM_001252550	NM_001252550	1	0	0	0	0	0
mmu-miR-106a-5p	MIMAT0000385	BC017643	NM_001252548	NM_001252548	1	0	0	0	0	0
mmu-miR-106a-5p	MIMAT0000385	BC017643	NM_144832	NM_144832	1	0	0	0	0	0
mmu-miR-106a-5p	MIMAT0000385	BC030336	NM_001164580	NM_001164580	1	1	0	0	0	0
mmu-miR-106a-5p	MIMAT0000385	BC034090	XM_993701	XM_993701	1	0	0	0	0	0
mmu-miR-106a-5p	MIMAT0000385	BC034090	XM_148974	XM_148974	1	0	0	0	0	0
mmu-miR-106a-5p	MIMAT0000385	BC049352	NM_001198971	NM_001198971	1	1	0	0	0	0
mmu-miR-106a-5p	MIMAT0000385	BC053393	NM_001025435	NM_001025435	1	0	0	0	0	0
mmu-miR-106a-5p	MIMAT0000385	BC068281	NM_173416	NM_173416	1	0	0	0	0	0
mmu-miR-106a-5p	MIMAT0000385	Bcat1	NM_001024468	NM_001024468	1	1	1	0	0	0
mmu-miR-106a-5p	MIMAT0000385	Bcat1	NM_007532	NM_007532	1	1	1	0	0	0
mmu-miR-106a-5p	MIMAT0000385	Bcl11b	NM_021399	NM_021399	1	1	1	1	1	1
mmu-miR-106a-5p	MIMAT0000385	Bcl11b	NM_001079883	NM_001079883	1	1	1	1	1	1
mmu-miR-106a-5p	MIMAT0000385	Bcl2l11	NM_009754	NM_009754	1	1	1	0	0	0
mmu-miR-106a-5p	MIMAT0000385	Bcl2l11	NM_207681	NM_207681	1	1	1	0	0	0
mmu-miR-106a-5p	MIMAT0000385	Bcl2l11	NM_207680	NM_207680	1	1	1	0	0	0
mmu-miR-106a-5p	MIMAT0000385	Bdp1	NM_001081061	NM_001081061	1	0	0	0	0	0
mmu-miR-106a-5p	MIMAT0000385	Bend4	NM_001164806	NM_001164806	1	1	1	0	0	1
mmu-miR-106a-5p	MIMAT0000385	Bet1l	NM_018742	NM_018742	1	1	1	1	0	0
mmu-miR-106a-5p	MIMAT0000385	Bhlhe41	NM_024469	NM_024469	1	1	0	1	0	0
mmu-miR-106a-5p	MIMAT0000385	Bicd2	NM_001039179	NM_001039179	1	1	1	0	0	0
mmu-miR-106a-5p	MIMAT0000385	Bin3	NM_021328	NM_021328	1	0	0	0	0	0
mmu-miR-106a-5p	MIMAT0000385	Birc5	NM_001012273	NM_001012273	1	0	0	1	0	0
mmu-miR-106a-5p	MIMAT0000385	Blk	NM_007549	NM_007549	1	0	0	0	0	0
mmu-miR-106a-5p	MIMAT0000385	Bloc1s3	NM_177692	NM_177692	1	0	0	0	1	0
mmu-miR-106a-5p	MIMAT0000385	Bloc1s5	NM_139063	NM_139063	1	0	1	1	0	0
mmu-miR-106a-5p	MIMAT0000385	Bloc1s6	NM_019788	NM_019788	1	0	1	0	0	0
mmu-miR-106a-5p	MIMAT0000385	Bmf	NM_138313	NM_138313	1	1	1	0	0	0
mmu-miR-106a-5p	MIMAT0000385	Bmp2k	NM_080708	NM_080708	1	1	0	0	0	0
mmu-miR-106a-5p	MIMAT0000385	Bnc2	NM_172870	NM_172870	1	1	0	1	0	1
mmu-miR-106a-5p	MIMAT0000385	Bnip2	NM_001008238	NM_001008238	1	1	1	1	1	0
mmu-miR-106a-5p	MIMAT0000385	Bnip2	NM_016787	NM_016787	1	1	1	1	1	0
mmu-miR-106a-5p	MIMAT0000385	Bnip3	NM_009760	NM_009760	1	0	0	0	0	0
mmu-miR-106a-5p	MIMAT0000385	Bnip3l	NM_009761	NM_009761	1	0	0	0	0	0
mmu-miR-106a-5p	MIMAT0000385	Bpnt1	NM_011794	NM_011794	1	0	0	0	0	0
mmu-miR-106a-5p	MIMAT0000385	Braf	NM_139294	NM_139294	1	1	1	0	0	1
mmu-miR-106a-5p	MIMAT0000385	Brd1	NM_001033274	NM_001033274	1	0	0	0	0	0
mmu-miR-106a-5p	MIMAT0000385	Brd3	NM_001113573	NM_001113573	1	0	0	0	0	0
mmu-miR-106a-5p	MIMAT0000385	Brd3	NM_001113574	NM_001113574	1	0	0	0	0	0
mmu-miR-106a-5p	MIMAT0000385	Brd3	NM_023336	NM_023336	1	0	0	0	0	0
mmu-miR-106a-5p	MIMAT0000385	Bri3	NM_001163709	NM_001163709	1	0	0	0	0	0
mmu-miR-106a-5p	MIMAT0000385	Bri3	NM_018772	NM_018772	1	0	0	0	0	0
mmu-miR-106a-5p	MIMAT0000385	Btbd9	NM_172618	NM_172618	1	1	1	0	0	1
mmu-miR-106a-5p	MIMAT0000385	Btbd9	NM_027060	NM_027060	1	1	1	0	0	1
mmu-miR-106a-5p	MIMAT0000385	Btc	NM_007568	NM_007568	1	0	0	0	0	0
mmu-miR-106a-5p	MIMAT0000385	Btg1	NM_007569	NM_007569	1	0	1	1	1	1
mmu-miR-106a-5p	MIMAT0000385	Btk	NM_013482	NM_013482	1	0	0	0	0	0
mmu-miR-106a-5p	MIMAT0000385	C1d	NM_020558	NM_020558	1	0	0	0	0	0
mmu-miR-106a-5p	MIMAT0000385	C1qtnf3	NM_030888	NM_030888	1	0	0	0	0	0
mmu-miR-106a-5p	MIMAT0000385	C1qtnf3	NM_001204134	NM_001204134	1	0	0	0	0	0
mmu-miR-106a-5p	MIMAT0000385	C1qtnf6	NM_001204153	NM_001204153	1	0	0	0	0	0
mmu-miR-106a-5p	MIMAT0000385	C1qtnf6	NM_001204152	NM_001204152	1	0	0	0	0	0
mmu-miR-106a-5p	MIMAT0000385	C230081A13Rik	NM_172924	NM_172924	1	0	1	1	0	1
mmu-miR-106a-5p	MIMAT0000385	C2cd4c	NM_001168624	NM_001168624	1	0	0	0	0	0
mmu-miR-106a-5p	MIMAT0000385	C2cd4c	NM_198614	NM_198614	1	0	0	0	0	0
mmu-miR-106a-5p	MIMAT0000385	C330006A16Rik	NM_001256522	NM_001256522	1	0	0	0	0	0
mmu-miR-106a-5p	MIMAT0000385	C330006A16Rik	NM_001256521	NM_001256521	1	0	0	0	0	0
mmu-miR-106a-5p	MIMAT0000385	C5ar2	NM_001146005	NM_001146005	1	0	0	1	1	1
mmu-miR-106a-5p	MIMAT0000385	C5ar2	NM_176912	NM_176912	1	0	0	1	1	1
mmu-miR-106a-5p	MIMAT0000385	C77080	NM_001033189	NM_001033189	1	1	1	0	0	0
mmu-miR-106a-5p	MIMAT0000385	C77370	NM_001077354	NM_001077354	1	1	1	1	0	0
mmu-miR-106a-5p	MIMAT0000385	Cab39l	NM_026908	NM_026908	1	1	0	0	0	0
mmu-miR-106a-5p	MIMAT0000385	Cacna1e	NM_009782	NM_009782	1	1	1	1	1	1
mmu-miR-106a-5p	MIMAT0000385	Cacna1i	NM_001044308	NM_001044308	1	1	0	0	1	0
mmu-miR-106a-5p	MIMAT0000385	Cacna2d1	NM_001110846	NM_001110846	1	1	0	0	0	1
mmu-miR-106a-5p	MIMAT0000385	Cacna2d1	NM_009784	NM_009784	1	1	0	0	0	1
mmu-miR-106a-5p	MIMAT0000385	Cacna2d1	NM_001110845	NM_001110845	1	1	0	0	0	1
mmu-miR-106a-5p	MIMAT0000385	Cacna2d1	NM_001110844	NM_001110844	1	1	0	0	0	1
mmu-miR-106a-5p	MIMAT0000385	Cacna2d1	NM_001110843	NM_001110843	1	1	0	0	0	1
mmu-miR-106a-5p	MIMAT0000385	Cacnb4	NM_146123	NM_146123	1	0	0	0	0	1
mmu-miR-106a-5p	MIMAT0000385	Cacnb4	NM_001037099	NM_001037099	1	0	0	0	0	1
mmu-miR-106a-5p	MIMAT0000385	Cacul1	NM_001172097	NM_001172097	1	1	1	0	1	1
mmu-miR-106a-5p	MIMAT0000385	Cacul1	NM_001172096	NM_001172096	1	1	1	0	1	1
mmu-miR-106a-5p	MIMAT0000385	Cacul1	NM_030197	NM_030197	1	1	1	0	1	1
mmu-miR-106a-5p	MIMAT0000385	Cadm1	NM_001025600	NM_001025600	1	0	0	0	1	1
mmu-miR-106a-5p	MIMAT0000385	Cadm1	NM_207676	NM_207676	1	0	0	0	1	1
mmu-miR-106a-5p	MIMAT0000385	Cadm1	NM_018770	NM_018770	1	0	0	0	1	1
mmu-miR-106a-5p	MIMAT0000385	Cadm1	NM_207675	NM_207675	1	0	0	0	1	1
mmu-miR-106a-5p	MIMAT0000385	Cadm3	NM_053199	NM_053199	1	0	0	0	0	0
mmu-miR-106a-5p	MIMAT0000385	Cadps	NM_001042617	NM_001042617	1	1	0	0	0	1
mmu-miR-106a-5p	MIMAT0000385	Cadps	NM_012061	NM_012061	1	1	0	0	0	1
mmu-miR-106a-5p	MIMAT0000385	Calhm2	NM_133746	NM_133746	1	0	0	0	0	0
mmu-miR-106a-5p	MIMAT0000385	Calu	NM_007594	NM_007594	1	0	0	0	0	0
mmu-miR-106a-5p	MIMAT0000385	Calu	NM_184053	NM_184053	1	0	0	0	0	0
mmu-miR-106a-5p	MIMAT0000385	Camk1d	NM_177343	NM_177343	1	1	0	0	0	0
mmu-miR-106a-5p	MIMAT0000385	Camk2n1	NM_025451	NM_025451	1	1	1	0	0	0
mmu-miR-106a-5p	MIMAT0000385	Camk4	NM_009793	NM_009793	1	1	1	0	1	1
mmu-miR-106a-5p	MIMAT0000385	Caml	NM_007596	NM_007596	1	1	0	0	0	0
mmu-miR-106a-5p	MIMAT0000385	Camsap2	NM_001081360	NM_001081360	1	1	1	0	0	0
mmu-miR-106a-5p	MIMAT0000385	Cand1	NM_027994	NM_027994	1	0	0	0	0	0
mmu-miR-106a-5p	MIMAT0000385	Capn2	NM_009794	NM_009794	1	0	0	0	0	0
mmu-miR-106a-5p	MIMAT0000385	Car10	NM_028296	NM_028296	1	1	0	0	0	0
mmu-miR-106a-5p	MIMAT0000385	Car13	NM_024495	NM_024495	1	0	0	0	0	0
mmu-miR-106a-5p	MIMAT0000385	Car5b	NM_181315	NM_181315	1	0	1	0	0	0
mmu-miR-106a-5p	MIMAT0000385	Car8	NM_007592	NM_007592	1	0	0	1	1	0
mmu-miR-106a-5p	MIMAT0000385	Carns1	NM_134148	NM_134148	1	0	0	1	1	0
mmu-miR-106a-5p	MIMAT0000385	Casc4	NM_001205371	NM_001205371	1	1	1	0	0	0
mmu-miR-106a-5p	MIMAT0000385	Casc4	NM_199038	NM_199038	1	1	1	0	0	0
mmu-miR-106a-5p	MIMAT0000385	Casc4	NM_001205370	NM_001205370	1	1	1	0	0	0
mmu-miR-106a-5p	MIMAT0000385	Casc4	NM_177054	NM_177054	1	1	1	0	0	0
mmu-miR-106a-5p	MIMAT0000385	Casc4	NM_001205369	NM_001205369	1	1	1	0	0	0
mmu-miR-106a-5p	MIMAT0000385	Casd1	NM_145398	NM_145398	1	0	0	0	0	1
mmu-miR-106a-5p	MIMAT0000385	Cask	NM_009806	NM_009806	1	0	0	0	1	0
mmu-miR-106a-5p	MIMAT0000385	Caskin1	NM_027937	NM_027937	1	1	0	0	0	0
mmu-miR-106a-5p	MIMAT0000385	Casp7	NM_007611	NM_007611	1	0	0	0	0	0
mmu-miR-106a-5p	MIMAT0000385	Cass4	NM_001080820	NM_001080820	1	0	0	0	0	0
mmu-miR-106a-5p	MIMAT0000385	Cblb	NM_001033238	NM_001033238	1	0	0	0	0	0
mmu-miR-106a-5p	MIMAT0000385	Cbll1	NM_001253848	NM_001253848	1	0	0	0	0	0
mmu-miR-106a-5p	MIMAT0000385	Cbll1	NM_134048	NM_134048	1	0	0	0	0	0
mmu-miR-106a-5p	MIMAT0000385	Cbll1	NM_001253847	NM_001253847	1	0	0	0	0	0
mmu-miR-106a-5p	MIMAT0000385	Cbln1	NM_019626	NM_019626	1	0	0	0	0	0
mmu-miR-106a-5p	MIMAT0000385	Cbln3	NM_019820	NM_019820	1	1	1	0	0	0
mmu-miR-106a-5p	MIMAT0000385	Cbr2	NM_007621	NM_007621	1	0	0	0	0	0
mmu-miR-106a-5p	MIMAT0000385	Cbx2	NM_007623	NM_007623	1	0	0	0	0	0
mmu-miR-106a-5p	MIMAT0000385	Ccdc127	NM_024201	NM_024201	1	0	1	0	0	1
mmu-miR-106a-5p	MIMAT0000385	Ccdc127	NM_001168659	NM_001168659	1	0	1	0	0	1
mmu-miR-106a-5p	MIMAT0000385	Ccdc127	NM_001168658	NM_001168658	1	1	0	0	0	1
mmu-miR-106a-5p	MIMAT0000385	Ccdc137	NM_152807	NM_152807	1	1	1	0	0	0
mmu-miR-106a-5p	MIMAT0000385	Ccdc141	NM_001025576	NM_001025576	1	0	0	0	0	0
mmu-miR-106a-5p	MIMAT0000385	Ccdc149	NM_001256059	NM_001256059	1	1	0	0	0	0
mmu-miR-106a-5p	MIMAT0000385	Ccdc167	NM_001163741	NM_001163741	1	1	1	0	0	0
mmu-miR-106a-5p	MIMAT0000385	Ccdc17	NM_001037916	NM_001037916	1	0	0	0	0	0
mmu-miR-106a-5p	MIMAT0000385	Ccdc47	NM_026009	NM_026009	1	1	0	0	0	0
mmu-miR-106a-5p	MIMAT0000385	Ccdc50	NM_001025615	NM_001025615	1	1	1	0	0	0
mmu-miR-106a-5p	MIMAT0000385	Ccdc50	NM_026202	NM_026202	1	1	1	0	0	0
mmu-miR-106a-5p	MIMAT0000385	Ccdc59	NM_025602	NM_025602	1	0	0	0	0	0
mmu-miR-106a-5p	MIMAT0000385	Ccdc64b	NM_153784	NM_153784	1	1	0	0	0	0
mmu-miR-106a-5p	MIMAT0000385	Ccdc93	NM_029955	NM_029955	1	1	1	1	0	0
mmu-miR-106a-5p	MIMAT0000385	Ccdc93	NM_001025156	NM_001025156	1	1	1	1	0	0
mmu-miR-106a-5p	MIMAT0000385	Ccl28	NM_020279	NM_020279	1	0	1	1	0	1
mmu-miR-106a-5p	MIMAT0000385	Ccnc	NM_001122982	NM_001122982	1	0	0	0	0	0
mmu-miR-106a-5p	MIMAT0000385	Ccnd2	NM_009829	NM_009829	1	1	1	0	0	0
mmu-miR-106a-5p	MIMAT0000385	Ccni	NM_017367	NM_017367	1	1	0	0	0	0
mmu-miR-106a-5p	MIMAT0000385	Ccnj	NM_172839	NM_172839	1	1	1	1	0	0
mmu-miR-106a-5p	MIMAT0000385	Ccnjl	NM_001045530	NM_001045530	1	0	0	0	0	0
mmu-miR-106a-5p	MIMAT0000385	Ccny	NM_026484	NM_026484	1	0	1	0	0	0
mmu-miR-106a-5p	MIMAT0000385	Ccpg1	NM_001114328	NM_001114328	1	0	0	0	0	0
mmu-miR-106a-5p	MIMAT0000385	Ccser2	NM_028407	NM_028407	1	1	1	0	0	0
mmu-miR-106a-5p	MIMAT0000385	Ccser2	NM_027045	NM_027045	1	1	1	0	1	0
mmu-miR-106a-5p	MIMAT0000385	Cd163	NM_053094	NM_053094	1	0	0	0	0	0
mmu-miR-106a-5p	MIMAT0000385	Cd163	NM_001170395	NM_001170395	1	0	0	0	0	0
mmu-miR-106a-5p	MIMAT0000385	Cd164	NM_016898	NM_016898	1	0	0	1	1	0
mmu-miR-106a-5p	MIMAT0000385	Cd209e	NM_130905	NM_130905	1	0	0	0	0	0
mmu-miR-106a-5p	MIMAT0000385	Cd209f	NM_026956	NM_026956	1	1	0	0	0	0
mmu-miR-106a-5p	MIMAT0000385	Cd247	NM_001113391	NM_001113391	1	0	0	0	0	0
mmu-miR-106a-5p	MIMAT0000385	Cd274	NM_021893	NM_021893	1	1	0	1	0	0
mmu-miR-106a-5p	MIMAT0000385	Cd28	NM_007642	NM_007642	1	0	0	0	0	0
mmu-miR-106a-5p	MIMAT0000385	Cd2bp2	NM_027353	NM_027353	1	0	1	1	0	0
mmu-miR-106a-5p	MIMAT0000385	Cd300e	NM_172050	NM_172050	1	0	0	0	0	0
mmu-miR-106a-5p	MIMAT0000385	Cd3eap	NM_145822	NM_145822	1	1	0	0	0	0
mmu-miR-106a-5p	MIMAT0000385	Cd5	NM_007650	NM_007650	1	0	0	0	0	0
mmu-miR-106a-5p	MIMAT0000385	Cd6	NM_001037801	NM_001037801	1	1	0	0	1	0
mmu-miR-106a-5p	MIMAT0000385	Cd6	NM_009852	NM_009852	1	1	0	0	1	0
mmu-miR-106a-5p	MIMAT0000385	Cdadc1	NM_001168537	NM_001168537	1	0	0	0	0	0
mmu-miR-106a-5p	MIMAT0000385	Cdadc1	NM_001168538	NM_001168538	1	0	0	0	0	0
mmu-miR-106a-5p	MIMAT0000385	Cdadc1	NM_001168535	NM_001168535	1	0	0	0	0	0
mmu-miR-106a-5p	MIMAT0000385	Cdc42bpa	NM_001033285	NM_001033285	1	0	0	1	1	0
mmu-miR-106a-5p	MIMAT0000385	Cdc42bpg	NM_001033342	NM_001033342	1	0	0	0	0	0
mmu-miR-106a-5p	MIMAT0000385	Cdc42se2	NM_178626	NM_178626	1	0	0	1	0	0
mmu-miR-106a-5p	MIMAT0000385	Cdc6	NM_001025779	NM_001025779	1	0	1	0	0	0
mmu-miR-106a-5p	MIMAT0000385	Cdc6	NM_011799	NM_011799	1	0	1	0	0	0
mmu-miR-106a-5p	MIMAT0000385	Cdc7	NM_009863	NM_009863	1	0	0	0	0	0
mmu-miR-106a-5p	MIMAT0000385	Cdca7	NM_025866	NM_025866	1	1	1	0	0	0
mmu-miR-106a-5p	MIMAT0000385	Cdca7l	NM_146040	NM_146040	1	0	0	0	0	0
mmu-miR-106a-5p	MIMAT0000385	Cdh12	NM_001008420	NM_001008420	1	0	0	0	0	0
mmu-miR-106a-5p	MIMAT0000385	Cdk1	NM_007659	NM_007659	1	0	0	0	0	0
mmu-miR-106a-5p	MIMAT0000385	Cdk14	NM_011074	NM_011074	1	0	0	0	0	0
mmu-miR-106a-5p	MIMAT0000385	Cdk19	NM_198164	NM_198164	1	1	1	0	0	0
mmu-miR-106a-5p	MIMAT0000385	Cdk19	NM_001168304	NM_001168304	1	1	1	0	0	0
mmu-miR-106a-5p	MIMAT0000385	Cdk2	NM_016756	NM_016756	1	1	0	0	0	0
mmu-miR-106a-5p	MIMAT0000385	Cdk2	NM_183417	NM_183417	1	1	0	0	0	0
mmu-miR-106a-5p	MIMAT0000385	Cdkl4	NM_001033443	NM_001033443	1	0	1	1	1	0
mmu-miR-106a-5p	MIMAT0000385	Cdkn1a	NM_007669	NM_007669	1	1	1	1	0	0
mmu-miR-106a-5p	MIMAT0000385	Cdkn1a	NM_001111099	NM_001111099	1	1	1	1	0	0
mmu-miR-106a-5p	MIMAT0000385	Cdkn2aipnl	NM_029976	NM_029976	1	1	0	0	0	0
mmu-miR-106a-5p	MIMAT0000385	Cdr2l	NM_001080929	NM_001080929	1	0	0	0	0	0
mmu-miR-106a-5p	MIMAT0000385	Cds1	NM_173370	NM_173370	1	1	0	0	0	0
mmu-miR-106a-5p	MIMAT0000385	Cdyl2	NM_029441	NM_029441	1	0	0	0	0	0
mmu-miR-106a-5p	MIMAT0000385	Ceacam1	NM_001039187	NM_001039187	1	0	0	0	0	1
mmu-miR-106a-5p	MIMAT0000385	Ceacam1	NM_011926	NM_011926	1	0	0	0	0	1
mmu-miR-106a-5p	MIMAT0000385	Ceacam1	NM_001039186	NM_001039186	1	0	0	0	0	1
mmu-miR-106a-5p	MIMAT0000385	Ceacam1	NM_001039185	NM_001039185	1	0	0	0	0	1
mmu-miR-106a-5p	MIMAT0000385	Ceacam12	NM_001162523	NM_001162523	1	0	0	0	0	0
mmu-miR-106a-5p	MIMAT0000385	Ceacam19	NM_177036	NM_177036	1	0	0	0	0	0
mmu-miR-106a-5p	MIMAT0000385	Ceacam2	NM_007543	NM_007543	1	0	0	0	0	1
mmu-miR-106a-5p	MIMAT0000385	Ceacam2	NM_001113369	NM_001113369	1	0	0	0	0	1
mmu-miR-106a-5p	MIMAT0000385	Ceacam2	NM_001113368	NM_001113368	1	0	0	0	0	1
mmu-miR-106a-5p	MIMAT0000385	Celf1	NM_001244903	NM_001244903	1	0	0	0	1	1
mmu-miR-106a-5p	MIMAT0000385	Celf1	NM_001244891	NM_001244891	1	0	0	0	1	1
mmu-miR-106a-5p	MIMAT0000385	Celf4	NM_001146295	NM_001146295	1	1	0	0	0	0
mmu-miR-106a-5p	MIMAT0000385	Celsr2	NM_001004177	NM_001004177	1	1	0	0	0	0
mmu-miR-106a-5p	MIMAT0000385	Celsr2	NM_017392	NM_017392	1	1	0	0	0	0
mmu-miR-106a-5p	MIMAT0000385	Celsr3	NM_080437	NM_080437	1	0	0	0	0	0
mmu-miR-106a-5p	MIMAT0000385	Cep164	NM_001081373	NM_001081373	1	1	0	0	0	0
mmu-miR-106a-5p	MIMAT0000385	Cep55	NM_028293	NM_028293	1	1	1	1	1	0
mmu-miR-106a-5p	MIMAT0000385	Cep55	NM_028760	NM_028760	1	1	1	1	1	0
mmu-miR-106a-5p	MIMAT0000385	Cep55	NM_001164362	NM_001164362	1	1	1	1	1	0
mmu-miR-106a-5p	MIMAT0000385	Cep57	NM_026665	NM_026665	1	1	0	0	0	0
mmu-miR-106a-5p	MIMAT0000385	Cep97	NM_028815	NM_028815	1	1	1	0	0	0
mmu-miR-106a-5p	MIMAT0000385	Cercam	NM_207298	NM_207298	1	0	0	0	1	0
mmu-miR-106a-5p	MIMAT0000385	Cers4	NM_026058	NM_026058	1	0	1	0	0	0
mmu-miR-106a-5p	MIMAT0000385	Cfl2	NM_007688	NM_007688	1	1	1	1	1	0
mmu-miR-106a-5p	MIMAT0000385	Cflar	NM_207653	NM_207653	1	0	0	0	0	0
mmu-miR-106a-5p	MIMAT0000385	Chaf1a	NM_013733	NM_013733	1	1	1	0	0	0
mmu-miR-106a-5p	MIMAT0000385	Chchd4	NM_133928	NM_133928	1	0	0	0	0	0
mmu-miR-106a-5p	MIMAT0000385	Chd2	NM_001081345	NM_001081345	1	1	1	0	0	0
mmu-miR-106a-5p	MIMAT0000385	Chd6	NM_173368	NM_173368	1	0	1	0	0	0
mmu-miR-106a-5p	MIMAT0000385	Chd9	NM_177224	NM_177224	1	0	0	0	0	0
mmu-miR-106a-5p	MIMAT0000385	Chic1	NM_009767	NM_009767	1	1	1	1	1	0
mmu-miR-106a-5p	MIMAT0000385	Chl1	NM_007697	NM_007697	1	0	0	1	0	0
mmu-miR-106a-5p	MIMAT0000385	Chml	NM_021350	NM_021350	1	0	0	0	1	1
mmu-miR-106a-5p	MIMAT0000385	Chmp1a	NM_145606	NM_145606	1	1	0	0	1	0
mmu-miR-106a-5p	MIMAT0000385	Chmp1b	NM_024190	NM_024190	1	0	0	0	0	0
mmu-miR-106a-5p	MIMAT0000385	Chmp4c	NM_025519	NM_025519	1	1	1	0	0	0
mmu-miR-106a-5p	MIMAT0000385	Chn1	NM_029716	NM_029716	1	0	1	0	0	0
mmu-miR-106a-5p	MIMAT0000385	Chn1	NM_001166604	NM_001166604	1	0	1	0	0	0
mmu-miR-106a-5p	MIMAT0000385	Chn1	NM_175752	NM_175752	1	0	1	0	0	0
mmu-miR-106a-5p	MIMAT0000385	Chrna2	NM_144803	NM_144803	1	1	1	0	0	0
mmu-miR-106a-5p	MIMAT0000385	Chrnb2	NM_009602	NM_009602	1	0	0	0	0	0
mmu-miR-106a-5p	MIMAT0000385	Chrng	NM_009604	NM_009604	1	0	0	0	0	0
mmu-miR-106a-5p	MIMAT0000385	Chst15	NM_029935	NM_029935	1	0	0	0	0	0
mmu-miR-106a-5p	MIMAT0000385	Chtf8	NM_145412	NM_145412	1	0	0	0	0	0
mmu-miR-106a-5p	MIMAT0000385	Chuk	NM_001162410	NM_001162410	1	0	0	0	0	1
mmu-miR-106a-5p	MIMAT0000385	Chuk	NM_007700	NM_007700	1	0	0	0	0	0
mmu-miR-106a-5p	MIMAT0000385	Cic	NM_001110131	NM_001110131	1	1	0	0	0	0
mmu-miR-106a-5p	MIMAT0000385	Cic	NM_001110132	NM_001110132	1	1	0	0	0	0
mmu-miR-106a-5p	MIMAT0000385	Cic	NM_027882	NM_027882	1	1	0	0	0	0
mmu-miR-106a-5p	MIMAT0000385	Cisd1	NM_134007	NM_134007	1	0	0	0	0	0
mmu-miR-106a-5p	MIMAT0000385	Cks1b	NM_016904	NM_016904	1	0	0	0	0	0
mmu-miR-106a-5p	MIMAT0000385	Clca1	NM_009899	NM_009899	1	0	0	0	0	0
mmu-miR-106a-5p	MIMAT0000385	Clcc1	NM_001177770	NM_001177770	1	0	0	1	0	0
mmu-miR-106a-5p	MIMAT0000385	Cldn1	NM_016674	NM_016674	1	1	0	0	0	0
mmu-miR-106a-5p	MIMAT0000385	Clec16a	NM_001204229	NM_001204229	1	0	0	0	0	0
mmu-miR-106a-5p	MIMAT0000385	Clec16a	NM_177562	NM_177562	1	0	0	0	0	0
mmu-miR-106a-5p	MIMAT0000385	Clec1a	NM_175526	NM_175526	1	1	1	1	1	0
mmu-miR-106a-5p	MIMAT0000385	Clk2	NM_001163432	NM_001163432	1	1	0	0	0	0
mmu-miR-106a-5p	MIMAT0000385	Clk2	NM_007712	NM_007712	1	1	0	0	0	0
mmu-miR-106a-5p	MIMAT0000385	Clmn	NM_001040682	NM_001040682	1	0	0	0	0	1
mmu-miR-106a-5p	MIMAT0000385	Clmn	NM_053155	NM_053155	1	0	0	0	0	1
mmu-miR-106a-5p	MIMAT0000385	Clock	NM_007715	NM_007715	1	1	1	1	0	1
mmu-miR-106a-5p	MIMAT0000385	Cmpk1	NM_025647	NM_025647	1	1	0	0	0	0
mmu-miR-106a-5p	MIMAT0000385	Cmpk2	NM_020557	NM_020557	1	1	0	0	0	0
mmu-miR-106a-5p	MIMAT0000385	Cmtm4	NM_153582	NM_153582	1	1	1	0	1	0
mmu-miR-106a-5p	MIMAT0000385	Cngb3	NM_013927	NM_013927	1	1	1	0	1	1
mmu-miR-106a-5p	MIMAT0000385	Cnpy4	NM_178612	NM_178612	1	0	0	0	0	0
mmu-miR-106a-5p	MIMAT0000385	Cnr1	NM_007726	NM_007726	1	0	0	1	0	0
mmu-miR-106a-5p	MIMAT0000385	Cntn1	NM_001159648	NM_001159648	1	0	0	0	1	0
mmu-miR-106a-5p	MIMAT0000385	Cntn1	NM_007727	NM_007727	1	0	0	0	1	0
mmu-miR-106a-5p	MIMAT0000385	Cntn1	NM_001159647	NM_001159647	1	0	0	0	1	0
mmu-miR-106a-5p	MIMAT0000385	Cntn6	NM_017383	NM_017383	1	0	0	0	0	0
mmu-miR-106a-5p	MIMAT0000385	Cobl	NM_172496	NM_172496	1	0	0	0	0	0
mmu-miR-106a-5p	MIMAT0000385	Cog6	NM_026225	NM_026225	1	1	1	1	1	0
mmu-miR-106a-5p	MIMAT0000385	Col10a1	NM_009925	NM_009925	1	0	1	0	0	0
mmu-miR-106a-5p	MIMAT0000385	Col19a1	NM_007733	NM_007733	1	1	1	1	1	1
mmu-miR-106a-5p	MIMAT0000385	Col1a2	NM_007743	NM_007743	1	0	0	0	0	0
mmu-miR-106a-5p	MIMAT0000385	Col6a5	NM_001167923	NM_001167923	1	0	0	0	1	0
mmu-miR-106a-5p	MIMAT0000385	Cops4	NM_012001	NM_012001	1	0	0	0	0	0
mmu-miR-106a-5p	MIMAT0000385	Cops7a	NM_001164089	NM_001164089	1	0	0	0	0	0
mmu-miR-106a-5p	MIMAT0000385	Cops8	NM_133805	NM_133805	1	1	0	0	0	0
mmu-miR-106a-5p	MIMAT0000385	Coq10b	NM_026424	NM_026424	1	1	1	1	1	0
mmu-miR-106a-5p	MIMAT0000385	Coq10b	NM_001039710	NM_001039710	1	1	1	1	1	0
mmu-miR-106a-5p	MIMAT0000385	Coq3	NM_172687	NM_172687	1	0	0	0	0	0
mmu-miR-106a-5p	MIMAT0000385	Cox6b2	NM_183406	NM_183406	1	0	0	0	0	0
mmu-miR-106a-5p	MIMAT0000385	Cox6b2	NM_183405	NM_183405	1	0	0	0	0	0
mmu-miR-106a-5p	MIMAT0000385	Cox7a2l	NM_009187	NM_009187	1	0	0	0	0	0
mmu-miR-106a-5p	MIMAT0000385	Cox7a2l	NM_001159529	NM_001159529	1	0	0	0	0	0
mmu-miR-106a-5p	MIMAT0000385	Cpa6	NM_177834	NM_177834	1	0	0	0	0	0
mmu-miR-106a-5p	MIMAT0000385	Cpe	NM_013494	NM_013494	1	1	0	0	0	0
mmu-miR-106a-5p	MIMAT0000385	Cped1	NM_001081351	NM_001081351	1	0	0	1	0	0
mmu-miR-106a-5p	MIMAT0000385	Cplx2	NM_009946	NM_009946	1	0	0	0	1	0
mmu-miR-106a-5p	MIMAT0000385	Cpne1	NM_170590	NM_170590	1	0	0	0	0	1
mmu-miR-106a-5p	MIMAT0000385	Cpne1	NM_170588	NM_170588	1	0	0	0	0	1
mmu-miR-106a-5p	MIMAT0000385	Cpne7	NM_170684	NM_170684	1	1	0	0	0	0
mmu-miR-106a-5p	MIMAT0000385	Cpsf2	NM_016856	NM_016856	1	0	0	1	1	1
mmu-miR-106a-5p	MIMAT0000385	Cpsf6	NM_001013391	NM_001013391	1	1	0	0	0	0
mmu-miR-106a-5p	MIMAT0000385	Cpsf7	NM_001164272	NM_001164272	1	0	0	0	0	0
mmu-miR-106a-5p	MIMAT0000385	Cpsf7	NM_172302	NM_172302	1	0	0	0	0	0
mmu-miR-106a-5p	MIMAT0000385	Cramp1l	NM_020608	NM_020608	1	0	0	0	0	0
mmu-miR-106a-5p	MIMAT0000385	Crat	NM_007760	NM_007760	1	0	0	0	1	0
mmu-miR-106a-5p	MIMAT0000385	Crb2	NM_001163566	NM_001163566	1	0	0	1	0	0
mmu-miR-106a-5p	MIMAT0000385	Crct1	NM_028798	NM_028798	1	1	0	0	0	0
mmu-miR-106a-5p	MIMAT0000385	Creb1	NM_001037726	NM_001037726	1	1	1	1	1	1
mmu-miR-106a-5p	MIMAT0000385	Creb1	NM_133828	NM_133828	1	1	1	1	1	1
mmu-miR-106a-5p	MIMAT0000385	Creb1	NM_009952	NM_009952	1	1	1	1	1	1
mmu-miR-106a-5p	MIMAT0000385	Crebrf	NM_029870	NM_029870	1	1	1	0	0	1
mmu-miR-106a-5p	MIMAT0000385	Crebzf	NM_145151	NM_145151	1	0	0	0	0	0
mmu-miR-106a-5p	MIMAT0000385	Crem	NM_001110858	NM_001110858	1	0	1	0	0	0
mmu-miR-106a-5p	MIMAT0000385	Crem	NM_001110855	NM_001110855	1	0	1	0	0	0
mmu-miR-106a-5p	MIMAT0000385	Crem	NM_001110857	NM_001110857	1	0	1	0	0	0
mmu-miR-106a-5p	MIMAT0000385	Crem	NM_001110854	NM_001110854	1	0	1	0	0	0
mmu-miR-106a-5p	MIMAT0000385	Crem	NM_001110853	NM_001110853	1	0	1	0	0	0
mmu-miR-106a-5p	MIMAT0000385	Crem	NM_001110859	NM_001110859	1	0	1	0	0	0
mmu-miR-106a-5p	MIMAT0000385	Crem	NM_001110850	NM_001110850	1	0	1	0	0	0
mmu-miR-106a-5p	MIMAT0000385	Crem	NM_013498	NM_013498	1	0	1	0	0	0
mmu-miR-106a-5p	MIMAT0000385	Crem	NM_001110856	NM_001110856	1	0	1	0	0	0
mmu-miR-106a-5p	MIMAT0000385	Crhbp	NM_198408	NM_198408	1	0	0	0	0	0
mmu-miR-106a-5p	MIMAT0000385	Crybg3	NM_174848	NM_174848	1	1	0	0	1	0
mmu-miR-106a-5p	MIMAT0000385	Cryzl1	NM_026994	NM_026994	1	0	0	0	0	0
mmu-miR-106a-5p	MIMAT0000385	Cryzl1	NM_133679	NM_133679	1	0	0	0	0	0
mmu-miR-106a-5p	MIMAT0000385	Csf1	NM_001113529	NM_001113529	1	1	0	0	0	0
mmu-miR-106a-5p	MIMAT0000385	Csf1	NM_007778	NM_007778	1	1	0	0	0	0
mmu-miR-106a-5p	MIMAT0000385	Csmd3	NM_001081391	NM_001081391	1	1	0	0	0	0
mmu-miR-106a-5p	MIMAT0000385	Csnk1d	NM_139059	NM_139059	1	0	0	0	0	0
mmu-miR-106a-5p	MIMAT0000385	Csnk1d	NM_027874	NM_027874	1	0	0	0	0	0
mmu-miR-106a-5p	MIMAT0000385	Csnk1g3	NM_152809	NM_152809	1	0	0	0	0	0
mmu-miR-106a-5p	MIMAT0000385	Csrnp3	NM_178634	NM_178634	1	1	0	0	0	0
mmu-miR-106a-5p	MIMAT0000385	Csrnp3	NM_153409	NM_153409	1	1	0	0	0	0
mmu-miR-106a-5p	MIMAT0000385	Cstf2t	NM_031249	NM_031249	1	1	1	0	0	0
mmu-miR-106a-5p	MIMAT0000385	Cstf3	NM_145529	NM_145529	1	0	0	0	0	0
mmu-miR-106a-5p	MIMAT0000385	Ctif	NM_201354	NM_201354	1	0	0	0	0	0
mmu-miR-106a-5p	MIMAT0000385	Ctsa	NM_008906	NM_008906	1	1	1	0	0	0
mmu-miR-106a-5p	MIMAT0000385	Ctsa	NM_001038492	NM_001038492	1	1	1	0	0	0
mmu-miR-106a-5p	MIMAT0000385	Ctsf	NM_019861	NM_019861	1	1	0	0	0	0
mmu-miR-106a-5p	MIMAT0000385	Cuedc1	NM_001172099	NM_001172099	1	0	0	0	0	0
mmu-miR-106a-5p	MIMAT0000385	Cuedc1	NM_198013	NM_198013	1	0	0	0	0	0
mmu-miR-106a-5p	MIMAT0000385	Cwf19l1	NM_001081077	NM_001081077	1	0	0	0	0	0
mmu-miR-106a-5p	MIMAT0000385	Cxadr	NM_001025192	NM_001025192	1	1	1	1	0	0
mmu-miR-106a-5p	MIMAT0000385	Cxcl12	NM_013655	NM_013655	1	0	0	0	0	0
mmu-miR-106a-5p	MIMAT0000385	Cxcl12	NM_001012477	NM_001012477	1	0	0	0	0	0
mmu-miR-106a-5p	MIMAT0000385	Cyb561a3	NM_201351	NM_201351	1	0	0	0	0	0
mmu-miR-106a-5p	MIMAT0000385	Cyb561d1	NM_028061	NM_028061	1	0	1	0	0	0
mmu-miR-106a-5p	MIMAT0000385	Cyb561d1	NM_001081320	NM_001081320	1	0	1	0	0	0
mmu-miR-106a-5p	MIMAT0000385	Cybrd1	NM_028593	NM_028593	1	1	0	0	0	0
mmu-miR-106a-5p	MIMAT0000385	Cycs	NM_007808	NM_007808	1	1	1	0	0	0
mmu-miR-106a-5p	MIMAT0000385	Cygb	NM_030206	NM_030206	1	1	1	0	0	0
mmu-miR-106a-5p	MIMAT0000385	Cyld	NM_173369	NM_173369	1	1	0	0	1	1
mmu-miR-106a-5p	MIMAT0000385	Cyld	NM_001128170	NM_001128170	1	1	0	0	1	1
mmu-miR-106a-5p	MIMAT0000385	Cyld	NM_001128171	NM_001128171	1	1	0	0	1	1
mmu-miR-106a-5p	MIMAT0000385	Cyp46a1	NM_010010	NM_010010	1	1	0	0	0	0
mmu-miR-106a-5p	MIMAT0000385	Cyyr1	NM_144853	NM_144853	1	1	0	0	0	0
mmu-miR-106a-5p	MIMAT0000385	D130043K22Rik	NM_001081051	NM_001081051	1	0	0	1	0	0
mmu-miR-106a-5p	MIMAT0000385	D14Abb1e	NM_001114879	NM_001114879	1	1	1	1	1	1
mmu-miR-106a-5p	MIMAT0000385	D14Abb1e	NM_028945	NM_028945	1	1	1	1	1	1
mmu-miR-106a-5p	MIMAT0000385	D15Ertd621e	NM_145959	NM_145959	1	0	0	0	1	0
mmu-miR-106a-5p	MIMAT0000385	D3Ertd751e	NM_027271	NM_027271	1	0	0	0	0	0
mmu-miR-106a-5p	MIMAT0000385	D3Ertd751e	NM_001099785	NM_001099785	1	0	0	0	0	0
mmu-miR-106a-5p	MIMAT0000385	D3Ertd751e	NM_028667	NM_028667	1	0	0	0	0	0
mmu-miR-106a-5p	MIMAT0000385	D630045J12Rik	NM_194061	NM_194061	1	0	1	0	0	0
mmu-miR-106a-5p	MIMAT0000385	D930019O06Rik	XM_003946038	XM_003946038	1	0	0	0	0	0
mmu-miR-106a-5p	MIMAT0000385	Dach2	NM_033605	NM_033605	1	0	0	0	0	0
mmu-miR-106a-5p	MIMAT0000385	Dach2	NM_001142570	NM_001142570	1	0	0	0	0	0
mmu-miR-106a-5p	MIMAT0000385	Dag1	NM_010017	NM_010017	1	0	0	0	0	0
mmu-miR-106a-5p	MIMAT0000385	Dap	NM_146057	NM_146057	1	0	0	0	0	0
mmu-miR-106a-5p	MIMAT0000385	Dapk1	NM_029653	NM_029653	1	0	0	0	0	0
mmu-miR-106a-5p	MIMAT0000385	Dapk2	NM_010019	NM_010019	1	1	1	0	0	0
mmu-miR-106a-5p	MIMAT0000385	Dbn1	NM_019813	NM_019813	1	0	0	0	0	0
mmu-miR-106a-5p	MIMAT0000385	Dbn1	NM_001177372	NM_001177372	1	0	0	0	0	0
mmu-miR-106a-5p	MIMAT0000385	Dbn1	NM_001177371	NM_001177371	1	0	0	0	0	0
mmu-miR-106a-5p	MIMAT0000385	Dcaf10	NM_153167	NM_153167	1	0	0	0	0	0
mmu-miR-106a-5p	MIMAT0000385	Dcaf12	NM_026893	NM_026893	1	0	0	0	0	0
mmu-miR-106a-5p	MIMAT0000385	Dcaf8	NM_153555	NM_153555	1	1	0	0	0	0
mmu-miR-106a-5p	MIMAT0000385	Dcdc2a	NM_177577	NM_177577	1	1	1	0	0	0
mmu-miR-106a-5p	MIMAT0000385	Dclk2	NM_001195497	NM_001195497	1	0	0	0	0	0
mmu-miR-106a-5p	MIMAT0000385	Dclk2	NM_027539	NM_027539	1	0	0	0	0	0
mmu-miR-106a-5p	MIMAT0000385	Dclk2	NM_001195496	NM_001195496	1	0	0	0	0	0
mmu-miR-106a-5p	MIMAT0000385	Dclk2	NM_001195499	NM_001195499	1	0	0	0	0	0
mmu-miR-106a-5p	MIMAT0000385	Dclk2	NM_001195498	NM_001195498	1	0	0	0	0	0
mmu-miR-106a-5p	MIMAT0000385	Dcp1a	NM_133761	NM_133761	1	0	0	0	1	0
mmu-miR-106a-5p	MIMAT0000385	Dcp2	NM_027490	NM_027490	1	1	1	0	1	0
mmu-miR-106a-5p	MIMAT0000385	Dctn4	NM_026302	NM_026302	1	1	1	1	1	0
mmu-miR-106a-5p	MIMAT0000385	Dcun1d3	NM_001163703	NM_001163703	1	1	0	0	0	0
mmu-miR-106a-5p	MIMAT0000385	Dcun1d3	NM_173408	NM_173408	1	1	0	0	0	0
mmu-miR-106a-5p	MIMAT0000385	Dcun1d4	NM_001190733	NM_001190733	1	1	1	0	0	0
mmu-miR-106a-5p	MIMAT0000385	Dcun1d4	NM_001190734	NM_001190734	1	1	1	0	0	0
mmu-miR-106a-5p	MIMAT0000385	Dcun1d4	NM_178896	NM_178896	1	1	1	0	0	0
mmu-miR-106a-5p	MIMAT0000385	Ddit4l	NM_030143	NM_030143	1	0	0	0	0	1
mmu-miR-106a-5p	MIMAT0000385	Ddr2	NM_022563	NM_022563	1	1	0	0	0	0
mmu-miR-106a-5p	MIMAT0000385	Ddx26b	NM_172779	NM_172779	1	0	0	0	0	0
mmu-miR-106a-5p	MIMAT0000385	Ddx52	NM_030096	NM_030096	1	0	1	1	0	0
mmu-miR-106a-5p	MIMAT0000385	Ddx6	NM_007841	NM_007841	1	0	0	0	0	0
mmu-miR-106a-5p	MIMAT0000385	Ddx6	NM_181324	NM_181324	1	0	0	0	0	0
mmu-miR-106a-5p	MIMAT0000385	Ddx6	NM_001110826	NM_001110826	1	0	0	0	0	0
mmu-miR-106a-5p	MIMAT0000385	Defb20	NM_176950	NM_176950	1	0	0	0	0	0
mmu-miR-106a-5p	MIMAT0000385	Dennd3	NM_001081066	NM_001081066	1	1	0	0	0	0
mmu-miR-106a-5p	MIMAT0000385	Denr	NM_026603	NM_026603	1	0	0	0	0	0
mmu-miR-106a-5p	MIMAT0000385	Depdc5	NM_001170567	NM_001170567	1	0	1	0	0	0
mmu-miR-106a-5p	MIMAT0000385	Depdc5	NM_001025426	NM_001025426	1	0	1	0	0	0
mmu-miR-106a-5p	MIMAT0000385	Desi2	NM_024282	NM_024282	1	1	0	0	0	0
mmu-miR-106a-5p	MIMAT0000385	Dgcr14	NM_001081633	NM_001081633	1	0	0	0	0	0
mmu-miR-106a-5p	MIMAT0000385	Dgcr14	NM_022408	NM_022408	1	0	0	0	0	0
mmu-miR-106a-5p	MIMAT0000385	Dgkb	NM_178681	NM_178681	1	0	0	0	0	0
mmu-miR-106a-5p	MIMAT0000385	Dgke	NM_019505	NM_019505	1	1	1	0	0	0
mmu-miR-106a-5p	MIMAT0000385	Dgkg	NM_138650	NM_138650	1	0	0	0	0	0
mmu-miR-106a-5p	MIMAT0000385	Dhcr24	NM_053272	NM_053272	1	0	0	0	0	0
mmu-miR-106a-5p	MIMAT0000385	Dhfr	NM_010049	NM_010049	1	0	1	0	0	0
mmu-miR-106a-5p	MIMAT0000385	Dhrs4	NM_001037938	NM_001037938	1	0	0	0	0	0
mmu-miR-106a-5p	MIMAT0000385	Dhx33	NM_178367	NM_178367	1	0	0	0	0	0
mmu-miR-106a-5p	MIMAT0000385	Dhx36	NM_028136	NM_028136	1	0	0	1	0	0
mmu-miR-106a-5p	MIMAT0000385	Diexf	NM_145415	NM_145415	1	1	0	0	0	0
mmu-miR-106a-5p	MIMAT0000385	Dio2	NM_010050	NM_010050	1	0	0	0	0	0
mmu-miR-106a-5p	MIMAT0000385	Diras1	NM_145217	NM_145217	1	0	0	0	0	0
mmu-miR-106a-5p	MIMAT0000385	Dirc2	NM_153550	NM_153550	1	1	1	1	1	0
mmu-miR-106a-5p	MIMAT0000385	Dkk1	NM_010051	NM_010051	1	0	0	0	0	0
mmu-miR-106a-5p	MIMAT0000385	Dlg2	NM_001243047	NM_001243047	1	1	1	1	1	0
mmu-miR-106a-5p	MIMAT0000385	Dlg2	NM_001243046	NM_001243046	1	1	1	1	1	0
mmu-miR-106a-5p	MIMAT0000385	Dlg2	NM_011807	NM_011807	1	1	1	1	1	0
mmu-miR-106a-5p	MIMAT0000385	Dlgap1	NM_001128180	NM_001128180	1	0	0	0	0	0
mmu-miR-106a-5p	MIMAT0000385	Dlgap1	NM_177639	NM_177639	1	0	0	0	0	0
mmu-miR-106a-5p	MIMAT0000385	Dlgap2	NM_001145965	NM_001145965	1	0	0	0	0	0
mmu-miR-106a-5p	MIMAT0000385	Dlgap2	NM_172910	NM_172910	1	0	0	0	0	0
mmu-miR-106a-5p	MIMAT0000385	Dmrta2	NM_172296	NM_172296	1	1	0	0	0	0
mmu-miR-106a-5p	MIMAT0000385	Dmrtc2	NM_027732	NM_027732	1	0	0	0	0	0
mmu-miR-106a-5p	MIMAT0000385	Dmtf1	NM_001110327	NM_001110327	1	1	1	1	0	1
mmu-miR-106a-5p	MIMAT0000385	Dmtf1	NM_011806	NM_011806	1	1	1	1	0	1
mmu-miR-106a-5p	MIMAT0000385	Dnaja4	NM_021422	NM_021422	1	1	0	0	0	0
mmu-miR-106a-5p	MIMAT0000385	Dnajb5	NM_019874	NM_019874	1	1	0	0	0	0
mmu-miR-106a-5p	MIMAT0000385	Dnajb6	NM_001127367	NM_001127367	1	1	0	0	0	0
mmu-miR-106a-5p	MIMAT0000385	Dnajb6	NM_011847	NM_011847	1	1	0	0	0	0
mmu-miR-106a-5p	MIMAT0000385	Dnajc18	NM_029669	NM_029669	1	1	1	0	0	1
mmu-miR-106a-5p	MIMAT0000385	Dnajc27	NM_153082	NM_153082	1	1	1	1	0	0
mmu-miR-106a-5p	MIMAT0000385	Dnajc3	NM_008929	NM_008929	1	0	0	0	0	0
mmu-miR-106a-5p	MIMAT0000385	Dnajc6	NM_198412	NM_198412	1	0	0	0	0	0
mmu-miR-106a-5p	MIMAT0000385	Dnajc6	NM_001164584	NM_001164584	1	0	0	0	0	0
mmu-miR-106a-5p	MIMAT0000385	Dnajc6	NM_001164583	NM_001164583	1	0	0	0	0	0
mmu-miR-106a-5p	MIMAT0000385	Dnajc6	NM_001164585	NM_001164585	1	0	0	0	0	0
mmu-miR-106a-5p	MIMAT0000385	Dnal1	NM_028821	NM_028821	1	1	0	0	0	0
mmu-miR-106a-5p	MIMAT0000385	Dnase1l3	NM_007870	NM_007870	1	1	1	0	0	0
mmu-miR-106a-5p	MIMAT0000385	Dnm1l	NM_001025947	NM_001025947	1	0	1	1	1	1
mmu-miR-106a-5p	MIMAT0000385	Dnm1l	NM_152816	NM_152816	1	0	1	1	1	1
mmu-miR-106a-5p	MIMAT0000385	Dnm2	NM_007871	NM_007871	1	1	0	0	0	0
mmu-miR-106a-5p	MIMAT0000385	Dnm2	NM_001039520	NM_001039520	1	1	0	0	0	0
mmu-miR-106a-5p	MIMAT0000385	Dnm2	NM_001253893	NM_001253893	1	1	0	0	0	0
mmu-miR-106a-5p	MIMAT0000385	Dnm3	NM_001038619	NM_001038619	1	0	0	0	1	1
mmu-miR-106a-5p	MIMAT0000385	Dnmbp	NM_028029	NM_028029	1	0	0	0	0	0
mmu-miR-106a-5p	MIMAT0000385	Dnmt3a	NM_153743	NM_153743	1	1	0	0	0	1
mmu-miR-106a-5p	MIMAT0000385	Dnmt3a	NM_007872	NM_007872	1	1	0	0	0	1
mmu-miR-106a-5p	MIMAT0000385	Dnmt3l	NM_019448	NM_019448	1	0	0	0	0	0
mmu-miR-106a-5p	MIMAT0000385	Dnmt3l	NM_001081695	NM_001081695	1	0	0	0	0	0
mmu-miR-106a-5p	MIMAT0000385	Dock4	NM_172803	NM_172803	1	1	0	0	0	0
mmu-miR-106a-5p	MIMAT0000385	Dph1	NM_144491	NM_144491	1	0	0	0	0	0
mmu-miR-106a-5p	MIMAT0000385	Dpm1	NM_010072	NM_010072	1	0	0	0	0	0
mmu-miR-106a-5p	MIMAT0000385	Dpp10	NM_199021	NM_199021	1	0	0	0	0	0
mmu-miR-106a-5p	MIMAT0000385	Dpp3	NM_133803	NM_133803	1	1	1	0	0	0
mmu-miR-106a-5p	MIMAT0000385	Dpysl5	NM_023047	NM_023047	1	1	1	0	0	0
mmu-miR-106a-5p	MIMAT0000385	Draxin	NM_027426	NM_027426	1	0	0	0	0	0
mmu-miR-106a-5p	MIMAT0000385	Drd1a	NM_010076	NM_010076	1	0	1	1	0	0
mmu-miR-106a-5p	MIMAT0000385	Dspp	NM_010080	NM_010080	1	1	0	0	0	0
mmu-miR-106a-5p	MIMAT0000385	Dstyk	NM_172516	NM_172516	1	0	0	1	1	0
mmu-miR-106a-5p	MIMAT0000385	Dtd2	NM_029545	NM_029545	1	0	1	1	0	0
mmu-miR-106a-5p	MIMAT0000385	Dtwd2	NM_001170960	NM_001170960	1	1	0	0	1	1
mmu-miR-106a-5p	MIMAT0000385	Dtwd2	NM_026854	NM_026854	1	1	0	0	1	1
mmu-miR-106a-5p	MIMAT0000385	Dusp11	NM_028099	NM_028099	1	1	1	1	0	0
mmu-miR-106a-5p	MIMAT0000385	Dusp18	NM_173745	NM_173745	1	0	0	0	1	0
mmu-miR-106a-5p	MIMAT0000385	Dusp9	NM_029352	NM_029352	1	0	0	0	0	0
mmu-miR-106a-5p	MIMAT0000385	Dvl3	NM_007889	NM_007889	1	0	0	0	0	0
mmu-miR-106a-5p	MIMAT0000385	Dync1i2	NM_010064	NM_010064	1	0	0	0	0	0
mmu-miR-106a-5p	MIMAT0000385	Dync1i2	NM_001198876	NM_001198876	1	0	0	0	0	0
mmu-miR-106a-5p	MIMAT0000385	Dync1i2	NM_001198875	NM_001198875	1	0	0	0	0	0
mmu-miR-106a-5p	MIMAT0000385	Dync1i2	NM_001198874	NM_001198874	1	0	0	0	0	0
mmu-miR-106a-5p	MIMAT0000385	Dync1i2	NM_001198878	NM_001198878	1	0	0	0	0	0
mmu-miR-106a-5p	MIMAT0000385	Dync1i2	NM_001198873	NM_001198873	1	0	0	0	0	0
mmu-miR-106a-5p	MIMAT0000385	Dync1i2	NM_001198877	NM_001198877	1	0	0	0	0	0
mmu-miR-106a-5p	MIMAT0000385	Dync1i2	NM_001198872	NM_001198872	1	0	0	0	0	0
mmu-miR-106a-5p	MIMAT0000385	Dync1li1	NM_146229	NM_146229	1	0	0	0	0	0
mmu-miR-106a-5p	MIMAT0000385	Dync1li2	NM_001013380	NM_001013380	1	1	1	1	0	1
mmu-miR-106a-5p	MIMAT0000385	Dyrk1a	NM_001113389	NM_001113389	1	1	0	0	0	0
mmu-miR-106a-5p	MIMAT0000385	Dyrk1a	NM_007890	NM_007890	1	1	0	0	0	0
mmu-miR-106a-5p	MIMAT0000385	Dyrk4	NM_207210	NM_207210	1	1	0	0	0	0
mmu-miR-106a-5p	MIMAT0000385	E030010N08Rik	XM_001474855	XM_001474855	1	1	1	0	1	0
mmu-miR-106a-5p	MIMAT0000385	E030010N08Rik	XM_977156	XM_977156	1	1	1	0	1	0
mmu-miR-106a-5p	MIMAT0000385	E130003G02Rik	NM_001242940	NM_001242940	1	0	0	0	1	0
mmu-miR-106a-5p	MIMAT0000385	E130308A19Rik	NM_153158	NM_153158	1	0	0	0	0	0
mmu-miR-106a-5p	MIMAT0000385	E130309D14Rik	NM_001013784	NM_001013784	1	0	0	0	0	1
mmu-miR-106a-5p	MIMAT0000385	E2f1	NM_007891	NM_007891	1	1	0	0	0	0
mmu-miR-106a-5p	MIMAT0000385	Ear1	NM_007894	NM_007894	1	1	1	0	0	0
mmu-miR-106a-5p	MIMAT0000385	Ear11	NM_053113	NM_053113	1	1	1	0	0	0
mmu-miR-106a-5p	MIMAT0000385	Ear2	NM_007895	NM_007895	1	1	1	0	0	0
mmu-miR-106a-5p	MIMAT0000385	Ear5	NM_019398	NM_019398	1	1	1	0	0	0
mmu-miR-106a-5p	MIMAT0000385	Ear6	NM_053111	NM_053111	1	1	1	0	0	0
mmu-miR-106a-5p	MIMAT0000385	Ebf3	NM_010096	NM_010096	1	0	0	0	0	0
mmu-miR-106a-5p	MIMAT0000385	Ebf3	NM_001113414	NM_001113414	1	0	0	0	0	0
mmu-miR-106a-5p	MIMAT0000385	Ebf3	NM_001113415	NM_001113415	1	0	0	0	0	0
mmu-miR-106a-5p	MIMAT0000385	Ebna1bp2	NM_026932	NM_026932	1	1	1	0	0	0
mmu-miR-106a-5p	MIMAT0000385	Ecm2	NM_001012324	NM_001012324	1	0	0	1	0	1
mmu-miR-106a-5p	MIMAT0000385	Eda2r	NM_175540	NM_175540	1	0	0	1	0	0
mmu-miR-106a-5p	MIMAT0000385	Eda2r	NM_001161432	NM_001161432	1	0	0	1	0	0
mmu-miR-106a-5p	MIMAT0000385	Edaradd	NM_133643	NM_133643	1	1	1	1	1	0
mmu-miR-106a-5p	MIMAT0000385	Edem1	NM_138677	NM_138677	1	0	0	0	0	0
mmu-miR-106a-5p	MIMAT0000385	Edn3	NM_007903	NM_007903	1	0	0	0	0	0
mmu-miR-106a-5p	MIMAT0000385	Eea1	NM_001001932	NM_001001932	1	1	0	0	0	0
mmu-miR-106a-5p	MIMAT0000385	Eepd1	NM_026189	NM_026189	1	0	0	0	0	0
mmu-miR-106a-5p	MIMAT0000385	Efna2	NM_007909	NM_007909	1	0	0	0	0	0
mmu-miR-106a-5p	MIMAT0000385	Efnb1	NM_010110	NM_010110	1	1	0	0	0	0
mmu-miR-106a-5p	MIMAT0000385	Efr3a	NM_133766	NM_133766	1	1	0	0	0	0
mmu-miR-106a-5p	MIMAT0000385	Efr3b	NM_001082483	NM_001082483	1	1	1	0	0	0
mmu-miR-106a-5p	MIMAT0000385	Egfr	NM_207655	NM_207655	1	1	0	0	0	0
mmu-miR-106a-5p	MIMAT0000385	Egr1	NM_007913	NM_007913	1	0	0	0	0	0
mmu-miR-106a-5p	MIMAT0000385	Ehd3	NM_020578	NM_020578	1	1	0	0	0	0
mmu-miR-106a-5p	MIMAT0000385	Eif1a	NM_010120	NM_010120	1	0	0	0	0	0
mmu-miR-106a-5p	MIMAT0000385	Eif1ax	NM_025437	NM_025437	1	0	0	0	0	0
mmu-miR-106a-5p	MIMAT0000385	Eif2ak2	NM_011163	NM_011163	1	1	1	0	0	0
mmu-miR-106a-5p	MIMAT0000385	Eif4a2	NM_001123038	NM_001123038	1	0	1	0	0	1
mmu-miR-106a-5p	MIMAT0000385	Eif4e	NM_007917	NM_007917	1	0	0	0	0	0
mmu-miR-106a-5p	MIMAT0000385	Eif4e2	NM_023314	NM_023314	1	1	1	0	0	0
mmu-miR-106a-5p	MIMAT0000385	Eif4g2	NM_001040131	NM_001040131	1	1	1	1	0	0
mmu-miR-106a-5p	MIMAT0000385	Eif4g2	NM_013507	NM_013507	1	1	1	1	0	0
mmu-miR-106a-5p	MIMAT0000385	Eif5a2	NM_177586	NM_177586	1	1	1	0	0	0
mmu-miR-106a-5p	MIMAT0000385	Eif5b	NM_198303	NM_198303	1	1	0	0	0	0
mmu-miR-106a-5p	MIMAT0000385	Elac1	NM_053255	NM_053255	1	1	1	1	1	0
mmu-miR-106a-5p	MIMAT0000385	Elavl1	NM_010485	NM_010485	1	0	1	1	0	0
mmu-miR-106a-5p	MIMAT0000385	Elavl4	NM_001163397	NM_001163397	1	0	0	0	0	0
mmu-miR-106a-5p	MIMAT0000385	Elavl4	NM_001038698	NM_001038698	1	0	0	0	0	0
mmu-miR-106a-5p	MIMAT0000385	Elavl4	NM_001163399	NM_001163399	1	0	0	0	0	0
mmu-miR-106a-5p	MIMAT0000385	Elavl4	NM_010488	NM_010488	1	0	0	0	0	0
mmu-miR-106a-5p	MIMAT0000385	Elf4	NM_019680	NM_019680	1	1	1	0	0	0
mmu-miR-106a-5p	MIMAT0000385	Elk4	NM_007923	NM_007923	1	1	1	0	1	0
mmu-miR-106a-5p	MIMAT0000385	Elmo1	NM_080288	NM_080288	1	1	1	0	0	0
mmu-miR-106a-5p	MIMAT0000385	Elmo2	NM_080287	NM_080287	1	0	0	0	0	0
mmu-miR-106a-5p	MIMAT0000385	Elmo2	NM_207706	NM_207706	1	0	0	0	0	0
mmu-miR-106a-5p	MIMAT0000385	Elmod2	NM_001170691	NM_001170691	1	0	0	1	0	0
mmu-miR-106a-5p	MIMAT0000385	Elmod2	NM_178736	NM_178736	1	0	0	1	0	0
mmu-miR-106a-5p	MIMAT0000385	Elovl4	NM_148941	NM_148941	1	0	0	0	0	1
mmu-miR-106a-5p	MIMAT0000385	Elovl7	NM_029001	NM_029001	1	0	1	0	0	0
mmu-miR-106a-5p	MIMAT0000385	Eltd1	NM_133222	NM_133222	1	0	0	0	0	0
mmu-miR-106a-5p	MIMAT0000385	Emc1	NM_001039200	NM_001039200	1	0	0	0	0	0
mmu-miR-106a-5p	MIMAT0000385	Emc1	NM_146157	NM_146157	1	0	0	0	0	0
mmu-miR-106a-5p	MIMAT0000385	Emc10	NM_197991	NM_197991	1	0	0	0	0	0
mmu-miR-106a-5p	MIMAT0000385	Emp1	NM_010128	NM_010128	1	0	0	0	0	0
mmu-miR-106a-5p	MIMAT0000385	Enc1	NM_007930	NM_007930	1	0	0	0	0	0
mmu-miR-106a-5p	MIMAT0000385	Entpd5	NM_007647	NM_007647	1	1	1	1	0	0
mmu-miR-106a-5p	MIMAT0000385	Entpd5	NM_001026214	NM_001026214	1	1	1	1	0	0
mmu-miR-106a-5p	MIMAT0000385	Entpd7	NM_053103	NM_053103	1	0	1	0	0	0
mmu-miR-106a-5p	MIMAT0000385	Epas1	NM_010137	NM_010137	1	1	1	0	0	0
mmu-miR-106a-5p	MIMAT0000385	Epb4.1	NM_001128607	NM_001128607	1	1	0	0	0	0
mmu-miR-106a-5p	MIMAT0000385	Epb4.1	NM_001128606	NM_001128606	1	1	0	0	0	0
mmu-miR-106a-5p	MIMAT0000385	Epb4.1	NM_183428	NM_183428	1	1	0	0	0	0
mmu-miR-106a-5p	MIMAT0000385	Epb4.1l5	NM_145506	NM_145506	1	1	1	0	0	0
mmu-miR-106a-5p	MIMAT0000385	Epg5	NM_001195633	NM_001195633	1	0	0	0	0	0
mmu-miR-106a-5p	MIMAT0000385	Epha5	NM_007937	NM_007937	1	1	1	0	0	0
mmu-miR-106a-5p	MIMAT0000385	Epha7	NM_001122889	NM_001122889	1	1	0	0	0	0
mmu-miR-106a-5p	MIMAT0000385	Ephb2	NM_010142	NM_010142	1	0	0	0	0	0
mmu-miR-106a-5p	MIMAT0000385	Ephb4	NM_010144	NM_010144	1	1	0	0	0	0
mmu-miR-106a-5p	MIMAT0000385	Ephb4	NM_001159571	NM_001159571	1	1	0	0	0	0
mmu-miR-106a-5p	MIMAT0000385	Eppin	NM_029325	NM_029325	1	1	1	0	0	0
mmu-miR-106a-5p	MIMAT0000385	Erc1	NM_178085	NM_178085	1	0	1	1	0	0
mmu-miR-106a-5p	MIMAT0000385	Erc1	NM_053204	NM_053204	1	1	0	1	1	0
mmu-miR-106a-5p	MIMAT0000385	Ercc6	NM_001081221	NM_001081221	1	1	1	1	0	0
mmu-miR-106a-5p	MIMAT0000385	Ercc8	NM_028042	NM_028042	1	0	0	0	0	0
mmu-miR-106a-5p	MIMAT0000385	Ereg	NM_007950	NM_007950	1	1	1	0	0	0
mmu-miR-106a-5p	MIMAT0000385	Eri3	NM_080469	NM_080469	1	0	0	0	0	0
mmu-miR-106a-5p	MIMAT0000385	Erlin2	NM_153592	NM_153592	1	0	0	1	1	0
mmu-miR-106a-5p	MIMAT0000385	Ero1lb	NM_026184	NM_026184	1	1	1	1	0	0
mmu-miR-106a-5p	MIMAT0000385	Erv3	NM_001166206	NM_001166206	1	0	0	0	0	0
mmu-miR-106a-5p	MIMAT0000385	Esrra	NM_007953	NM_007953	1	0	0	0	0	0
mmu-miR-106a-5p	MIMAT0000385	Esyt3	NM_177775	NM_177775	1	0	0	0	0	0
mmu-miR-106a-5p	MIMAT0000385	Etf1	NM_144866	NM_144866	1	0	0	0	0	0
mmu-miR-106a-5p	MIMAT0000385	Etnk1	NM_029250	NM_029250	1	1	1	0	0	0
mmu-miR-106a-5p	MIMAT0000385	Ets1	NM_001038642	NM_001038642	1	0	0	0	0	0
mmu-miR-106a-5p	MIMAT0000385	Ets1	NM_011808	NM_011808	1	0	0	0	0	0
mmu-miR-106a-5p	MIMAT0000385	Etv5	NM_023794	NM_023794	1	0	0	0	0	0
mmu-miR-106a-5p	MIMAT0000385	Etv6	NM_007961	NM_007961	1	0	0	0	0	0
mmu-miR-106a-5p	MIMAT0000385	Exoc8	NM_198103	NM_198103	1	0	1	0	1	1
mmu-miR-106a-5p	MIMAT0000385	Eya1	NM_001252192	NM_001252192	1	0	1	0	1	0
mmu-miR-106a-5p	MIMAT0000385	Eya1	NM_010164	NM_010164	1	0	1	0	1	0
mmu-miR-106a-5p	MIMAT0000385	F11	NM_028066	NM_028066	1	0	0	0	0	0
mmu-miR-106a-5p	MIMAT0000385	F2r	NM_010169	NM_010169	1	1	0	1	1	1
mmu-miR-106a-5p	MIMAT0000385	Faah	NM_010173	NM_010173	1	0	0	0	0	0
mmu-miR-106a-5p	MIMAT0000385	Fabp12	NM_029310	NM_029310	1	0	0	0	1	0
mmu-miR-106a-5p	MIMAT0000385	Fadd	NM_010175	NM_010175	1	1	1	1	0	0
mmu-miR-106a-5p	MIMAT0000385	Fam102a	NM_153560	NM_153560	1	1	1	0	0	0
mmu-miR-106a-5p	MIMAT0000385	Fam107b	NM_025626	NM_025626	1	0	0	0	1	0
mmu-miR-106a-5p	MIMAT0000385	Fam110a	NM_146127	NM_146127	1	1	0	0	0	0
mmu-miR-106a-5p	MIMAT0000385	Fam110a	NM_028666	NM_028666	1	1	0	0	0	0
mmu-miR-106a-5p	MIMAT0000385	Fam111a	NM_026640	NM_026640	1	0	0	0	0	0
mmu-miR-106a-5p	MIMAT0000385	Fam120b	NM_024203	NM_024203	1	1	1	0	0	0
mmu-miR-106a-5p	MIMAT0000385	Fam120c	NM_198105	NM_198105	1	1	0	0	0	0
mmu-miR-106a-5p	MIMAT0000385	Fam122b	NM_001166583	NM_001166583	1	0	0	1	0	0
mmu-miR-106a-5p	MIMAT0000385	Fam122b	NM_001166365	NM_001166365	1	0	0	1	0	0
mmu-miR-106a-5p	MIMAT0000385	Fam122b	NM_030167	NM_030167	1	0	0	1	0	0
mmu-miR-106a-5p	MIMAT0000385	Fam134a	NM_170755	NM_170755	1	1	1	1	0	0
mmu-miR-106a-5p	MIMAT0000385	Fam13b	NM_146084	NM_146084	1	0	0	0	0	1
mmu-miR-106a-5p	MIMAT0000385	Fam160b2	NM_194345	NM_194345	1	1	0	0	0	0
mmu-miR-106a-5p	MIMAT0000385	Fam162a	NM_027342	NM_027342	1	0	0	0	0	0
mmu-miR-106a-5p	MIMAT0000385	Fam177a	NM_028527	NM_028527	1	0	0	0	0	0
mmu-miR-106a-5p	MIMAT0000385	Fam178a	NM_001081225	NM_001081225	1	0	0	0	1	1
mmu-miR-106a-5p	MIMAT0000385	Fam181b	NM_021427	NM_021427	1	0	0	0	0	0
mmu-miR-106a-5p	MIMAT0000385	Fam185a	NM_177869	NM_177869	1	1	0	0	0	0
mmu-miR-106a-5p	MIMAT0000385	Fam198a	NM_001199927	NM_001199927	1	0	0	0	0	0
mmu-miR-106a-5p	MIMAT0000385	Fam198a	NM_177743	NM_177743	1	0	0	0	0	0
mmu-miR-106a-5p	MIMAT0000385	Fam19a1	NM_182808	NM_182808	1	1	0	0	0	0
mmu-miR-106a-5p	MIMAT0000385	Fam20b	NM_145413	NM_145413	1	1	1	1	1	0
mmu-miR-106a-5p	MIMAT0000385	Fam210b	NM_025912	NM_025912	1	0	1	0	0	0
mmu-miR-106a-5p	MIMAT0000385	Fam212b	NM_001163356	NM_001163356	1	1	0	0	0	0
mmu-miR-106a-5p	MIMAT0000385	Fam212b	NM_175398	NM_175398	1	1	0	0	0	0
mmu-miR-106a-5p	MIMAT0000385	Fam216b	NM_177629	NM_177629	1	0	0	0	1	0
mmu-miR-106a-5p	MIMAT0000385	Fam220a	NM_133703	NM_133703	1	1	0	0	0	0
mmu-miR-106a-5p	MIMAT0000385	Fam220a	NM_026050	NM_026050	1	1	0	0	0	0
mmu-miR-106a-5p	MIMAT0000385	Fam26d	NM_001081165	NM_001081165	1	0	0	0	0	0
mmu-miR-106a-5p	MIMAT0000385	Fam26e	NM_178908	NM_178908	1	0	0	0	0	0
mmu-miR-106a-5p	MIMAT0000385	Fam3c	NM_138587	NM_138587	1	1	0	0	0	0
mmu-miR-106a-5p	MIMAT0000385	Fam60a	NM_019643	NM_019643	1	1	0	0	0	0
mmu-miR-106a-5p	MIMAT0000385	Fam65b	NM_178658	NM_178658	1	1	0	0	0	0
mmu-miR-106a-5p	MIMAT0000385	Fam65b	NM_001080381	NM_001080381	1	1	0	0	0	0
mmu-miR-106a-5p	MIMAT0000385	Fam73a	NM_001162375	NM_001162375	1	0	0	0	0	0
mmu-miR-106a-5p	MIMAT0000385	Fam73a	NM_174868	NM_174868	1	0	0	0	0	0
mmu-miR-106a-5p	MIMAT0000385	Fam73b	NM_001242407	NM_001242407	1	1	1	1	0	0
mmu-miR-106a-5p	MIMAT0000385	Fam73b	NM_175392	NM_175392	1	1	1	1	0	0
mmu-miR-106a-5p	MIMAT0000385	Fam76b	NM_176836	NM_176836	1	0	0	0	0	1
mmu-miR-106a-5p	MIMAT0000385	Fam83f	NM_145986	NM_145986	1	0	0	0	0	0
mmu-miR-106a-5p	MIMAT0000385	Fam83h	NM_134087	NM_134087	1	1	1	1	0	0
mmu-miR-106a-5p	MIMAT0000385	Fam83h	NM_001168253	NM_001168253	1	1	1	1	0	0
mmu-miR-106a-5p	MIMAT0000385	Fanci	NM_145946	NM_145946	1	1	0	0	0	0
mmu-miR-106a-5p	MIMAT0000385	Fastk	NM_023229	NM_023229	1	1	0	0	0	0
mmu-miR-106a-5p	MIMAT0000385	Faxc	NM_175234	NM_175234	1	1	1	1	1	1
mmu-miR-106a-5p	MIMAT0000385	Fbn2	NM_010181	NM_010181	1	0	0	0	0	1
mmu-miR-106a-5p	MIMAT0000385	Fbxl14	NM_133940	NM_133940	1	0	0	0	0	1
mmu-miR-106a-5p	MIMAT0000385	Fbxl17	NM_015794	NM_015794	1	1	1	1	0	1
mmu-miR-106a-5p	MIMAT0000385	Fbxl2	NM_178624	NM_178624	1	1	1	1	1	1
mmu-miR-106a-5p	MIMAT0000385	Fbxl6	NM_013909	NM_013909	1	0	0	0	0	0
mmu-miR-106a-5p	MIMAT0000385	Fbxo22	NM_028049	NM_028049	1	0	0	0	0	0
mmu-miR-106a-5p	MIMAT0000385	Fbxo28	NM_175127	NM_175127	1	1	1	0	0	0
mmu-miR-106a-5p	MIMAT0000385	Fbxo32	NM_026346	NM_026346	1	0	0	0	0	1
mmu-miR-106a-5p	MIMAT0000385	Fbxo39	NM_001099688	NM_001099688	1	1	0	0	0	0
mmu-miR-106a-5p	MIMAT0000385	Fbxo41	NM_001001160	NM_001001160	1	1	1	0	0	0
mmu-miR-106a-5p	MIMAT0000385	Fbxo43	NM_001081253	NM_001081253	1	0	0	0	0	0
mmu-miR-106a-5p	MIMAT0000385	Fbxo46	NM_175530	NM_175530	1	1	0	0	0	0
mmu-miR-106a-5p	MIMAT0000385	Fbxw11	NM_134015	NM_134015	1	1	0	0	0	0
mmu-miR-106a-5p	MIMAT0000385	Fgd4	NM_139232	NM_139232	1	1	1	1	1	0
mmu-miR-106a-5p	MIMAT0000385	Fgd5	NM_172731	NM_172731	1	1	1	0	0	0
mmu-miR-106a-5p	MIMAT0000385	Fgd6	NM_053072	NM_053072	1	0	0	0	0	0
mmu-miR-106a-5p	MIMAT0000385	Fgf10	NM_008002	NM_008002	1	0	1	0	0	0
mmu-miR-106a-5p	MIMAT0000385	Fgf16	NM_030614	NM_030614	1	1	0	0	1	1
mmu-miR-106a-5p	MIMAT0000385	Fgf9	NM_013518	NM_013518	1	0	1	0	0	0
mmu-miR-106a-5p	MIMAT0000385	Fgfr2	NM_201601	NM_201601	1	0	0	0	0	0
mmu-miR-106a-5p	MIMAT0000385	Fgfr2	NM_010207	NM_010207	1	0	0	0	0	0
mmu-miR-106a-5p	MIMAT0000385	Ficd	NM_001010825	NM_001010825	1	1	0	0	0	0
mmu-miR-106a-5p	MIMAT0000385	Fiz1	NM_001110330	NM_001110330	1	0	0	0	0	0
mmu-miR-106a-5p	MIMAT0000385	Fiz1	NM_001110329	NM_001110329	1	0	0	0	0	0
mmu-miR-106a-5p	MIMAT0000385	Fiz1	NM_011813	NM_011813	1	0	0	0	0	0
mmu-miR-106a-5p	MIMAT0000385	Fiz1	NM_001110328	NM_001110328	1	0	0	0	0	0
mmu-miR-106a-5p	MIMAT0000385	Flnb	NM_134080	NM_134080	1	0	0	0	0	0
mmu-miR-106a-5p	MIMAT0000385	Flrt2	NM_201518	NM_201518	1	0	0	0	0	0
mmu-miR-106a-5p	MIMAT0000385	Flrt3	NM_178382	NM_178382	1	0	0	0	0	0
mmu-miR-106a-5p	MIMAT0000385	Flrt3	NM_001172160	NM_001172160	1	0	0	0	0	0
mmu-miR-106a-5p	MIMAT0000385	Fmnl3	NM_011711	NM_011711	1	1	0	0	0	0
mmu-miR-106a-5p	MIMAT0000385	Fmo5	NM_010232	NM_010232	1	1	1	1	0	0
mmu-miR-106a-5p	MIMAT0000385	Fmo5	NM_001161763	NM_001161763	1	1	1	1	0	0
mmu-miR-106a-5p	MIMAT0000385	Fmo5	NM_001161765	NM_001161765	1	1	1	1	0	0
mmu-miR-106a-5p	MIMAT0000385	Fn1	NM_010233	NM_010233	1	0	0	0	0	1
mmu-miR-106a-5p	MIMAT0000385	Fnbp1l	NM_153118	NM_153118	1	1	0	0	0	1
mmu-miR-106a-5p	MIMAT0000385	Fnbp1l	NM_001114665	NM_001114665	1	1	0	0	0	1
mmu-miR-106a-5p	MIMAT0000385	Fnbp4	NM_018828	NM_018828	1	0	0	0	0	0
mmu-miR-106a-5p	MIMAT0000385	Fndc1	NM_001081416	NM_001081416	1	1	0	0	0	0
mmu-miR-106a-5p	MIMAT0000385	Fndc3a	NM_207636	NM_207636	1	1	1	1	1	0
mmu-miR-106a-5p	MIMAT0000385	Fndc4	NM_022424	NM_022424	1	1	0	0	0	0
mmu-miR-106a-5p	MIMAT0000385	Fnip2	NM_001162999	NM_001162999	1	1	1	0	1	0
mmu-miR-106a-5p	MIMAT0000385	Foxa3	NM_008260	NM_008260	1	0	0	0	0	0
mmu-miR-106a-5p	MIMAT0000385	Foxb1	NM_022378	NM_022378	1	1	0	0	0	0
mmu-miR-106a-5p	MIMAT0000385	Foxk2	NM_001080932	NM_001080932	1	0	1	0	0	0
mmu-miR-106a-5p	MIMAT0000385	Foxl1	NM_008024	NM_008024	1	0	0	0	0	0
mmu-miR-106a-5p	MIMAT0000385	Foxm1	NM_008021	NM_008021	1	1	0	0	0	0
mmu-miR-106a-5p	MIMAT0000385	Foxn2	NM_180974	NM_180974	1	0	0	1	1	1
mmu-miR-106a-5p	MIMAT0000385	Foxn4	NM_148935	NM_148935	1	1	1	0	0	0
mmu-miR-106a-5p	MIMAT0000385	Foxo1	NM_019739	NM_019739	1	1	1	0	0	0
mmu-miR-106a-5p	MIMAT0000385	Foxp1	NM_001197322	NM_001197322	1	0	0	0	0	1
mmu-miR-106a-5p	MIMAT0000385	Foxp1	NM_001197321	NM_001197321	1	0	0	0	0	1
mmu-miR-106a-5p	MIMAT0000385	Foxp1	NM_053202	NM_053202	1	0	0	0	0	1
mmu-miR-106a-5p	MIMAT0000385	Foxr1	NM_001033469	NM_001033469	1	0	0	0	0	0
mmu-miR-106a-5p	MIMAT0000385	Foxr2	NM_001034894	NM_001034894	1	1	0	0	0	0
mmu-miR-106a-5p	MIMAT0000385	Frem2	NM_172862	NM_172862	1	0	1	0	0	0
mmu-miR-106a-5p	MIMAT0000385	Frmd4a	NM_001177844	NM_001177844	1	1	1	0	0	0
mmu-miR-106a-5p	MIMAT0000385	Frmd4a	NM_172475	NM_172475	1	1	1	0	0	0
mmu-miR-106a-5p	MIMAT0000385	Frmd4a	NM_001177843	NM_001177843	1	1	1	0	0	0
mmu-miR-106a-5p	MIMAT0000385	Frmd6	NM_028127	NM_028127	1	1	0	0	0	0
mmu-miR-106a-5p	MIMAT0000385	Frmd8	NM_026169	NM_026169	1	0	0	0	0	0
mmu-miR-106a-5p	MIMAT0000385	Ftsj2	NM_026510	NM_026510	1	0	0	0	0	0
mmu-miR-106a-5p	MIMAT0000385	Fuk	NM_172283	NM_172283	1	0	0	0	0	0
mmu-miR-106a-5p	MIMAT0000385	Furin	NM_001081454	NM_001081454	1	1	0	0	0	0
mmu-miR-106a-5p	MIMAT0000385	Furin	NM_011046	NM_011046	1	1	0	0	0	0
mmu-miR-106a-5p	MIMAT0000385	Fut10	NM_134161	NM_134161	1	1	0	0	0	0
mmu-miR-106a-5p	MIMAT0000385	Fut9	NM_010243	NM_010243	1	1	0	0	0	0
mmu-miR-106a-5p	MIMAT0000385	Fyco1	NM_001110253	NM_001110253	1	1	1	0	1	0
mmu-miR-106a-5p	MIMAT0000385	Fyco1	NM_148925	NM_148925	1	1	1	0	1	0
mmu-miR-106a-5p	MIMAT0000385	Fzd1	NM_021457	NM_021457	1	0	0	0	0	0
mmu-miR-106a-5p	MIMAT0000385	Fzd5	NM_001042659	NM_001042659	1	0	0	0	0	0
mmu-miR-106a-5p	MIMAT0000385	Fzd5	NM_022721	NM_022721	1	0	0	0	0	0
mmu-miR-106a-5p	MIMAT0000385	G0s2	NM_008059	NM_008059	1	0	0	0	0	0
mmu-miR-106a-5p	MIMAT0000385	G6pc	NM_008061	NM_008061	1	1	1	0	0	0
mmu-miR-106a-5p	MIMAT0000385	Gabbr1	NM_019439	NM_019439	1	0	0	0	0	0
mmu-miR-106a-5p	MIMAT0000385	Gabpb1	NM_207669	NM_207669	1	1	1	0	0	0
mmu-miR-106a-5p	MIMAT0000385	Gabpb2	NM_172512	NM_172512	1	1	1	1	1	1
mmu-miR-106a-5p	MIMAT0000385	Gabpb2	NM_029885	NM_029885	1	1	1	1	1	1
mmu-miR-106a-5p	MIMAT0000385	Gabra2	NM_008066	NM_008066	1	0	0	0	0	0
mmu-miR-106a-5p	MIMAT0000385	Gabra3	NM_008067	NM_008067	1	0	0	0	0	0
mmu-miR-106a-5p	MIMAT0000385	Galk2	NM_175154	NM_175154	1	0	1	1	0	0
mmu-miR-106a-5p	MIMAT0000385	Galnt13	NM_173030	NM_173030	1	1	0	0	0	0
mmu-miR-106a-5p	MIMAT0000385	Galnt7	NM_001167981	NM_001167981	1	0	0	0	0	0
mmu-miR-106a-5p	MIMAT0000385	Galnt7	NM_144731	NM_144731	1	0	0	0	0	0
mmu-miR-106a-5p	MIMAT0000385	Gas2l3	NM_001033331	NM_001033331	1	0	0	1	0	0
mmu-miR-106a-5p	MIMAT0000385	Gas2l3	NM_001079876	NM_001079876	1	0	0	1	0	0
mmu-miR-106a-5p	MIMAT0000385	Gbe1	NM_028803	NM_028803	1	0	0	1	0	0
mmu-miR-106a-5p	MIMAT0000385	Gbf1	NM_178930	NM_178930	1	1	0	0	0	0
mmu-miR-106a-5p	MIMAT0000385	Gbp10	NM_001039646	NM_001039646	1	0	0	0	0	0
mmu-miR-106a-5p	MIMAT0000385	Gbp4	NM_008620	NM_008620	1	0	0	0	0	0
mmu-miR-106a-5p	MIMAT0000385	Gbp4	NM_001256005	NM_001256005	1	0	0	0	0	0
mmu-miR-106a-5p	MIMAT0000385	Gbp6	NM_194336	NM_194336	1	0	0	0	0	0
mmu-miR-106a-5p	MIMAT0000385	Gbp8	NM_029509	NM_029509	1	0	0	0	0	0
mmu-miR-106a-5p	MIMAT0000385	Gca	NM_145523	NM_145523	1	1	0	0	0	0
mmu-miR-106a-5p	MIMAT0000385	Gcdh	NM_001044744	NM_001044744	1	0	0	0	0	0
mmu-miR-106a-5p	MIMAT0000385	Gcdh	NM_008097	NM_008097	1	0	0	0	0	0
mmu-miR-106a-5p	MIMAT0000385	Gcnt3	NM_028087	NM_028087	1	0	0	0	0	0
mmu-miR-106a-5p	MIMAT0000385	Gda	NM_010266	NM_010266	1	1	1	0	0	0
mmu-miR-106a-5p	MIMAT0000385	Gdf6	NM_013526	NM_013526	1	0	0	0	0	0
mmu-miR-106a-5p	MIMAT0000385	Gfpt2	NM_013529	NM_013529	1	1	1	0	0	0
mmu-miR-106a-5p	MIMAT0000385	Ghsr	NM_177330	NM_177330	1	1	1	0	0	1
mmu-miR-106a-5p	MIMAT0000385	Gid4	NM_025757	NM_025757	1	1	0	0	0	1
mmu-miR-106a-5p	MIMAT0000385	Git2	NM_001077360	NM_001077360	1	0	0	0	0	0
mmu-miR-106a-5p	MIMAT0000385	Git2	NM_001077359	NM_001077359	1	0	0	0	0	0
mmu-miR-106a-5p	MIMAT0000385	Git2	NM_019834	NM_019834	1	0	0	0	0	0
mmu-miR-106a-5p	MIMAT0000385	Gja8	NM_008123	NM_008123	1	0	0	1	0	1
mmu-miR-106a-5p	MIMAT0000385	Gjb1	NM_008124	NM_008124	1	0	0	0	0	0
mmu-miR-106a-5p	MIMAT0000385	Gjb3	NM_008126	NM_008126	1	0	0	0	0	0
mmu-miR-106a-5p	MIMAT0000385	Gjb3	NM_001160012	NM_001160012	1	0	0	0	0	0
mmu-miR-106a-5p	MIMAT0000385	Glcci1	NM_133236	NM_133236	1	1	0	0	0	1
mmu-miR-106a-5p	MIMAT0000385	Glrx2	NM_001038594	NM_001038594	1	0	1	0	0	0
mmu-miR-106a-5p	MIMAT0000385	Glrx2	NM_023505	NM_023505	1	0	1	0	0	0
mmu-miR-106a-5p	MIMAT0000385	Glrx2	NM_001038593	NM_001038593	1	0	1	0	0	0
mmu-miR-106a-5p	MIMAT0000385	Glrx2	NM_001038592	NM_001038592	1	0	1	0	0	0
mmu-miR-106a-5p	MIMAT0000385	Gls	NM_001081081	NM_001081081	1	1	1	1	0	0
mmu-miR-106a-5p	MIMAT0000385	Glt8d1	NM_001165930	NM_001165930	1	0	0	0	0	0
mmu-miR-106a-5p	MIMAT0000385	Glt8d1	NM_029626	NM_029626	1	0	0	0	0	0
mmu-miR-106a-5p	MIMAT0000385	Glyr1	NM_028720	NM_028720	1	0	0	0	0	0
mmu-miR-106a-5p	MIMAT0000385	Glyr1	NM_001079814	NM_001079814	1	0	0	0	0	0
mmu-miR-106a-5p	MIMAT0000385	Gm10143	XM_003945590	XM_003945590	1	0	1	1	1	0
mmu-miR-106a-5p	MIMAT0000385	Gm10143	XM_003946025	XM_003946025	1	0	1	1	1	0
mmu-miR-106a-5p	MIMAT0000385	Gm10220	NM_001134299	NM_001134299	1	1	0	1	0	0
mmu-miR-106a-5p	MIMAT0000385	Gm10471	NM_001177579	NM_001177579	1	1	0	1	0	0
mmu-miR-106a-5p	MIMAT0000385	Gm11437	NM_001037932	NM_001037932	1	0	0	0	0	0
mmu-miR-106a-5p	MIMAT0000385	Gm11559	NM_001177484	NM_001177484	1	0	0	0	0	0
mmu-miR-106a-5p	MIMAT0000385	Gm12816	XM_001475733	XM_001475733	1	0	0	0	0	0
mmu-miR-106a-5p	MIMAT0000385	Gm12942	NM_001099319	NM_001099319	1	0	1	0	0	0
mmu-miR-106a-5p	MIMAT0000385	Gm1322	NM_001033477	NM_001033477	1	0	0	0	0	0
mmu-miR-106a-5p	MIMAT0000385	Gm14092	NM_001037929	NM_001037929	1	0	0	0	0	0
mmu-miR-106a-5p	MIMAT0000385	Gm14322	NM_001243903	NM_001243903	1	1	1	0	0	1
mmu-miR-106a-5p	MIMAT0000385	Gm14325	NM_001024849	NM_001024849	1	1	1	0	0	1
mmu-miR-106a-5p	MIMAT0000385	Gm15070	NM_001195579	NM_001195579	1	0	0	0	0	0
mmu-miR-106a-5p	MIMAT0000385	Gm20033	XM_003084622	XM_003084622	1	0	0	0	0	0
mmu-miR-106a-5p	MIMAT0000385	Gm2016	XM_003946423	XM_003946423	1	0	0	0	0	0
mmu-miR-106a-5p	MIMAT0000385	Gm2016	NM_001122662	NM_001122662	1	0	0	0	0	0
mmu-miR-106a-5p	MIMAT0000385	Gm2022	NM_001177574	NM_001177574	1	0	0	0	0	0
mmu-miR-106a-5p	MIMAT0000385	Gm20410	NM_001177585	NM_001177585	1	0	0	0	0	0
mmu-miR-106a-5p	MIMAT0000385	Gm20516	NM_001177586	NM_001177586	1	0	0	0	0	0
mmu-miR-106a-5p	MIMAT0000385	Gm20815	NM_001017394	NM_001017394	1	0	0	0	0	0
mmu-miR-106a-5p	MIMAT0000385	Gm21319	NM_001270722	NM_001270722	1	0	1	0	0	0
mmu-miR-106a-5p	MIMAT0000385	Gm3604	NM_001162910	NM_001162910	1	0	0	0	0	0
mmu-miR-106a-5p	MIMAT0000385	Gm3985	NM_001177589	NM_001177589	1	0	0	0	0	0
mmu-miR-106a-5p	MIMAT0000385	Gm4425	XM_001480563	XM_001480563	1	1	0	0	0	0
mmu-miR-106a-5p	MIMAT0000385	Gm4583	XM_001480636	XM_001480636	1	1	1	0	0	0
mmu-miR-106a-5p	MIMAT0000385	Gm4636	NM_001254951	NM_001254951	1	0	0	0	0	0
mmu-miR-106a-5p	MIMAT0000385	Gm4925	NM_001037166	NM_001037166	1	0	0	0	0	0
mmu-miR-106a-5p	MIMAT0000385	Gm4951	NM_001033767	NM_001033767	1	0	0	1	0	1
mmu-miR-106a-5p	MIMAT0000385	Gm5460	NM_001034880	NM_001034880	1	0	0	0	0	0
mmu-miR-106a-5p	MIMAT0000385	Gm5662	NM_001013824	NM_001013824	1	0	0	0	0	0
mmu-miR-106a-5p	MIMAT0000385	Gm5849	XM_619923	XM_619923	1	0	0	0	0	0
mmu-miR-106a-5p	MIMAT0000385	Gm5878	NM_001034902	NM_001034902	1	1	0	1	0	0
mmu-miR-106a-5p	MIMAT0000385	Gm6531	NM_001037922	NM_001037922	1	0	0	0	0	0
mmu-miR-106a-5p	MIMAT0000385	Gm6710	NM_001164689	NM_001164689	1	1	1	0	0	1
mmu-miR-106a-5p	MIMAT0000385	Gm6958	XM_001479180	XM_001479180	1	1	1	0	0	0
mmu-miR-106a-5p	MIMAT0000385	Gm6958	XM_001480210	XM_001480210	1	1	1	0	0	0
mmu-miR-106a-5p	MIMAT0000385	Gm7292	XM_003945400	XM_003945400	1	0	0	0	1	0
mmu-miR-106a-5p	MIMAT0000385	Gm7969	XM_982175	XM_982175	1	0	0	0	0	0
mmu-miR-106a-5p	MIMAT0000385	Gm8300	NM_001177565	NM_001177565	1	0	0	0	0	0
mmu-miR-106a-5p	MIMAT0000385	Gm9507	XM_001477447	XM_001477447	1	0	0	0	0	0
mmu-miR-106a-5p	MIMAT0000385	Gm9507	XM_001477799	XM_001477799	1	0	0	0	0	0
mmu-miR-106a-5p	MIMAT0000385	Gm9804	XM_884978	XM_884978	1	0	0	0	0	0
mmu-miR-106a-5p	MIMAT0000385	Gm9804	XM_914998	XM_914998	1	0	0	0	0	0
mmu-miR-106a-5p	MIMAT0000385	Gmeb1	NM_020273	NM_020273	1	1	1	0	0	0
mmu-miR-106a-5p	MIMAT0000385	Gmeb1	NM_001122992	NM_001122992	1	1	1	0	0	0
mmu-miR-106a-5p	MIMAT0000385	Gmppb	NM_177910	NM_177910	1	0	0	0	0	0
mmu-miR-106a-5p	MIMAT0000385	Gnao1	NM_001113384	NM_001113384	1	0	0	0	0	0
mmu-miR-106a-5p	MIMAT0000385	Gnb4	NM_013531	NM_013531	1	0	0	0	0	0
mmu-miR-106a-5p	MIMAT0000385	Gne	NM_015828	NM_015828	1	0	0	0	0	0
mmu-miR-106a-5p	MIMAT0000385	Gng7	NM_010319	NM_010319	1	1	1	0	0	0
mmu-miR-106a-5p	MIMAT0000385	Gng7	NM_001038655	NM_001038655	1	1	1	0	0	0
mmu-miR-106a-5p	MIMAT0000385	Gnl3l	NM_001168600	NM_001168600	1	0	0	1	0	0
mmu-miR-106a-5p	MIMAT0000385	Gnl3l	NM_198110	NM_198110	1	0	0	1	0	0
mmu-miR-106a-5p	MIMAT0000385	Gnpda1	NM_011937	NM_011937	1	1	0	0	0	0
mmu-miR-106a-5p	MIMAT0000385	Gnpnat1	NM_019425	NM_019425	1	1	1	1	1	0
mmu-miR-106a-5p	MIMAT0000385	Gns	NM_029364	NM_029364	1	1	1	0	0	0
mmu-miR-106a-5p	MIMAT0000385	Golga1	NM_029793	NM_029793	1	1	1	1	1	0
mmu-miR-106a-5p	MIMAT0000385	Golga2	NM_001080968	NM_001080968	1	1	1	0	0	0
mmu-miR-106a-5p	MIMAT0000385	Golga2	NM_133852	NM_133852	1	1	1	0	0	0
mmu-miR-106a-5p	MIMAT0000385	Golga7	NM_001042484	NM_001042484	1	0	0	0	0	0
mmu-miR-106a-5p	MIMAT0000385	Golga7	NM_020585	NM_020585	1	0	0	0	0	0
mmu-miR-106a-5p	MIMAT0000385	Golim4	NM_175193	NM_175193	1	0	0	1	0	0
mmu-miR-106a-5p	MIMAT0000385	Gosr2	NM_019650	NM_019650	1	0	0	0	0	0
mmu-miR-106a-5p	MIMAT0000385	Gp1ba	NM_010326	NM_010326	1	0	0	0	0	0
mmu-miR-106a-5p	MIMAT0000385	Gpa33	NM_021610	NM_021610	1	0	1	0	0	0
mmu-miR-106a-5p	MIMAT0000385	Gpalpp1	NM_026177	NM_026177	1	1	1	1	0	0
mmu-miR-106a-5p	MIMAT0000385	Gpc6	NM_011821	NM_011821	1	1	1	1	0	0
mmu-miR-106a-5p	MIMAT0000385	Gpc6	NM_001079844	NM_001079844	1	1	1	1	0	0
mmu-miR-106a-5p	MIMAT0000385	Gpcpd1	NM_028802	NM_028802	1	0	0	0	0	0
mmu-miR-106a-5p	MIMAT0000385	Gpcpd1	NM_001042671	NM_001042671	1	0	0	0	0	0
mmu-miR-106a-5p	MIMAT0000385	Gpm6b	NM_001177961	NM_001177961	1	0	0	0	0	0
mmu-miR-106a-5p	MIMAT0000385	Gpm6b	NM_001177959	NM_001177959	1	0	0	0	0	0
mmu-miR-106a-5p	MIMAT0000385	Gpm6b	NM_001177956	NM_001177956	1	0	0	0	0	0
mmu-miR-106a-5p	MIMAT0000385	Gpr116	NM_001081178	NM_001081178	1	0	1	0	0	1
mmu-miR-106a-5p	MIMAT0000385	Gpr12	NM_008151	NM_008151	1	0	0	1	0	0
mmu-miR-106a-5p	MIMAT0000385	Gpr12	NM_001010941	NM_001010941	1	0	0	1	0	0
mmu-miR-106a-5p	MIMAT0000385	Gpr132	NM_019925	NM_019925	1	0	0	0	0	0
mmu-miR-106a-5p	MIMAT0000385	Gpr141	NM_181754	NM_181754	1	0	0	0	0	0
mmu-miR-106a-5p	MIMAT0000385	Gpr146	NM_030258	NM_030258	1	1	1	1	0	0
mmu-miR-106a-5p	MIMAT0000385	Gpr146	NM_001038703	NM_001038703	1	1	1	1	0	0
mmu-miR-106a-5p	MIMAT0000385	Gpr157	NM_177366	NM_177366	1	1	1	0	1	0
mmu-miR-106a-5p	MIMAT0000385	Gpr173	NM_027543	NM_027543	1	0	0	0	0	0
mmu-miR-106a-5p	MIMAT0000385	Gpr174	NM_001177782	NM_001177782	1	1	0	0	0	0
mmu-miR-106a-5p	MIMAT0000385	Gpr174	NM_001033251	NM_001033251	1	1	0	0	0	0
mmu-miR-106a-5p	MIMAT0000385	Gpr174	NM_001177781	NM_001177781	1	1	0	0	0	0
mmu-miR-106a-5p	MIMAT0000385	Gpr37l1	NM_134438	NM_134438	1	0	0	0	0	0
mmu-miR-106a-5p	MIMAT0000385	Gpr45	NM_053107	NM_053107	1	0	0	0	0	0
mmu-miR-106a-5p	MIMAT0000385	Gpr83	NM_010287	NM_010287	1	0	0	0	0	0
mmu-miR-106a-5p	MIMAT0000385	Gramd1c	NM_001172107	NM_001172107	1	0	1	0	1	1
mmu-miR-106a-5p	MIMAT0000385	Gramd1c	NM_153528	NM_153528	1	0	1	0	1	1
mmu-miR-106a-5p	MIMAT0000385	Grem2	NM_011825	NM_011825	1	0	0	0	0	0
mmu-miR-106a-5p	MIMAT0000385	Grhl2	NM_026496	NM_026496	1	1	1	1	0	0
mmu-miR-106a-5p	MIMAT0000385	Grhl3	NM_001013756	NM_001013756	1	0	0	0	0	0
mmu-miR-106a-5p	MIMAT0000385	Grhpr	NM_080289	NM_080289	1	0	0	0	0	0
mmu-miR-106a-5p	MIMAT0000385	Gria2	NM_001039195	NM_001039195	1	1	0	1	1	0
mmu-miR-106a-5p	MIMAT0000385	Grik3	NM_001081097	NM_001081097	1	1	1	0	0	0
mmu-miR-106a-5p	MIMAT0000385	Grin2b	NM_008171	NM_008171	1	0	0	0	0	0
mmu-miR-106a-5p	MIMAT0000385	Grk1	NM_011881	NM_011881	1	0	0	0	0	0
mmu-miR-106a-5p	MIMAT0000385	Grlf1	NM_172739	NM_172739	1	1	0	0	0	1
mmu-miR-106a-5p	MIMAT0000385	Grm7	NM_177328	NM_177328	1	1	0	0	0	0
mmu-miR-106a-5p	MIMAT0000385	Grpel1	NM_024478	NM_024478	1	1	0	0	0	0
mmu-miR-106a-5p	MIMAT0000385	Gsdmc	NM_031378	NM_031378	1	0	0	0	0	0
mmu-miR-106a-5p	MIMAT0000385	Gsdmc2	NM_177912	NM_177912	1	0	0	0	0	0
mmu-miR-106a-5p	MIMAT0000385	Gsdmc2	NM_001168274	NM_001168274	1	0	0	0	0	0
mmu-miR-106a-5p	MIMAT0000385	Gsdmc3	NM_183194	NM_183194	1	0	0	0	0	0
mmu-miR-106a-5p	MIMAT0000385	Gsdmc4	NM_028992	NM_028992	1	0	0	0	0	0
mmu-miR-106a-5p	MIMAT0000385	Gspt1	NM_001130008	NM_001130008	1	0	0	0	0	0
mmu-miR-106a-5p	MIMAT0000385	Gspt1	NM_146066	NM_146066	1	0	0	0	0	0
mmu-miR-106a-5p	MIMAT0000385	Gstm6	NM_008184	NM_008184	1	1	0	0	0	0
mmu-miR-106a-5p	MIMAT0000385	Gtf2h2	NM_022011	NM_022011	1	1	1	0	0	0
mmu-miR-106a-5p	MIMAT0000385	Gtf2ird2	NM_053266	NM_053266	1	0	0	0	0	0
mmu-miR-106a-5p	MIMAT0000385	Gtf3c4	NM_172977	NM_172977	1	0	1	0	0	0
mmu-miR-106a-5p	MIMAT0000385	Gtf3c4	NM_001166033	NM_001166033	1	0	1	0	0	0
mmu-miR-106a-5p	MIMAT0000385	Gucy1a2	NM_001033322	NM_001033322	1	1	1	0	1	0
mmu-miR-106a-5p	MIMAT0000385	Gzf1	NM_028986	NM_028986	1	0	0	0	0	0
mmu-miR-106a-5p	MIMAT0000385	H13	NM_001159553	NM_001159553	1	0	1	1	1	0
mmu-miR-106a-5p	MIMAT0000385	H2-T3	NM_008208	NM_008208	1	0	1	1	0	0
mmu-miR-106a-5p	MIMAT0000385	Hacl1	NM_019975	NM_019975	1	1	0	0	0	0
mmu-miR-106a-5p	MIMAT0000385	Haus8	NM_029621	NM_029621	1	1	0	0	0	0
mmu-miR-106a-5p	MIMAT0000385	Haus8	NM_001163042	NM_001163042	1	1	0	0	0	0
mmu-miR-106a-5p	MIMAT0000385	Hcn1	NM_010408	NM_010408	1	0	0	0	0	0
mmu-miR-106a-5p	MIMAT0000385	Hcrtr2	NM_198962	NM_198962	1	1	1	1	1	0
mmu-miR-106a-5p	MIMAT0000385	Hdgfrp3	NM_013886	NM_013886	1	1	0	1	0	1
mmu-miR-106a-5p	MIMAT0000385	Hdlbp	NM_133808	NM_133808	1	0	0	0	1	0
mmu-miR-106a-5p	MIMAT0000385	Heatr6	NM_145432	NM_145432	1	0	0	0	0	0
mmu-miR-106a-5p	MIMAT0000385	Heca	NM_001033432	NM_001033432	1	0	0	0	0	0
mmu-miR-106a-5p	MIMAT0000385	Hecw1	NM_001081348	NM_001081348	1	0	1	0	0	0
mmu-miR-106a-5p	MIMAT0000385	Hecw2	NM_001001883	NM_001001883	1	0	0	0	1	1
mmu-miR-106a-5p	MIMAT0000385	Helb	NM_080446	NM_080446	1	1	1	0	0	0
mmu-miR-106a-5p	MIMAT0000385	Helz2	NM_183162	NM_183162	1	0	1	0	0	0
mmu-miR-106a-5p	MIMAT0000385	Herc6	NM_025992	NM_025992	1	0	0	0	0	0
mmu-miR-106a-5p	MIMAT0000385	Hes2	NM_008236	NM_008236	1	0	0	0	0	0
mmu-miR-106a-5p	MIMAT0000385	Hey1	NM_010423	NM_010423	1	0	0	0	0	0
mmu-miR-106a-5p	MIMAT0000385	Hhex	NM_008245	NM_008245	1	0	1	0	0	0
mmu-miR-106a-5p	MIMAT0000385	Hibadh	NM_145567	NM_145567	1	0	0	0	0	0
mmu-miR-106a-5p	MIMAT0000385	Hif1a	NM_010431	NM_010431	1	1	0	0	0	0
mmu-miR-106a-5p	MIMAT0000385	Hif1an	NM_176958	NM_176958	1	1	1	0	1	0
mmu-miR-106a-5p	MIMAT0000385	Hif3a	NM_001162950	NM_001162950	1	0	1	1	0	0
mmu-miR-106a-5p	MIMAT0000385	Hif3a	NM_016868	NM_016868	1	0	1	1	0	0
mmu-miR-106a-5p	MIMAT0000385	Higd1a	NM_019814	NM_019814	1	1	0	0	0	0
mmu-miR-106a-5p	MIMAT0000385	Hip1	NM_146001	NM_146001	1	1	1	0	0	0
mmu-miR-106a-5p	MIMAT0000385	Hira	NM_010435	NM_010435	1	0	0	0	0	0
mmu-miR-106a-5p	MIMAT0000385	Hist1h1d	NM_145713	NM_145713	1	1	0	0	0	0
mmu-miR-106a-5p	MIMAT0000385	Hist1h1t	NM_010377	NM_010377	1	0	0	0	0	0
mmu-miR-106a-5p	MIMAT0000385	Hist1h2ac	NM_178189	NM_178189	1	0	0	0	0	0
mmu-miR-106a-5p	MIMAT0000385	Hk1	NM_010438	NM_010438	1	0	1	0	0	0
mmu-miR-106a-5p	MIMAT0000385	Hk1	NM_001146100	NM_001146100	1	0	1	0	0	0
mmu-miR-106a-5p	MIMAT0000385	Hlf	NM_172563	NM_172563	1	1	1	1	1	0
mmu-miR-106a-5p	MIMAT0000385	Hmbs	NM_001110251	NM_001110251	1	0	0	0	0	0
mmu-miR-106a-5p	MIMAT0000385	Hmbs	NM_013551	NM_013551	1	0	0	0	0	0
mmu-miR-106a-5p	MIMAT0000385	Hmga1	NM_001166542	NM_001166542	1	0	0	0	0	0
mmu-miR-106a-5p	MIMAT0000385	Hmga1	NM_001166541	NM_001166541	1	0	0	0	0	0
mmu-miR-106a-5p	MIMAT0000385	Hmga1	NM_001166546	NM_001166546	1	0	0	0	0	0
mmu-miR-106a-5p	MIMAT0000385	Hmga1	NM_001166544	NM_001166544	1	0	0	0	0	0
mmu-miR-106a-5p	MIMAT0000385	Hmga1	NM_001166536	NM_001166536	1	0	0	0	0	0
mmu-miR-106a-5p	MIMAT0000385	Hmga1	NM_001025427	NM_001025427	1	0	0	0	0	0
mmu-miR-106a-5p	MIMAT0000385	Hmga1	NM_001166540	NM_001166540	1	0	0	0	0	0
mmu-miR-106a-5p	MIMAT0000385	Hmga1	NM_001166545	NM_001166545	1	0	0	0	0	0
mmu-miR-106a-5p	MIMAT0000385	Hmga1	NM_001166543	NM_001166543	1	0	0	0	0	0
mmu-miR-106a-5p	MIMAT0000385	Hmga1	NM_001166535	NM_001166535	1	0	0	0	0	0
mmu-miR-106a-5p	MIMAT0000385	Hmga1	NM_001166539	NM_001166539	1	0	0	0	0	0
mmu-miR-106a-5p	MIMAT0000385	Hmga1	NM_001039356	NM_001039356	1	0	0	0	0	0
mmu-miR-106a-5p	MIMAT0000385	Hmga1	NM_001166537	NM_001166537	1	0	0	0	0	0
mmu-miR-106a-5p	MIMAT0000385	Hmga1	NM_016660	NM_016660	1	0	0	0	0	0
mmu-miR-106a-5p	MIMAT0000385	Hmga1-rs1	NM_001166477	NM_001166477	1	0	0	0	0	0
mmu-miR-106a-5p	MIMAT0000385	Hmga1-rs1	NM_001166476	NM_001166476	1	0	0	0	0	0
mmu-miR-106a-5p	MIMAT0000385	Hmga2	NM_010441	NM_010441	1	1	0	0	0	0
mmu-miR-106a-5p	MIMAT0000385	Hmgb3	NM_008253	NM_008253	1	1	0	0	0	0
mmu-miR-106a-5p	MIMAT0000385	Hmgcs2	NM_008256	NM_008256	1	1	1	0	0	0
mmu-miR-106a-5p	MIMAT0000385	Hmox1	NM_010442	NM_010442	1	0	0	0	0	0
mmu-miR-106a-5p	MIMAT0000385	Hnrnpab	NM_010448	NM_010448	1	0	0	0	0	0
mmu-miR-106a-5p	MIMAT0000385	Hnrnpab	NM_001048061	NM_001048061	1	0	0	0	0	0
mmu-miR-106a-5p	MIMAT0000385	Hnrnpc	NM_001170982	NM_001170982	1	0	0	0	0	0
mmu-miR-106a-5p	MIMAT0000385	Hnrnpc	NM_001170984	NM_001170984	1	0	0	0	0	0
mmu-miR-106a-5p	MIMAT0000385	Hnrnpc	NM_001170983	NM_001170983	1	0	0	0	0	0
mmu-miR-106a-5p	MIMAT0000385	Hnrnpc	NM_001170981	NM_001170981	1	0	0	0	0	0
mmu-miR-106a-5p	MIMAT0000385	Hnrnpc	NM_016884	NM_016884	1	0	0	0	0	0
mmu-miR-106a-5p	MIMAT0000385	Hnrnpd	NM_001077267	NM_001077267	1	0	0	0	0	1
mmu-miR-106a-5p	MIMAT0000385	Hnrnpd	NM_007516	NM_007516	1	0	0	0	0	1
mmu-miR-106a-5p	MIMAT0000385	Hnrnpd	NM_001077266	NM_001077266	1	0	0	0	0	1
mmu-miR-106a-5p	MIMAT0000385	Hnrnpd	NM_001077265	NM_001077265	1	0	0	0	0	1
mmu-miR-106a-5p	MIMAT0000385	Hnrnpf	NM_133834	NM_133834	1	0	0	0	0	0
mmu-miR-106a-5p	MIMAT0000385	Hnrnpf	NM_001166429	NM_001166429	1	0	0	0	0	0
mmu-miR-106a-5p	MIMAT0000385	Hnrnpf	NM_001166428	NM_001166428	1	0	0	0	0	0
mmu-miR-106a-5p	MIMAT0000385	Hnrnpf	NM_001166432	NM_001166432	1	0	0	0	0	0
mmu-miR-106a-5p	MIMAT0000385	Hnrnpf	NM_001166427	NM_001166427	1	0	0	0	0	0
mmu-miR-106a-5p	MIMAT0000385	Hnrnpf	NM_001166431	NM_001166431	1	0	0	0	0	0
mmu-miR-106a-5p	MIMAT0000385	Hnrnpf	NM_001166430	NM_001166430	1	0	0	0	0	0
mmu-miR-106a-5p	MIMAT0000385	Homer2	NM_001164086	NM_001164086	1	0	1	1	1	1
mmu-miR-106a-5p	MIMAT0000385	Homer2	NM_001164087	NM_001164087	1	0	1	1	1	1
mmu-miR-106a-5p	MIMAT0000385	Homer2	NM_011983	NM_011983	1	0	1	1	1	1
mmu-miR-106a-5p	MIMAT0000385	Homez	NM_183174	NM_183174	1	0	0	0	0	0
mmu-miR-106a-5p	MIMAT0000385	Homez	NM_001177705	NM_001177705	1	0	0	0	0	0
mmu-miR-106a-5p	MIMAT0000385	Hook1	NM_030014	NM_030014	1	0	0	0	0	0
mmu-miR-106a-5p	MIMAT0000385	Hook3	NM_207659	NM_207659	1	1	1	1	0	1
mmu-miR-106a-5p	MIMAT0000385	Hoxa1	NM_010449	NM_010449	1	1	1	0	0	0
mmu-miR-106a-5p	MIMAT0000385	Hoxb4	NM_010459	NM_010459	1	0	0	0	0	0
mmu-miR-106a-5p	MIMAT0000385	Hpgds	NM_019455	NM_019455	1	0	1	1	1	1
mmu-miR-106a-5p	MIMAT0000385	Hps3	NM_001146324	NM_001146324	1	0	0	0	0	0
mmu-miR-106a-5p	MIMAT0000385	Hps3	NM_001146323	NM_001146323	1	1	0	0	0	0
mmu-miR-106a-5p	MIMAT0000385	Hps3	NM_080634	NM_080634	1	1	0	0	0	0
mmu-miR-106a-5p	MIMAT0000385	Hs1bp3	NM_021429	NM_021429	1	0	0	0	0	0
mmu-miR-106a-5p	MIMAT0000385	Hs2st1	NM_011828	NM_011828	1	1	1	0	0	0
mmu-miR-106a-5p	MIMAT0000385	Hs3st3a1	NM_178870	NM_178870	1	0	1	1	0	0
mmu-miR-106a-5p	MIMAT0000385	Hsd11b1	NM_001044751	NM_001044751	1	0	0	0	0	0
mmu-miR-106a-5p	MIMAT0000385	Hsd11b1	NM_008288	NM_008288	1	0	0	0	0	0
mmu-miR-106a-5p	MIMAT0000385	Hsd17b10	NM_016763	NM_016763	1	0	0	0	0	0
mmu-miR-106a-5p	MIMAT0000385	Hsd17b11	NM_053262	NM_053262	1	1	0	0	0	0
mmu-miR-106a-5p	MIMAT0000385	Hsdl1	NM_175185	NM_175185	1	1	1	0	0	0
mmu-miR-106a-5p	MIMAT0000385	Hspa12a	NM_175199	NM_175199	1	0	0	0	0	1
mmu-miR-106a-5p	MIMAT0000385	Hspb6	NM_001012401	NM_001012401	1	0	0	0	0	0
mmu-miR-106a-5p	MIMAT0000385	Hspbap1	NM_175111	NM_175111	1	0	0	0	0	0
mmu-miR-106a-5p	MIMAT0000385	Htr4	NM_008313	NM_008313	1	0	0	0	1	0
mmu-miR-106a-5p	MIMAT0000385	Hus1	NM_008316	NM_008316	1	0	0	1	0	0
mmu-miR-106a-5p	MIMAT0000385	Hyal4	NM_029848	NM_029848	1	0	0	0	0	0
mmu-miR-106a-5p	MIMAT0000385	I830012O16Rik	NM_001005858	NM_001005858	1	0	0	0	0	0
mmu-miR-106a-5p	MIMAT0000385	Ica1l	NM_027407	NM_027407	1	1	1	1	0	0
mmu-miR-106a-5p	MIMAT0000385	Icos	NM_017480	NM_017480	1	1	1	1	0	1
mmu-miR-106a-5p	MIMAT0000385	Id3	NM_008321	NM_008321	1	0	0	0	0	0
mmu-miR-106a-5p	MIMAT0000385	Iffo1	NM_001039669	NM_001039669	1	0	0	0	0	0
mmu-miR-106a-5p	MIMAT0000385	Iffo1	NM_178787	NM_178787	1	0	0	0	0	0
mmu-miR-106a-5p	MIMAT0000385	Iffo2	NM_183148	NM_183148	1	0	0	0	1	0
mmu-miR-106a-5p	MIMAT0000385	Iffo2	NM_001205173	NM_001205173	1	0	0	0	1	0
mmu-miR-106a-5p	MIMAT0000385	Ifit3	NM_010501	NM_010501	1	1	0	0	0	0
mmu-miR-106a-5p	MIMAT0000385	Ifnar1	NM_010508	NM_010508	1	1	0	0	0	0
mmu-miR-106a-5p	MIMAT0000385	Ifngr1	NM_010511	NM_010511	1	0	0	0	0	0
mmu-miR-106a-5p	MIMAT0000385	Ifnlr1	NM_174851	NM_174851	1	1	1	0	0	0
mmu-miR-106a-5p	MIMAT0000385	Igf1r	NM_010513	NM_010513	1	0	1	1	1	0
mmu-miR-106a-5p	MIMAT0000385	Igf2bp1	NM_009951	NM_009951	1	1	1	0	0	0
mmu-miR-106a-5p	MIMAT0000385	Igf2bp3	NM_023670	NM_023670	1	0	0	0	0	0
mmu-miR-106a-5p	MIMAT0000385	Ighmbp2	NM_009212	NM_009212	1	0	0	0	0	0
mmu-miR-106a-5p	MIMAT0000385	Iglon5	NM_001164518	NM_001164518	1	0	0	0	0	0
mmu-miR-106a-5p	MIMAT0000385	Igsf10	NM_001162884	NM_001162884	1	0	0	0	1	1
mmu-miR-106a-5p	MIMAT0000385	Igsf11	NM_170599	NM_170599	1	0	0	0	0	0
mmu-miR-106a-5p	MIMAT0000385	Igsf23	NM_027308	NM_027308	1	0	0	0	0	0
mmu-miR-106a-5p	MIMAT0000385	Igsf6	NM_030691	NM_030691	1	0	0	0	0	0
mmu-miR-106a-5p	MIMAT0000385	Iigp1	NM_021792	NM_021792	1	0	0	0	0	1
mmu-miR-106a-5p	MIMAT0000385	Iigp1	NM_001146275	NM_001146275	1	0	0	0	0	1
mmu-miR-106a-5p	MIMAT0000385	Ikbkg	NM_001161422	NM_001161422	1	1	1	1	1	0
mmu-miR-106a-5p	MIMAT0000385	Ikbkg	NM_001161424	NM_001161424	1	1	1	1	1	0
mmu-miR-106a-5p	MIMAT0000385	Ikbkg	NM_001161423	NM_001161423	1	1	1	1	1	0
mmu-miR-106a-5p	MIMAT0000385	Ikbkg	NM_178590	NM_178590	1	1	1	1	1	0
mmu-miR-106a-5p	MIMAT0000385	Ikbkg	NM_010547	NM_010547	1	1	1	1	1	0
mmu-miR-106a-5p	MIMAT0000385	Ikbkg	NM_001161421	NM_001161421	1	1	1	1	1	0
mmu-miR-106a-5p	MIMAT0000385	Ikbkg	NM_001136067	NM_001136067	1	1	1	1	1	0
mmu-miR-106a-5p	MIMAT0000385	Ikzf2	NM_011770	NM_011770	1	1	1	0	0	0
mmu-miR-106a-5p	MIMAT0000385	Il10rb	NM_008349	NM_008349	1	1	1	0	0	0
mmu-miR-106a-5p	MIMAT0000385	Il17f	NM_145856	NM_145856	1	0	0	0	0	0
mmu-miR-106a-5p	MIMAT0000385	Il1r1	NM_008362	NM_008362	1	0	0	0	0	0
mmu-miR-106a-5p	MIMAT0000385	Il1r1	NM_001123382	NM_001123382	1	0	0	0	0	0
mmu-miR-106a-5p	MIMAT0000385	Il1rn	NM_001159562	NM_001159562	1	1	0	0	0	0
mmu-miR-106a-5p	MIMAT0000385	Il1rn	NM_031167	NM_031167	1	1	0	0	0	0
mmu-miR-106a-5p	MIMAT0000385	Il1rn	NM_001039701	NM_001039701	1	1	0	0	0	0
mmu-miR-106a-5p	MIMAT0000385	Il20rb	NM_001033543	NM_001033543	1	1	1	0	0	0
mmu-miR-106a-5p	MIMAT0000385	Il2ra	NM_008367	NM_008367	1	0	0	0	0	0
mmu-miR-106a-5p	MIMAT0000385	Il5ra	NM_008370	NM_008370	1	0	0	1	0	0
mmu-miR-106a-5p	MIMAT0000385	Il6ra	NM_010559	NM_010559	1	1	1	0	0	0
mmu-miR-106a-5p	MIMAT0000385	Impdh1	NM_011829	NM_011829	1	0	0	0	0	0
mmu-miR-106a-5p	MIMAT0000385	Ino80d	NM_001081436	NM_001081436	1	0	1	1	1	0
mmu-miR-106a-5p	MIMAT0000385	Ino80d	NM_001114609	NM_001114609	1	0	1	1	1	0
mmu-miR-106a-5p	MIMAT0000385	Insig2	NM_178082	NM_178082	1	0	0	0	0	0
mmu-miR-106a-5p	MIMAT0000385	Insig2	NM_133748	NM_133748	1	0	0	0	0	0
mmu-miR-106a-5p	MIMAT0000385	Insr	NM_010568	NM_010568	1	0	0	1	0	0
mmu-miR-106a-5p	MIMAT0000385	Ints6	NM_008715	NM_008715	1	1	0	0	0	0
mmu-miR-106a-5p	MIMAT0000385	Ipmk	NM_027184	NM_027184	1	0	0	0	0	0
mmu-miR-106a-5p	MIMAT0000385	Iqsec1	NM_001134383	NM_001134383	1	1	1	0	0	0
mmu-miR-106a-5p	MIMAT0000385	Iqsec1	NM_001134384	NM_001134384	1	1	1	1	0	0
mmu-miR-106a-5p	MIMAT0000385	Irak2	NM_001113553	NM_001113553	1	1	1	0	0	0
mmu-miR-106a-5p	MIMAT0000385	Irak2	NM_172161	NM_172161	1	1	1	0	0	0
mmu-miR-106a-5p	MIMAT0000385	Irak4	NM_029926	NM_029926	1	1	1	1	0	0
mmu-miR-106a-5p	MIMAT0000385	Irx6	NM_022428	NM_022428	1	0	0	0	0	0
mmu-miR-106a-5p	MIMAT0000385	Islr2	NM_001161541	NM_001161541	1	0	0	0	0	0
mmu-miR-106a-5p	MIMAT0000385	Islr2	NM_001161540	NM_001161540	1	0	0	0	0	0
mmu-miR-106a-5p	MIMAT0000385	Islr2	NM_001161539	NM_001161539	1	0	0	0	0	0
mmu-miR-106a-5p	MIMAT0000385	Islr2	NM_001161538	NM_001161538	1	0	0	0	0	0
mmu-miR-106a-5p	MIMAT0000385	Islr2	NM_177193	NM_177193	1	0	0	0	0	0
mmu-miR-106a-5p	MIMAT0000385	Islr2	NM_001161535	NM_001161535	1	0	0	0	0	0
mmu-miR-106a-5p	MIMAT0000385	Islr2	NM_001161537	NM_001161537	1	0	0	0	0	0
mmu-miR-106a-5p	MIMAT0000385	Islr2	NM_001161536	NM_001161536	1	0	0	0	0	0
mmu-miR-106a-5p	MIMAT0000385	Itch	NM_008395	NM_008395	1	1	0	0	0	0
mmu-miR-106a-5p	MIMAT0000385	Itch	NM_001243712	NM_001243712	1	1	0	0	0	0
mmu-miR-106a-5p	MIMAT0000385	Itfg1	NM_028007	NM_028007	1	1	1	0	0	0
mmu-miR-106a-5p	MIMAT0000385	Itga10	NM_001081053	NM_001081053	1	0	0	0	0	0
mmu-miR-106a-5p	MIMAT0000385	Itgb6	NM_021359	NM_021359	1	0	0	0	1	0
mmu-miR-106a-5p	MIMAT0000385	Itgb6	NM_001159564	NM_001159564	1	0	0	0	1	0
mmu-miR-106a-5p	MIMAT0000385	Itpkb	NM_001081175	NM_001081175	1	0	0	0	0	0
mmu-miR-106a-5p	MIMAT0000385	Itpr2	NM_010586	NM_010586	1	1	0	0	0	0
mmu-miR-106a-5p	MIMAT0000385	Itpr2	NM_019923	NM_019923	1	1	0	0	0	0
mmu-miR-106a-5p	MIMAT0000385	Itprip	NM_001001738	NM_001001738	1	0	0	0	0	0
mmu-miR-106a-5p	MIMAT0000385	Itsn1	NM_001110276	NM_001110276	1	0	0	0	0	1
mmu-miR-106a-5p	MIMAT0000385	Iws1	NM_173441	NM_173441	1	1	1	0	0	0
mmu-miR-106a-5p	MIMAT0000385	Jak1	NM_146145	NM_146145	1	0	0	0	0	0
mmu-miR-106a-5p	MIMAT0000385	Jam2	NM_023844	NM_023844	1	1	0	0	0	0
mmu-miR-106a-5p	MIMAT0000385	Jazf1	NM_173406	NM_173406	1	1	1	0	0	0
mmu-miR-106a-5p	MIMAT0000385	Jazf1	NM_001168277	NM_001168277	1	1	1	0	0	0
mmu-miR-106a-5p	MIMAT0000385	Jmy	NM_021310	NM_021310	1	0	1	0	1	0
mmu-miR-106a-5p	MIMAT0000385	Jun	NM_010591	NM_010591	1	0	0	0	0	0
mmu-miR-106a-5p	MIMAT0000385	Kat2b	NM_001190846	NM_001190846	1	1	1	1	1	0
mmu-miR-106a-5p	MIMAT0000385	Kat2b	NM_020005	NM_020005	1	1	1	1	1	0
mmu-miR-106a-5p	MIMAT0000385	Kat7	NM_177619	NM_177619	1	1	0	1	0	0
mmu-miR-106a-5p	MIMAT0000385	Kat7	NM_001195004	NM_001195004	1	1	0	1	0	0
mmu-miR-106a-5p	MIMAT0000385	Kat7	NM_001195003	NM_001195003	1	1	0	1	0	0
mmu-miR-106a-5p	MIMAT0000385	Katnal1	NM_153572	NM_153572	1	0	0	0	0	1
mmu-miR-106a-5p	MIMAT0000385	Kazn	NM_001109684	NM_001109684	1	1	0	0	0	0
mmu-miR-106a-5p	MIMAT0000385	Kazn	NM_001109685	NM_001109685	1	1	0	0	0	0
mmu-miR-106a-5p	MIMAT0000385	Kbtbd2	NM_145958	NM_145958	1	0	0	0	0	0
mmu-miR-106a-5p	MIMAT0000385	Kbtbd8	NM_001102670	NM_001102670	1	1	1	0	0	1
mmu-miR-106a-5p	MIMAT0000385	Kbtbd8	NM_001008785	NM_001008785	1	1	1	0	0	1
mmu-miR-106a-5p	MIMAT0000385	Kcnab3	NM_010599	NM_010599	1	0	0	0	0	0
mmu-miR-106a-5p	MIMAT0000385	Kcnf1	NM_201531	NM_201531	1	0	1	1	1	0
mmu-miR-106a-5p	MIMAT0000385	Kcng2	NM_001190373	NM_001190373	1	0	0	0	0	0
mmu-miR-106a-5p	MIMAT0000385	Kcnip1	NM_001190886	NM_001190886	1	0	0	0	0	0
mmu-miR-106a-5p	MIMAT0000385	Kcnip1	NM_027398	NM_027398	1	0	0	0	0	0
mmu-miR-106a-5p	MIMAT0000385	Kcnip1	NM_001190885	NM_001190885	1	0	0	0	0	0
mmu-miR-106a-5p	MIMAT0000385	Kcnj11	NM_001204411	NM_001204411	1	0	0	0	0	0
mmu-miR-106a-5p	MIMAT0000385	Kcnj11	NM_010602	NM_010602	1	0	0	0	0	0
mmu-miR-106a-5p	MIMAT0000385	Kcnj15	NM_001039056	NM_001039056	1	0	0	1	0	0
mmu-miR-106a-5p	MIMAT0000385	Kcnj15	NM_001039057	NM_001039057	1	0	0	1	0	0
mmu-miR-106a-5p	MIMAT0000385	Kcnj15	NM_019664	NM_019664	1	0	0	1	0	0
mmu-miR-106a-5p	MIMAT0000385	Kcnk6	NM_001033525	NM_001033525	1	0	0	1	0	0
mmu-miR-106a-5p	MIMAT0000385	Kcnq2	NM_001006680	NM_001006680	1	0	0	0	0	0
mmu-miR-106a-5p	MIMAT0000385	Kcnq5	NM_023872	NM_023872	1	0	0	1	0	0
mmu-miR-106a-5p	MIMAT0000385	Kcnq5	NM_001160139	NM_001160139	1	0	0	1	0	0
mmu-miR-106a-5p	MIMAT0000385	Kctd12	NM_177715	NM_177715	1	1	0	0	0	1
mmu-miR-106a-5p	MIMAT0000385	Kctd16	NM_026135	NM_026135	1	0	0	0	0	0
mmu-miR-106a-5p	MIMAT0000385	Kdm2b	NM_013910	NM_013910	1	0	0	0	0	0
mmu-miR-106a-5p	MIMAT0000385	Kdm2b	NM_001005866	NM_001005866	1	0	0	0	0	0
mmu-miR-106a-5p	MIMAT0000385	Kdm2b	NM_001003953	NM_001003953	1	0	0	0	0	0
mmu-miR-106a-5p	MIMAT0000385	Kdm3b	NM_001081256	NM_001081256	1	1	0	0	0	0
mmu-miR-106a-5p	MIMAT0000385	Khdrbs1	NM_011317	NM_011317	1	0	0	0	0	0
mmu-miR-106a-5p	MIMAT0000385	Khdrbs3	NM_010158	NM_010158	1	0	0	0	0	0
mmu-miR-106a-5p	MIMAT0000385	Kif13a	NM_010617	NM_010617	1	1	1	0	0	0
mmu-miR-106a-5p	MIMAT0000385	Kif14	NM_001081258	NM_001081258	1	0	0	0	1	0
mmu-miR-106a-5p	MIMAT0000385	Kif15	NM_010620	NM_010620	1	0	0	0	0	0
mmu-miR-106a-5p	MIMAT0000385	Kif1b	NM_008441	NM_008441	1	0	1	1	0	1
mmu-miR-106a-5p	MIMAT0000385	Kif24	NM_024241	NM_024241	1	0	0	0	0	0
mmu-miR-106a-5p	MIMAT0000385	Kif26b	NM_001161665	NM_001161665	1	1	1	0	0	0
mmu-miR-106a-5p	MIMAT0000385	Kif3b	NM_008444	NM_008444	1	1	1	0	0	0
mmu-miR-106a-5p	MIMAT0000385	Kif5c	NM_008449	NM_008449	1	1	1	0	0	0
mmu-miR-106a-5p	MIMAT0000385	Kirrel	NM_130867	NM_130867	1	1	1	0	0	1
mmu-miR-106a-5p	MIMAT0000385	Kirrel	NM_001170985	NM_001170985	1	1	1	0	0	1
mmu-miR-106a-5p	MIMAT0000385	Kirrel3	NM_026324	NM_026324	1	0	0	0	0	0
mmu-miR-106a-5p	MIMAT0000385	Kirrel3	NM_001190912	NM_001190912	1	0	0	0	0	0
mmu-miR-106a-5p	MIMAT0000385	Kirrel3	NM_001190911	NM_001190911	1	0	0	0	0	0
mmu-miR-106a-5p	MIMAT0000385	Kirrel3	NM_001190914	NM_001190914	1	0	0	0	0	0
mmu-miR-106a-5p	MIMAT0000385	Kitl	NM_013598	NM_013598	1	0	0	0	0	1
mmu-miR-106a-5p	MIMAT0000385	Kl	NM_013823	NM_013823	1	0	0	0	0	0
mmu-miR-106a-5p	MIMAT0000385	Klf10	NM_013692	NM_013692	1	1	0	0	0	0
mmu-miR-106a-5p	MIMAT0000385	Klf12	NM_010636	NM_010636	1	1	1	0	1	0
mmu-miR-106a-5p	MIMAT0000385	Klf8	NM_173780	NM_173780	1	0	0	0	0	0
mmu-miR-106a-5p	MIMAT0000385	Klhl20	NM_001039482	NM_001039482	1	1	1	0	0	0
mmu-miR-106a-5p	MIMAT0000385	Klhl21	NM_001033352	NM_001033352	1	1	1	0	0	0
mmu-miR-106a-5p	MIMAT0000385	Klhl24	NM_029436	NM_029436	1	0	1	0	1	0
mmu-miR-106a-5p	MIMAT0000385	Klhl29	NM_001164493	NM_001164493	1	0	0	0	0	0
mmu-miR-106a-5p	MIMAT0000385	Klhl31	NM_172925	NM_172925	1	0	0	0	1	0
mmu-miR-106a-5p	MIMAT0000385	Klhl41	NM_001081087	NM_001081087	1	0	0	0	0	0
mmu-miR-106a-5p	MIMAT0000385	Klra17	NM_133203	NM_133203	1	0	0	0	0	0
mmu-miR-106a-5p	MIMAT0000385	Klrk1	NM_001083322	NM_001083322	1	0	0	0	0	0
mmu-miR-106a-5p	MIMAT0000385	Klrk1	NM_033078	NM_033078	1	0	0	0	0	0
mmu-miR-106a-5p	MIMAT0000385	Kpna1	NM_008465	NM_008465	1	0	0	0	0	0
mmu-miR-106a-5p	MIMAT0000385	Kpna3	NM_008466	NM_008466	1	1	0	0	0	0
mmu-miR-106a-5p	MIMAT0000385	Kpnb1	NM_008379	NM_008379	1	0	0	0	0	0
mmu-miR-106a-5p	MIMAT0000385	Kras	NM_021284	NM_021284	1	0	0	0	0	0
mmu-miR-106a-5p	MIMAT0000385	Krr1	NM_178610	NM_178610	1	0	1	0	0	0
mmu-miR-106a-5p	MIMAT0000385	Krt81	NM_001166157	NM_001166157	1	0	0	0	0	0
mmu-miR-106a-5p	MIMAT0000385	Krtap5-3	NM_023860	NM_023860	1	0	0	0	0	0
mmu-miR-106a-5p	MIMAT0000385	Lace1	NM_145743	NM_145743	1	1	1	0	0	1
mmu-miR-106a-5p	MIMAT0000385	Lamc1	NM_010683	NM_010683	1	1	0	0	0	0
mmu-miR-106a-5p	MIMAT0000385	Lamp2	NM_001017959	NM_001017959	1	1	1	0	0	0
mmu-miR-106a-5p	MIMAT0000385	Lamtor5	NM_026774	NM_026774	1	0	0	0	0	0
mmu-miR-106a-5p	MIMAT0000385	Lancl1	NM_001190984	NM_001190984	1	1	0	0	0	0
mmu-miR-106a-5p	MIMAT0000385	Lancl1	NM_021295	NM_021295	1	1	0	0	0	0
mmu-miR-106a-5p	MIMAT0000385	Lancl1	NM_001190985	NM_001190985	1	1	0	0	0	0
mmu-miR-106a-5p	MIMAT0000385	Laptm5	NM_010686	NM_010686	1	0	0	0	0	0
mmu-miR-106a-5p	MIMAT0000385	Larp4	NM_001024526	NM_001024526	1	1	1	0	0	0
mmu-miR-106a-5p	MIMAT0000385	Larp4	NM_001080948	NM_001080948	1	1	1	0	0	0
mmu-miR-106a-5p	MIMAT0000385	Lat	NM_010689	NM_010689	1	0	0	0	0	0
mmu-miR-106a-5p	MIMAT0000385	Lats1	NM_010690	NM_010690	1	0	1	0	0	0
mmu-miR-106a-5p	MIMAT0000385	Layn	NM_001033534	NM_001033534	1	1	0	0	0	0
mmu-miR-106a-5p	MIMAT0000385	Lbp	NM_008489	NM_008489	1	1	1	0	0	0
mmu-miR-106a-5p	MIMAT0000385	Lcmt1	NM_025304	NM_025304	1	0	0	0	0	0
mmu-miR-106a-5p	MIMAT0000385	Lcp1	NM_008879	NM_008879	1	0	0	0	0	0
mmu-miR-106a-5p	MIMAT0000385	Lcp1	NM_001247984	NM_001247984	1	0	0	0	0	0
mmu-miR-106a-5p	MIMAT0000385	Ldb3	NM_001039073	NM_001039073	1	0	0	0	0	1
mmu-miR-106a-5p	MIMAT0000385	Ldb3	NM_001039071	NM_001039071	1	0	0	0	0	1
mmu-miR-106a-5p	MIMAT0000385	Ldb3	NM_001039072	NM_001039072	1	0	0	0	0	1
mmu-miR-106a-5p	MIMAT0000385	Ldb3	NM_001039074	NM_001039074	1	0	0	0	0	1
mmu-miR-106a-5p	MIMAT0000385	Ldb3	NM_011918	NM_011918	1	0	0	0	0	1
mmu-miR-106a-5p	MIMAT0000385	Ldoc1	NM_001018087	NM_001018087	1	1	1	0	0	0
mmu-miR-106a-5p	MIMAT0000385	Lgals12	NM_019516	NM_019516	1	0	0	0	0	0
mmu-miR-106a-5p	MIMAT0000385	Lgr6	NM_001033409	NM_001033409	1	0	0	0	0	0
mmu-miR-106a-5p	MIMAT0000385	Lhfpl2	NM_172589	NM_172589	1	0	0	0	0	0
mmu-miR-106a-5p	MIMAT0000385	Lhx8	NM_010713	NM_010713	1	1	1	0	0	0
mmu-miR-106a-5p	MIMAT0000385	Lhx9	NM_010714	NM_010714	1	1	0	0	0	1
mmu-miR-106a-5p	MIMAT0000385	Lhx9	NM_001025565	NM_001025565	1	1	0	0	0	1
mmu-miR-106a-5p	MIMAT0000385	Lilra5	NM_001081239	NM_001081239	1	0	0	0	0	0
mmu-miR-106a-5p	MIMAT0000385	Lima1	NM_023063	NM_023063	1	0	0	0	0	1
mmu-miR-106a-5p	MIMAT0000385	Lima1	NM_001113545	NM_001113545	1	0	0	0	0	1
mmu-miR-106a-5p	MIMAT0000385	Limch1	NM_001256122	NM_001256122	1	0	0	0	1	0
mmu-miR-106a-5p	MIMAT0000385	Limch1	NM_001001980	NM_001001980	1	0	0	0	1	0
mmu-miR-106a-5p	MIMAT0000385	Limk1	NM_010717	NM_010717	1	1	0	0	0	0
mmu-miR-106a-5p	MIMAT0000385	Lims1	NM_026148	NM_026148	1	0	1	0	0	1
mmu-miR-106a-5p	MIMAT0000385	Lims1	NM_201242	NM_201242	1	0	1	0	0	1
mmu-miR-106a-5p	MIMAT0000385	Lims1	NM_001193303	NM_001193303	1	0	1	0	0	1
mmu-miR-106a-5p	MIMAT0000385	Lin28b	NM_001031772	NM_001031772	1	0	1	0	1	0
mmu-miR-106a-5p	MIMAT0000385	Lin52	NM_173756	NM_173756	1	1	1	0	0	0
mmu-miR-106a-5p	MIMAT0000385	Lingo1	NM_181074	NM_181074	1	0	0	0	0	0
mmu-miR-106a-5p	MIMAT0000385	Liph	NM_153404	NM_153404	1	1	1	0	0	0
mmu-miR-106a-5p	MIMAT0000385	Liph	NM_001083894	NM_001083894	1	1	1	0	0	0
mmu-miR-106a-5p	MIMAT0000385	Lman2	NM_025828	NM_025828	1	1	1	0	1	0
mmu-miR-106a-5p	MIMAT0000385	Lmbrd1	NM_026719	NM_026719	1	1	1	0	0	0
mmu-miR-106a-5p	MIMAT0000385	Lmf2	NM_178919	NM_178919	1	0	0	0	0	0
mmu-miR-106a-5p	MIMAT0000385	Lmo3	NM_207222	NM_207222	1	1	1	0	0	0
mmu-miR-106a-5p	MIMAT0000385	Lnp	NM_027133	NM_027133	1	0	0	0	0	1
mmu-miR-106a-5p	MIMAT0000385	Lnp	NM_001110209	NM_001110209	1	0	0	0	0	1
mmu-miR-106a-5p	MIMAT0000385	Lnx2	NM_080795	NM_080795	1	0	1	0	0	0
mmu-miR-106a-5p	MIMAT0000385	LOC100503822	XM_003689270	XM_003689270	1	0	0	0	0	0
mmu-miR-106a-5p	MIMAT0000385	LOC101055680	XM_003945560	XM_003945560	1	1	0	0	0	1
mmu-miR-106a-5p	MIMAT0000385	LOC101055725	XM_003945626	XM_003945626	1	0	0	0	0	0
mmu-miR-106a-5p	MIMAT0000385	LOC101055725	XM_003946051	XM_003946051	1	0	0	0	0	0
mmu-miR-106a-5p	MIMAT0000385	LOC101055726	XM_003945648	XM_003945648	1	0	1	0	1	0
mmu-miR-106a-5p	MIMAT0000385	LOC101055798	XM_003945445	XM_003945445	1	0	0	0	0	0
mmu-miR-106a-5p	MIMAT0000385	LOC101055928	XM_003945500	XM_003945500	1	0	1	0	0	0
mmu-miR-106a-5p	MIMAT0000385	LOC101055955	XM_003945943	XM_003945943	1	0	0	0	0	0
mmu-miR-106a-5p	MIMAT0000385	LOC101055955	XM_003945522	XM_003945522	1	0	0	0	0	1
mmu-miR-106a-5p	MIMAT0000385	LOC101055971	XM_003945449	XM_003945449	1	0	0	0	0	0
mmu-miR-106a-5p	MIMAT0000385	LOC101055977	XM_003945327	XM_003945327	1	1	0	0	0	0
mmu-miR-106a-5p	MIMAT0000385	LOC101056016	XM_003945765	XM_003945765	1	0	0	0	0	0
mmu-miR-106a-5p	MIMAT0000385	LOC101056016	XM_003946152	XM_003946152	1	0	0	0	0	0
mmu-miR-106a-5p	MIMAT0000385	LOC101056077	XM_003945637	XM_003945637	1	0	0	0	0	0
mmu-miR-106a-5p	MIMAT0000385	LOC101056077	XM_003946280	XM_003946280	1	0	0	0	0	0
mmu-miR-106a-5p	MIMAT0000385	LOC101056131	XM_003945463	XM_003945463	1	0	0	0	0	0
mmu-miR-106a-5p	MIMAT0000385	LOC101056131	XM_003945855	XM_003945855	1	0	0	0	0	0
mmu-miR-106a-5p	MIMAT0000385	LOC101056204	XM_003946236	XM_003946236	1	0	0	0	0	0
mmu-miR-106a-5p	MIMAT0000385	LOC101056362	XM_003946200	XM_003946200	1	0	0	0	1	0
mmu-miR-106a-5p	MIMAT0000385	LOC101056392	XM_003945893	XM_003945893	1	0	0	0	0	0
mmu-miR-106a-5p	MIMAT0000385	LOC101056392	XM_003945892	XM_003945892	1	0	0	0	0	0
mmu-miR-106a-5p	MIMAT0000385	LOC101056392	XM_003945894	XM_003945894	1	0	0	0	0	0
mmu-miR-106a-5p	MIMAT0000385	LOC101056447	XM_003945902	XM_003945902	1	0	0	1	0	0
mmu-miR-106a-5p	MIMAT0000385	LOC101056447	XM_003945903	XM_003945903	1	0	0	1	0	0
mmu-miR-106a-5p	MIMAT0000385	LOC101056447	XM_003945905	XM_003945905	1	0	0	1	0	0
mmu-miR-106a-5p	MIMAT0000385	LOC101056447	XM_003945901	XM_003945901	1	0	0	1	0	0
mmu-miR-106a-5p	MIMAT0000385	LOC101056447	XM_003945904	XM_003945904	1	0	0	1	0	0
mmu-miR-106a-5p	MIMAT0000385	LOC101056447	XM_003945900	XM_003945900	1	0	0	1	0	0
mmu-miR-106a-5p	MIMAT0000385	LOC101056638	XM_003946112	XM_003946112	1	0	0	0	0	0
mmu-miR-106a-5p	MIMAT0000385	LOC631286	XM_003945851	XM_003945851	1	0	0	0	0	0
mmu-miR-106a-5p	MIMAT0000385	LOC634555	XM_909314	XM_909314	1	0	0	0	0	0
mmu-miR-106a-5p	MIMAT0000385	Loh12cr1	NM_001170479	NM_001170479	1	0	0	0	0	0
mmu-miR-106a-5p	MIMAT0000385	Loh12cr1	NM_026371	NM_026371	1	0	0	0	0	0
mmu-miR-106a-5p	MIMAT0000385	Lonrf2	NM_001029878	NM_001029878	1	1	0	0	0	0
mmu-miR-106a-5p	MIMAT0000385	Lpp	NM_001145954	NM_001145954	1	1	1	0	1	0
mmu-miR-106a-5p	MIMAT0000385	Lpp	NM_001145952	NM_001145952	1	1	1	0	1	0
mmu-miR-106a-5p	MIMAT0000385	Lpp	NM_178665	NM_178665	1	1	1	0	1	0
mmu-miR-106a-5p	MIMAT0000385	Lrch1	NM_001252132	NM_001252132	1	1	0	0	0	1
mmu-miR-106a-5p	MIMAT0000385	Lrch1	NM_001033439	NM_001033439	1	1	0	0	0	1
mmu-miR-106a-5p	MIMAT0000385	Lrig1	NM_008377	NM_008377	1	1	0	0	0	0
mmu-miR-106a-5p	MIMAT0000385	Lrig2	NM_001025067	NM_001025067	1	0	0	0	0	0
mmu-miR-106a-5p	MIMAT0000385	Lrp2bp	NM_026278	NM_026278	1	0	0	0	0	0
mmu-miR-106a-5p	MIMAT0000385	Lrrc1	NM_172528	NM_172528	1	1	0	0	0	0
mmu-miR-106a-5p	MIMAT0000385	Lrrc1	NM_001146048	NM_001146048	1	1	0	0	0	0
mmu-miR-106a-5p	MIMAT0000385	Lrrc20	NM_153542	NM_153542	1	0	0	1	1	0
mmu-miR-106a-5p	MIMAT0000385	Lrrc41	NM_153521	NM_153521	1	0	0	0	0	0
mmu-miR-106a-5p	MIMAT0000385	Lrrc4c	NM_178725	NM_178725	1	0	0	0	0	0
mmu-miR-106a-5p	MIMAT0000385	Lrrc71	NM_028971	NM_028971	1	1	0	0	1	1
mmu-miR-106a-5p	MIMAT0000385	Lrrn4cl	NM_001013019	NM_001013019	1	0	0	0	0	0
mmu-miR-106a-5p	MIMAT0000385	Lrrtm4	NM_178731	NM_178731	1	0	0	0	0	0
mmu-miR-106a-5p	MIMAT0000385	Lsm11	NM_028185	NM_028185	1	0	0	0	0	1
mmu-miR-106a-5p	MIMAT0000385	Lsm12	NM_172947	NM_172947	1	0	0	0	0	0
mmu-miR-106a-5p	MIMAT0000385	Lsm14b	NM_177727	NM_177727	1	0	0	1	0	0
mmu-miR-106a-5p	MIMAT0000385	Lsmem1	NM_001033437	NM_001033437	1	0	0	0	0	0
mmu-miR-106a-5p	MIMAT0000385	Lsp1	NM_001136071	NM_001136071	1	0	0	0	0	0
mmu-miR-106a-5p	MIMAT0000385	Lsp1	NM_019391	NM_019391	1	0	0	0	0	0
mmu-miR-106a-5p	MIMAT0000385	Luc7l	NM_025881	NM_025881	1	0	0	0	0	0
mmu-miR-106a-5p	MIMAT0000385	Luc7l3	NM_026313	NM_026313	1	0	0	0	0	1
mmu-miR-106a-5p	MIMAT0000385	Lurap1l	NM_026821	NM_026821	1	0	0	0	0	0
mmu-miR-106a-5p	MIMAT0000385	Luzp1	NM_024452	NM_024452	1	1	1	1	1	0
mmu-miR-106a-5p	MIMAT0000385	Lypd3	NM_133743	NM_133743	1	0	0	0	0	0
mmu-miR-106a-5p	MIMAT0000385	Lypd6	NM_177139	NM_177139	1	1	1	0	0	0
mmu-miR-106a-5p	MIMAT0000385	Lyve1	NM_053247	NM_053247	1	0	1	0	0	0
mmu-miR-106a-5p	MIMAT0000385	Lztfl1	NM_033322	NM_033322	1	1	1	0	0	0
mmu-miR-106a-5p	MIMAT0000385	Macf1	NM_001199137	NM_001199137	1	0	0	0	0	0
mmu-miR-106a-5p	MIMAT0000385	Macf1	NM_001199136	NM_001199136	1	0	0	0	0	0
mmu-miR-106a-5p	MIMAT0000385	Macrod2	NM_028387	NM_028387	1	1	1	0	0	0
mmu-miR-106a-5p	MIMAT0000385	Maf1	NM_001164608	NM_001164608	1	0	0	0	0	0
mmu-miR-106a-5p	MIMAT0000385	Maf1	NM_026859	NM_026859	1	0	0	0	0	0
mmu-miR-106a-5p	MIMAT0000385	Maf1	NM_001164607	NM_001164607	1	0	0	0	0	0
mmu-miR-106a-5p	MIMAT0000385	Maff	NM_010755	NM_010755	1	0	0	0	0	0
mmu-miR-106a-5p	MIMAT0000385	Magi1	NM_010367	NM_010367	1	1	0	0	0	0
mmu-miR-106a-5p	MIMAT0000385	Magi2	NM_001170745	NM_001170745	1	1	0	0	0	1
mmu-miR-106a-5p	MIMAT0000385	Magi2	NM_015823	NM_015823	1	1	0	0	0	1
mmu-miR-106a-5p	MIMAT0000385	Magi2	NM_001170746	NM_001170746	1	1	0	0	0	1
mmu-miR-106a-5p	MIMAT0000385	Magi3	NM_001159354	NM_001159354	1	0	0	0	0	0
mmu-miR-106a-5p	MIMAT0000385	Magi3	NM_133853	NM_133853	1	1	1	0	0	0
mmu-miR-106a-5p	MIMAT0000385	Mal	NM_001171187	NM_001171187	1	0	0	0	0	0
mmu-miR-106a-5p	MIMAT0000385	Mal	NM_010762	NM_010762	1	0	0	0	0	0
mmu-miR-106a-5p	MIMAT0000385	Man1a2	NM_010763	NM_010763	1	0	1	0	0	0
mmu-miR-106a-5p	MIMAT0000385	Manf	NM_029103	NM_029103	1	1	0	0	0	0
mmu-miR-106a-5p	MIMAT0000385	Maoa	NM_173740	NM_173740	1	1	1	1	1	0
mmu-miR-106a-5p	MIMAT0000385	Map3k14	NM_016896	NM_016896	1	1	1	0	0	0
mmu-miR-106a-5p	MIMAT0000385	Map3k2	NM_011946	NM_011946	1	1	1	1	1	1
mmu-miR-106a-5p	MIMAT0000385	Map3k8	NM_007746	NM_007746	1	1	0	0	0	0
mmu-miR-106a-5p	MIMAT0000385	Map3k9	NM_001174107	NM_001174107	1	1	1	1	0	0
mmu-miR-106a-5p	MIMAT0000385	Map4k5	NM_201519	NM_201519	1	0	0	0	0	1
mmu-miR-106a-5p	MIMAT0000385	Map6	NM_001048167	NM_001048167	1	0	0	0	0	0
mmu-miR-106a-5p	MIMAT0000385	Map6d1	NM_198599	NM_198599	1	1	1	0	0	0
mmu-miR-106a-5p	MIMAT0000385	Mapk10	NM_001081567	NM_001081567	1	0	1	0	0	0
mmu-miR-106a-5p	MIMAT0000385	Mapk10	NM_009158	NM_009158	1	0	1	0	0	0
mmu-miR-106a-5p	MIMAT0000385	Mapk14	NM_001168513	NM_001168513	1	1	1	0	0	0
mmu-miR-106a-5p	MIMAT0000385	Mapk14	NM_001168508	NM_001168508	1	1	1	0	0	0
mmu-miR-106a-5p	MIMAT0000385	Mapk14	NM_011951	NM_011951	1	1	1	0	0	0
mmu-miR-106a-5p	MIMAT0000385	Mapk14	NM_001168514	NM_001168514	1	1	1	0	0	0
mmu-miR-106a-5p	MIMAT0000385	Mapk3	NM_011952	NM_011952	1	0	0	0	0	0
mmu-miR-106a-5p	MIMAT0000385	Mapk8	NM_016700	NM_016700	1	1	0	0	0	0
mmu-miR-106a-5p	MIMAT0000385	Mapk9	NM_001163671	NM_001163671	1	1	1	1	0	0
mmu-miR-106a-5p	MIMAT0000385	Mapk9	NM_207692	NM_207692	1	1	1	1	0	0
mmu-miR-106a-5p	MIMAT0000385	Mapk9	NM_001163672	NM_001163672	1	1	1	1	0	0
mmu-miR-106a-5p	MIMAT0000385	Mapk9	NM_016961	NM_016961	1	1	1	1	0	0
mmu-miR-106a-5p	MIMAT0000385	Mapre1	NM_007896	NM_007896	1	1	0	0	0	1
mmu-miR-106a-5p	MIMAT0000385	8-Mar	NM_027920	NM_027920	1	1	1	0	0	1
mmu-miR-106a-5p	MIMAT0000385	Marcks	NM_008538	NM_008538	1	0	0	0	0	1
mmu-miR-106a-5p	MIMAT0000385	Mast3	NM_199308	NM_199308	1	1	1	0	0	0
mmu-miR-106a-5p	MIMAT0000385	Mastl	NM_025979	NM_025979	1	0	0	0	0	0
mmu-miR-106a-5p	MIMAT0000385	Mat2a	NM_145569	NM_145569	1	0	0	0	0	0
mmu-miR-106a-5p	MIMAT0000385	Mbd3l2	NM_144934	NM_144934	1	0	0	0	0	0
mmu-miR-106a-5p	MIMAT0000385	Mbd4	NM_010774	NM_010774	1	0	0	0	1	0
mmu-miR-106a-5p	MIMAT0000385	Mbnl1	NM_001253709	NM_001253709	1	0	0	1	1	1
mmu-miR-106a-5p	MIMAT0000385	Mbnl1	NM_001253710	NM_001253710	1	0	0	1	1	1
mmu-miR-106a-5p	MIMAT0000385	Mbnl1	NM_001253711	NM_001253711	1	0	0	1	1	1
mmu-miR-106a-5p	MIMAT0000385	Mbnl1	NM_001253713	NM_001253713	1	0	0	1	1	1
mmu-miR-106a-5p	MIMAT0000385	Mbnl1	NM_001253708	NM_001253708	1	0	0	1	1	1
mmu-miR-106a-5p	MIMAT0000385	Mbnl1	NM_020007	NM_020007	1	0	0	1	1	1
mmu-miR-106a-5p	MIMAT0000385	Mbnl3	NM_134163	NM_134163	1	1	1	1	1	1
mmu-miR-106a-5p	MIMAT0000385	Mcc	NM_001085374	NM_001085374	1	0	0	0	0	0
mmu-miR-106a-5p	MIMAT0000385	Mcc	NM_001085373	NM_001085373	1	0	0	0	0	0
mmu-miR-106a-5p	MIMAT0000385	Mcfd2	NM_139295	NM_139295	1	1	1	0	0	0
mmu-miR-106a-5p	MIMAT0000385	Mcfd2	NM_176808	NM_176808	1	1	1	0	0	0
mmu-miR-106a-5p	MIMAT0000385	Mcm5	NM_008566	NM_008566	1	0	0	0	0	0
mmu-miR-106a-5p	MIMAT0000385	Mcph1	NM_173189	NM_173189	1	0	0	0	0	0
mmu-miR-106a-5p	MIMAT0000385	Mdc1	NM_001010833	NM_001010833	1	0	1	0	0	0
mmu-miR-106a-5p	MIMAT0000385	Mdfic	NM_175088	NM_175088	1	1	0	0	0	0
mmu-miR-106a-5p	MIMAT0000385	Mdm4	NM_008575	NM_008575	1	0	0	0	0	0
mmu-miR-106a-5p	MIMAT0000385	Me2	NM_145494	NM_145494	1	0	0	0	0	0
mmu-miR-106a-5p	MIMAT0000385	Mecp2	NM_001081979	NM_001081979	1	1	1	1	1	1
mmu-miR-106a-5p	MIMAT0000385	Mecp2	NM_010788	NM_010788	1	1	1	1	1	1
mmu-miR-106a-5p	MIMAT0000385	Med18	NM_026039	NM_026039	1	0	0	0	0	0
mmu-miR-106a-5p	MIMAT0000385	Med29	NM_026042	NM_026042	1	1	0	1	1	1
mmu-miR-106a-5p	MIMAT0000385	Mef2d	NM_133665	NM_133665	1	0	0	0	0	0
mmu-miR-106a-5p	MIMAT0000385	Megf10	NM_001001979	NM_001001979	1	0	0	0	0	1
mmu-miR-106a-5p	MIMAT0000385	Megf9	NM_172694	NM_172694	1	0	0	0	0	0
mmu-miR-106a-5p	MIMAT0000385	Meox1	NM_010791	NM_010791	1	0	0	0	0	0
mmu-miR-106a-5p	MIMAT0000385	Metap1	NM_175224	NM_175224	1	1	1	0	0	0
mmu-miR-106a-5p	MIMAT0000385	Metrn	NM_133719	NM_133719	1	0	0	0	0	0
mmu-miR-106a-5p	MIMAT0000385	Mfap3l	NM_001177882	NM_001177882	1	1	1	1	1	0
mmu-miR-106a-5p	MIMAT0000385	Mfap3l	NM_027756	NM_027756	1	1	1	1	1	0
mmu-miR-106a-5p	MIMAT0000385	Mfap3l	NM_001177881	NM_001177881	1	1	1	1	1	0
mmu-miR-106a-5p	MIMAT0000385	Mfsd1	NM_025813	NM_025813	1	0	0	0	0	0
mmu-miR-106a-5p	MIMAT0000385	Mfsd7a	NM_172883	NM_172883	1	0	0	0	0	0
mmu-miR-106a-5p	MIMAT0000385	Mfsd8	NM_028140	NM_028140	1	0	0	0	0	0
mmu-miR-106a-5p	MIMAT0000385	Mfsd9	NM_172499	NM_172499	1	1	1	1	0	0
mmu-miR-106a-5p	MIMAT0000385	Mgarp	NM_026358	NM_026358	1	0	0	0	0	0
mmu-miR-106a-5p	MIMAT0000385	Mgat3	NM_010795	NM_010795	1	1	0	0	0	0
mmu-miR-106a-5p	MIMAT0000385	Mgat4a	NM_173870	NM_173870	1	1	1	1	0	1
mmu-miR-106a-5p	MIMAT0000385	Mgea5	NM_023799	NM_023799	1	1	0	1	1	0
mmu-miR-106a-5p	MIMAT0000385	Mgl2	NM_145137	NM_145137	1	0	0	0	0	0
mmu-miR-106a-5p	MIMAT0000385	Mical2	NM_177282	NM_177282	1	0	0	0	0	0
mmu-miR-106a-5p	MIMAT0000385	Mical3	NM_001270475	NM_001270475	1	1	1	0	1	0
mmu-miR-106a-5p	MIMAT0000385	Micu1	NM_144822	NM_144822	1	1	1	1	1	0
mmu-miR-106a-5p	MIMAT0000385	Mien1	NM_025559	NM_025559	1	0	0	0	0	0
mmu-miR-106a-5p	MIMAT0000385	Mier1	NM_001039081	NM_001039081	1	1	1	0	0	1
mmu-miR-106a-5p	MIMAT0000385	Mier1	NM_027696	NM_027696	1	1	1	0	0	1
mmu-miR-106a-5p	MIMAT0000385	Mknk1	NM_021461	NM_021461	1	0	0	0	0	0
mmu-miR-106a-5p	MIMAT0000385	Mks1	NM_001039684	NM_001039684	1	0	0	0	0	0
mmu-miR-106a-5p	MIMAT0000385	Mlec	NM_175403	NM_175403	1	0	1	0	0	1
mmu-miR-106a-5p	MIMAT0000385	Mllt11	NM_019914	NM_019914	1	1	1	1	0	0
mmu-miR-106a-5p	MIMAT0000385	Mmaa	NM_133823	NM_133823	1	1	1	1	0	0
mmu-miR-106a-5p	MIMAT0000385	Mmd	NM_026178	NM_026178	1	0	0	0	0	0
mmu-miR-106a-5p	MIMAT0000385	Mmgt1	NM_146234	NM_146234	1	0	1	1	0	0
mmu-miR-106a-5p	MIMAT0000385	Mmp11	NM_008606	NM_008606	1	0	0	0	0	0
mmu-miR-106a-5p	MIMAT0000385	Mmp20	NM_013903	NM_013903	1	0	0	0	0	1
mmu-miR-106a-5p	MIMAT0000385	Mmrn2	NM_153127	NM_153127	1	0	0	0	0	0
mmu-miR-106a-5p	MIMAT0000385	Mob1b	NM_026735	NM_026735	1	0	0	0	0	0
mmu-miR-106a-5p	MIMAT0000385	Mob3b	NM_178061	NM_178061	1	0	0	0	1	0
mmu-miR-106a-5p	MIMAT0000385	Mob4	NM_025283	NM_025283	1	0	1	0	0	0
mmu-miR-106a-5p	MIMAT0000385	Mocs2	NM_001113375	NM_001113375	1	0	0	0	0	0
mmu-miR-106a-5p	MIMAT0000385	Mocs2	NM_001113374	NM_001113374	1	0	0	0	0	0
mmu-miR-106a-5p	MIMAT0000385	Mocs2	NM_013826	NM_013826	1	0	0	0	0	0
mmu-miR-106a-5p	MIMAT0000385	Mospd1	NM_027409	NM_027409	1	0	0	0	0	0
mmu-miR-106a-5p	MIMAT0000385	Mphosph6	NM_026758	NM_026758	1	0	0	0	0	0
mmu-miR-106a-5p	MIMAT0000385	Mpv17l	NM_033564	NM_033564	1	0	0	0	0	0
mmu-miR-106a-5p	MIMAT0000385	Mr1	NM_008209	NM_008209	1	1	1	0	0	0
mmu-miR-106a-5p	MIMAT0000385	Mrgprb1	NM_205810	NM_205810	1	0	0	0	0	0
mmu-miR-106a-5p	MIMAT0000385	Mrgprx2	NM_001034868	NM_001034868	1	0	0	0	0	0
mmu-miR-106a-5p	MIMAT0000385	Mroh1	NM_001162489	NM_001162489	1	0	0	0	0	0
mmu-miR-106a-5p	MIMAT0000385	Mroh5	NM_001033365	NM_001033365	1	0	0	0	0	0
mmu-miR-106a-5p	MIMAT0000385	Mrpl11	NM_025553	NM_025553	1	0	0	0	0	0
mmu-miR-106a-5p	MIMAT0000385	Mrpl17	NM_025301	NM_025301	1	0	0	1	1	0
mmu-miR-106a-5p	MIMAT0000385	Mrpl3	NM_053159	NM_053159	1	1	0	0	0	1
mmu-miR-106a-5p	MIMAT0000385	Mrpl35	NM_025430	NM_025430	1	1	0	0	0	0
mmu-miR-106a-5p	MIMAT0000385	Mrpl51	NM_025595	NM_025595	1	1	0	0	0	0
mmu-miR-106a-5p	MIMAT0000385	Mrps24	NM_026080	NM_026080	1	1	0	0	0	0
mmu-miR-106a-5p	MIMAT0000385	Mrps25	NM_025578	NM_025578	1	0	1	0	0	0
mmu-miR-106a-5p	MIMAT0000385	Ms4a15	NM_001034898	NM_001034898	1	0	0	0	0	0
mmu-miR-106a-5p	MIMAT0000385	Ms4a6c	NM_028595	NM_028595	1	1	0	0	0	0
mmu-miR-106a-5p	MIMAT0000385	Msantd4	NM_145609	NM_145609	1	0	0	0	0	0
mmu-miR-106a-5p	MIMAT0000385	Msl1	NM_028722	NM_028722	1	1	1	1	1	0
mmu-miR-106a-5p	MIMAT0000385	Msl2	NM_001100451	NM_001100451	1	0	0	0	1	0
mmu-miR-106a-5p	MIMAT0000385	Msn	NM_010833	NM_010833	1	0	0	0	0	0
mmu-miR-106a-5p	MIMAT0000385	Msr1	NM_031195	NM_031195	1	0	0	0	0	0
mmu-miR-106a-5p	MIMAT0000385	Msrb1	NM_013759	NM_013759	1	0	0	0	0	0
mmu-miR-106a-5p	MIMAT0000385	Mtfp1	NM_026443	NM_026443	1	0	0	0	0	0
mmu-miR-106a-5p	MIMAT0000385	Mthfr	NM_010840	NM_010840	1	0	0	0	0	0
mmu-miR-106a-5p	MIMAT0000385	Mthfr	NM_001161798	NM_001161798	1	0	0	0	0	0
mmu-miR-106a-5p	MIMAT0000385	Mtl5	NM_001039658	NM_001039658	1	0	0	0	0	0
mmu-miR-106a-5p	MIMAT0000385	Mtl5	NM_001039657	NM_001039657	1	0	0	0	0	0
mmu-miR-106a-5p	MIMAT0000385	Mtmr3	NM_028860	NM_028860	1	1	1	0	0	0
mmu-miR-106a-5p	MIMAT0000385	Mtmr4	NM_133215	NM_133215	1	0	0	1	1	0
mmu-miR-106a-5p	MIMAT0000385	Mtpn	NM_008098	NM_008098	1	1	1	0	0	1
mmu-miR-106a-5p	MIMAT0000385	Mtss1l	NM_198625	NM_198625	1	0	0	0	0	0
mmu-miR-106a-5p	MIMAT0000385	Mtx2	NM_016804	NM_016804	1	0	0	0	0	0
mmu-miR-106a-5p	MIMAT0000385	Mtx3	NM_001162945	NM_001162945	1	0	0	0	0	0
mmu-miR-106a-5p	MIMAT0000385	Muc20	NM_001145874	NM_001145874	1	0	0	0	0	0
mmu-miR-106a-5p	MIMAT0000385	Mvb12b	NM_175184	NM_175184	1	0	0	1	0	0
mmu-miR-106a-5p	MIMAT0000385	Mxd1	NM_010751	NM_010751	1	0	1	0	0	0
mmu-miR-106a-5p	MIMAT0000385	Mxi1	NM_001008543	NM_001008543	1	1	1	0	0	1
mmu-miR-106a-5p	MIMAT0000385	Mxi1	NM_010847	NM_010847	1	1	1	0	0	1
mmu-miR-106a-5p	MIMAT0000385	Mxi1	NM_001008542	NM_001008542	1	1	1	0	0	1
mmu-miR-106a-5p	MIMAT0000385	Mycbp	NM_019660	NM_019660	1	0	0	0	0	0
mmu-miR-106a-5p	MIMAT0000385	Mycn	NM_008709	NM_008709	1	1	1	0	0	0
mmu-miR-106a-5p	MIMAT0000385	Myh14	NM_028021	NM_028021	1	1	0	0	0	0
mmu-miR-106a-5p	MIMAT0000385	Mylk	NM_139300	NM_139300	1	1	0	0	0	0
mmu-miR-106a-5p	MIMAT0000385	Mynn	NM_030557	NM_030557	1	1	0	0	0	0
mmu-miR-106a-5p	MIMAT0000385	Myo9a	NM_173018	NM_173018	1	1	1	1	0	1
mmu-miR-106a-5p	MIMAT0000385	Myom3	NM_001085509	NM_001085509	1	0	0	0	0	0
mmu-miR-106a-5p	MIMAT0000385	Mysm1	NM_177239	NM_177239	1	1	1	0	0	1
mmu-miR-106a-5p	MIMAT0000385	Myt1l	NM_001093776	NM_001093776	1	1	1	0	0	0
mmu-miR-106a-5p	MIMAT0000385	Myt1l	NM_001093778	NM_001093778	1	1	1	0	0	0
mmu-miR-106a-5p	MIMAT0000385	Myt1l	NM_008666	NM_008666	1	1	1	0	0	0
mmu-miR-106a-5p	MIMAT0000385	Myt1l	NM_001093775	NM_001093775	1	1	1	0	0	0
mmu-miR-106a-5p	MIMAT0000385	N4bp2l2	NM_201369	NM_201369	1	1	1	1	1	0
mmu-miR-106a-5p	MIMAT0000385	N6amt1	NM_001159331	NM_001159331	1	1	1	0	0	0
mmu-miR-106a-5p	MIMAT0000385	Naa30	NM_001081430	NM_001081430	1	1	0	0	0	1
mmu-miR-106a-5p	MIMAT0000385	Naa40	NM_027643	NM_027643	1	0	0	0	0	0
mmu-miR-106a-5p	MIMAT0000385	Naa60	NM_029090	NM_029090	1	1	1	0	0	0
mmu-miR-106a-5p	MIMAT0000385	Nadk	NM_138671	NM_138671	1	0	0	0	1	0
mmu-miR-106a-5p	MIMAT0000385	Nadk	NM_001159637	NM_001159637	1	0	0	0	1	0
mmu-miR-106a-5p	MIMAT0000385	Nadk2	NM_001040395	NM_001040395	1	0	0	0	0	0
mmu-miR-106a-5p	MIMAT0000385	Nadk2	NM_001085410	NM_001085410	1	0	0	0	0	0
mmu-miR-106a-5p	MIMAT0000385	Nanos1	NM_178421	NM_178421	1	1	1	0	0	0
mmu-miR-106a-5p	MIMAT0000385	Nans	NM_053179	NM_053179	1	0	0	0	0	0
mmu-miR-106a-5p	MIMAT0000385	Nap1l1	NM_001146707	NM_001146707	1	0	0	0	0	0
mmu-miR-106a-5p	MIMAT0000385	Nat10	NM_153126	NM_153126	1	0	0	0	0	0
mmu-miR-106a-5p	MIMAT0000385	Nat8l	NM_001001985	NM_001001985	1	1	0	1	0	1
mmu-miR-106a-5p	MIMAT0000385	Nav1	NM_173437	NM_173437	1	1	1	0	0	0
mmu-miR-106a-5p	MIMAT0000385	Nbea	NM_030595	NM_030595	1	1	0	1	1	0
mmu-miR-106a-5p	MIMAT0000385	Nbr1	NM_001252222	NM_001252222	1	0	0	0	0	0
mmu-miR-106a-5p	MIMAT0000385	Nbr1	NM_001252223	NM_001252223	1	0	0	0	0	0
mmu-miR-106a-5p	MIMAT0000385	Nbr1	NM_008676	NM_008676	1	0	0	0	0	0
mmu-miR-106a-5p	MIMAT0000385	Nbr1	NM_001252220	NM_001252220	1	0	0	0	0	0
mmu-miR-106a-5p	MIMAT0000385	Ncam1	NM_001081445	NM_001081445	1	0	0	0	0	0
mmu-miR-106a-5p	MIMAT0000385	Ncam1	NM_001113204	NM_001113204	1	0	0	0	0	0
mmu-miR-106a-5p	MIMAT0000385	Ncan	NM_007789	NM_007789	1	0	0	0	0	0
mmu-miR-106a-5p	MIMAT0000385	Ncaph	NM_144818	NM_144818	1	0	0	0	0	0
mmu-miR-106a-5p	MIMAT0000385	Nceh1	NM_178772	NM_178772	1	0	0	1	0	0
mmu-miR-106a-5p	MIMAT0000385	Ncoa2	NM_001077695	NM_001077695	1	0	0	0	0	1
mmu-miR-106a-5p	MIMAT0000385	Ncoa2	NM_008678	NM_008678	1	0	0	0	0	1
mmu-miR-106a-5p	MIMAT0000385	Ncoa3	NM_008679	NM_008679	1	1	0	0	0	0
mmu-miR-106a-5p	MIMAT0000385	Ncoa5	NM_144892	NM_144892	1	1	0	0	0	0
mmu-miR-106a-5p	MIMAT0000385	Ncs1	NM_019681	NM_019681	1	1	0	0	0	0
mmu-miR-106a-5p	MIMAT0000385	Nde1	NM_023317	NM_023317	1	0	0	0	0	0
mmu-miR-106a-5p	MIMAT0000385	Ndnf	NM_172399	NM_172399	1	0	0	0	0	0
mmu-miR-106a-5p	MIMAT0000385	Ndnl2	NM_023239	NM_023239	1	0	0	0	0	0
mmu-miR-106a-5p	MIMAT0000385	Ndst3	NM_031186	NM_031186	1	0	1	1	0	0
mmu-miR-106a-5p	MIMAT0000385	Ndufaf7	NM_028611	NM_028611	1	0	0	1	0	0
mmu-miR-106a-5p	MIMAT0000385	Ndufv2	NM_028388	NM_028388	1	0	0	0	0	0
mmu-miR-106a-5p	MIMAT0000385	Nedd1	NM_008682	NM_008682	1	1	1	0	0	0
mmu-miR-106a-5p	MIMAT0000385	Nedd4l	NM_001114386	NM_001114386	1	1	0	0	0	0
mmu-miR-106a-5p	MIMAT0000385	Nedd4l	NM_031881	NM_031881	1	1	0	0	0	0
mmu-miR-106a-5p	MIMAT0000385	Negr1	NM_001039094	NM_001039094	1	0	0	0	0	0
mmu-miR-106a-5p	MIMAT0000385	Nek6	NM_021606	NM_021606	1	0	1	0	0	0
mmu-miR-106a-5p	MIMAT0000385	Nek6	NM_001159631	NM_001159631	1	0	1	0	0	0
mmu-miR-106a-5p	MIMAT0000385	Nell1	NM_001037906	NM_001037906	1	0	0	0	0	0
mmu-miR-106a-5p	MIMAT0000385	Neo1	NM_001042752	NM_001042752	1	0	1	0	0	0
mmu-miR-106a-5p	MIMAT0000385	Neo1	NM_008684	NM_008684	1	0	1	0	0	0
mmu-miR-106a-5p	MIMAT0000385	Neto2	NM_001081324	NM_001081324	1	0	0	0	0	1
mmu-miR-106a-5p	MIMAT0000385	Neu1	NM_010893	NM_010893	1	1	1	0	0	0
mmu-miR-106a-5p	MIMAT0000385	Neu3	NM_016720	NM_016720	1	0	0	0	0	0
mmu-miR-106a-5p	MIMAT0000385	Neu4	NM_173772	NM_173772	1	0	1	1	0	0
mmu-miR-106a-5p	MIMAT0000385	Neurl3	NM_153408	NM_153408	1	0	0	0	0	0
mmu-miR-106a-5p	MIMAT0000385	Neurod2	NM_010895	NM_010895	1	1	0	0	0	0
mmu-miR-106a-5p	MIMAT0000385	Neurog2	NM_009718	NM_009718	1	1	0	0	0	0
mmu-miR-106a-5p	MIMAT0000385	Nf2	NM_010898	NM_010898	1	0	0	1	0	0
mmu-miR-106a-5p	MIMAT0000385	Nf2	NM_001252252	NM_001252252	1	0	0	1	0	0
mmu-miR-106a-5p	MIMAT0000385	Nf2	NM_001252250	NM_001252250	1	0	0	1	0	0
mmu-miR-106a-5p	MIMAT0000385	Nfatc2ip	NM_010900	NM_010900	1	1	1	0	0	0
mmu-miR-106a-5p	MIMAT0000385	Nfia	NM_001122952	NM_001122952	1	0	1	1	0	0
mmu-miR-106a-5p	MIMAT0000385	Nfia	NM_001122953	NM_001122953	1	0	1	1	0	0
mmu-miR-106a-5p	MIMAT0000385	Nfia	NM_010905	NM_010905	1	0	1	1	0	0
mmu-miR-106a-5p	MIMAT0000385	Nfic	NM_026756	NM_026756	1	1	1	0	0	0
mmu-miR-106a-5p	MIMAT0000385	Nfic	NM_008688	NM_008688	1	1	1	0	0	0
mmu-miR-106a-5p	MIMAT0000385	Nfkbiz	NM_001159395	NM_001159395	1	1	0	0	0	0
mmu-miR-106a-5p	MIMAT0000385	Nfkbiz	NM_001159394	NM_001159394	1	1	0	0	0	0
mmu-miR-106a-5p	MIMAT0000385	Nfkbiz	NM_030612	NM_030612	1	1	0	0	0	0
mmu-miR-106a-5p	MIMAT0000385	Ngrn	NM_031375	NM_031375	1	0	0	0	0	0
mmu-miR-106a-5p	MIMAT0000385	Nhlh1	NM_010916	NM_010916	1	1	0	0	0	0
mmu-miR-106a-5p	MIMAT0000385	Nhlrc1	NM_175340	NM_175340	1	1	1	0	0	0
mmu-miR-106a-5p	MIMAT0000385	Nim1	NM_175538	NM_175538	1	0	0	0	0	0
mmu-miR-106a-5p	MIMAT0000385	Ninj2	NM_016718	NM_016718	1	1	0	0	0	0
mmu-miR-106a-5p	MIMAT0000385	Nip7	NM_001164472	NM_001164472	1	0	0	0	0	0
mmu-miR-106a-5p	MIMAT0000385	Nip7	NM_025391	NM_025391	1	0	0	0	0	0
mmu-miR-106a-5p	MIMAT0000385	Nipal1	NM_001081205	NM_001081205	1	0	0	0	0	1
mmu-miR-106a-5p	MIMAT0000385	Nkiras1	NM_023526	NM_023526	1	1	0	0	1	0
mmu-miR-106a-5p	MIMAT0000385	Nkx3-1	NM_010921	NM_010921	1	1	0	0	0	1
mmu-miR-106a-5p	MIMAT0000385	Nkx6-2	NM_183248	NM_183248	1	0	0	0	0	0
mmu-miR-106a-5p	MIMAT0000385	Nlk	NM_008702	NM_008702	1	0	0	0	0	0
mmu-miR-106a-5p	MIMAT0000385	Nlrp10	NM_175532	NM_175532	1	0	0	0	0	1
mmu-miR-106a-5p	MIMAT0000385	Nlrp9a	NM_001048220	NM_001048220	1	0	0	0	0	0
mmu-miR-106a-5p	MIMAT0000385	Nlrp9a	NM_001048219	NM_001048219	1	0	0	0	0	0
mmu-miR-106a-5p	MIMAT0000385	Nlrp9b	NM_194058	NM_194058	1	0	0	0	0	0
mmu-miR-106a-5p	MIMAT0000385	Noc2l	NM_021303	NM_021303	1	0	0	0	0	0
mmu-miR-106a-5p	MIMAT0000385	Nono	NM_001252518	NM_001252518	1	0	0	0	0	0
mmu-miR-106a-5p	MIMAT0000385	Nono	NM_023144	NM_023144	1	0	0	0	0	0
mmu-miR-106a-5p	MIMAT0000385	Nos2	NM_010927	NM_010927	1	1	1	0	0	0
mmu-miR-106a-5p	MIMAT0000385	Nosip	NM_001163684	NM_001163684	1	0	0	1	0	0
mmu-miR-106a-5p	MIMAT0000385	Nosip	NM_025533	NM_025533	1	0	0	1	0	0
mmu-miR-106a-5p	MIMAT0000385	Notch2	NM_010928	NM_010928	1	0	0	0	0	0
mmu-miR-106a-5p	MIMAT0000385	Nova1	NM_021361	NM_021361	1	0	1	1	1	1
mmu-miR-106a-5p	MIMAT0000385	Nova2	NM_001029877	NM_001029877	1	0	0	0	0	0
mmu-miR-106a-5p	MIMAT0000385	Nox1	NM_172203	NM_172203	1	0	0	0	0	0
mmu-miR-106a-5p	MIMAT0000385	Nox4	NM_015760	NM_015760	1	0	0	0	0	0
mmu-miR-106a-5p	MIMAT0000385	Npas2	NM_008719	NM_008719	1	1	0	0	0	0
mmu-miR-106a-5p	MIMAT0000385	Npas3	NM_013780	NM_013780	1	1	1	1	1	0
mmu-miR-106a-5p	MIMAT0000385	Npat	NM_001081152	NM_001081152	1	1	0	0	0	0
mmu-miR-106a-5p	MIMAT0000385	Npc1l1	NM_207242	NM_207242	1	0	0	0	0	0
mmu-miR-106a-5p	MIMAT0000385	Npcd	NM_001013360	NM_001013360	1	0	0	0	0	0
mmu-miR-106a-5p	MIMAT0000385	Npcd	NM_001013362	NM_001013362	1	0	0	0	0	0
mmu-miR-106a-5p	MIMAT0000385	Nphs1	NM_019459	NM_019459	1	0	1	0	0	0
mmu-miR-106a-5p	MIMAT0000385	Npm3	NM_008723	NM_008723	1	0	0	0	0	0
mmu-miR-106a-5p	MIMAT0000385	Nptx1	NM_008730	NM_008730	1	1	0	0	0	0
mmu-miR-106a-5p	MIMAT0000385	Nptxr	NM_030689	NM_030689	1	0	0	0	0	0
mmu-miR-106a-5p	MIMAT0000385	Npy2r	NM_001205099	NM_001205099	1	0	0	0	0	0
mmu-miR-106a-5p	MIMAT0000385	Npy2r	NM_008731	NM_008731	1	0	0	0	0	0
mmu-miR-106a-5p	MIMAT0000385	Nr1h3	NM_001177730	NM_001177730	1	0	0	0	0	0
mmu-miR-106a-5p	MIMAT0000385	Nr1h3	NM_013839	NM_013839	1	0	0	0	0	0
mmu-miR-106a-5p	MIMAT0000385	Nr2c2	NM_011630	NM_011630	1	1	1	1	1	1
mmu-miR-106a-5p	MIMAT0000385	Nr2e3	NM_013708	NM_013708	1	1	1	0	0	0
mmu-miR-106a-5p	MIMAT0000385	Nr6a1	NM_001159549	NM_001159549	1	0	0	0	0	0
mmu-miR-106a-5p	MIMAT0000385	Nr6a1	NM_001159548	NM_001159548	1	0	0	0	0	0
mmu-miR-106a-5p	MIMAT0000385	Nr6a1	NM_010264	NM_010264	1	0	0	0	0	0
mmu-miR-106a-5p	MIMAT0000385	Nras	NM_010937	NM_010937	1	0	1	0	0	1
mmu-miR-106a-5p	MIMAT0000385	Nrbp1	NM_147201	NM_147201	1	1	0	0	0	0
mmu-miR-106a-5p	MIMAT0000385	Nrbp2	NM_144847	NM_144847	1	0	0	0	0	0
mmu-miR-106a-5p	MIMAT0000385	Nrip1	NM_173440	NM_173440	1	0	0	0	0	0
mmu-miR-106a-5p	MIMAT0000385	Nrp2	NM_001077405	NM_001077405	1	0	0	0	0	0
mmu-miR-106a-5p	MIMAT0000385	Nrp2	NM_010939	NM_010939	1	0	0	0	0	0
mmu-miR-106a-5p	MIMAT0000385	Nrp2	NM_001077404	NM_001077404	1	0	0	0	0	0
mmu-miR-106a-5p	MIMAT0000385	Nrp2	NM_001077403	NM_001077403	1	0	0	0	0	0
mmu-miR-106a-5p	MIMAT0000385	Nsl1	NM_198654	NM_198654	1	0	0	0	1	0
mmu-miR-106a-5p	MIMAT0000385	Nt5dc1	NM_176968	NM_176968	1	0	0	0	0	0
mmu-miR-106a-5p	MIMAT0000385	Ntrk2	NM_008745	NM_008745	1	0	0	0	0	0
mmu-miR-106a-5p	MIMAT0000385	Ntrk3	NM_182809	NM_182809	1	1	0	1	0	0
mmu-miR-106a-5p	MIMAT0000385	Nuak2	NM_028778	NM_028778	1	0	0	0	0	0
mmu-miR-106a-5p	MIMAT0000385	Nuak2	NM_001195025	NM_001195025	1	0	0	0	0	0
mmu-miR-106a-5p	MIMAT0000385	Nub1	NM_016736	NM_016736	1	1	0	0	0	0
mmu-miR-106a-5p	MIMAT0000385	Nucks1	NM_001145804	NM_001145804	1	0	0	0	0	0
mmu-miR-106a-5p	MIMAT0000385	Nucks1	NM_175294	NM_175294	1	0	0	0	0	0
mmu-miR-106a-5p	MIMAT0000385	Nudcd3	NM_173748	NM_173748	1	0	0	1	0	0
mmu-miR-106a-5p	MIMAT0000385	Nudt15	NM_172527	NM_172527	1	0	0	0	0	0
mmu-miR-106a-5p	MIMAT0000385	Nudt18	NM_153136	NM_153136	1	1	0	0	0	0
mmu-miR-106a-5p	MIMAT0000385	Nufip2	NM_001024205	NM_001024205	1	1	1	0	1	0
mmu-miR-106a-5p	MIMAT0000385	Nup155	NM_133227	NM_133227	1	0	1	0	0	0
mmu-miR-106a-5p	MIMAT0000385	Nup37	NM_027191	NM_027191	1	0	0	0	0	0
mmu-miR-106a-5p	MIMAT0000385	Nup37	NM_028334	NM_028334	1	0	0	0	0	0
mmu-miR-106a-5p	MIMAT0000385	Nxnl2	NM_029173	NM_029173	1	0	0	0	0	0
mmu-miR-106a-5p	MIMAT0000385	Nxpe3	NM_001134457	NM_001134457	1	0	1	0	0	0
mmu-miR-106a-5p	MIMAT0000385	Nyx	NM_173415	NM_173415	1	0	0	0	0	0
mmu-miR-106a-5p	MIMAT0000385	Oard1	NM_207219	NM_207219	1	1	0	0	0	0
mmu-miR-106a-5p	MIMAT0000385	Oat	NM_016978	NM_016978	1	0	0	0	0	0
mmu-miR-106a-5p	MIMAT0000385	Obox3	NM_145707	NM_145707	1	0	0	0	0	0
mmu-miR-106a-5p	MIMAT0000385	Ocrl	NM_177215	NM_177215	1	1	0	0	0	0
mmu-miR-106a-5p	MIMAT0000385	Ofd1	NM_177429	NM_177429	1	1	1	0	0	0
mmu-miR-106a-5p	MIMAT0000385	Ogfod1	NM_001093757	NM_001093757	1	1	0	1	1	0
mmu-miR-106a-5p	MIMAT0000385	Ogfod1	NM_177767	NM_177767	1	1	0	1	1	0
mmu-miR-106a-5p	MIMAT0000385	Ogfrl1	NM_001081079	NM_001081079	1	1	1	0	0	0
mmu-miR-106a-5p	MIMAT0000385	Olfml1	NM_172907	NM_172907	1	0	0	0	0	0
mmu-miR-106a-5p	MIMAT0000385	Olfml3	NM_133859	NM_133859	1	0	0	0	0	0
mmu-miR-106a-5p	MIMAT0000385	Olfr1033	NM_146578	NM_146578	1	0	0	0	0	0
mmu-miR-106a-5p	MIMAT0000385	Olfr558	NM_147093	NM_147093	1	0	0	0	0	0
mmu-miR-106a-5p	MIMAT0000385	Olfr976	NM_146367	NM_146367	1	0	0	1	1	0
mmu-miR-106a-5p	MIMAT0000385	Ooep	NM_026480	NM_026480	1	0	0	0	0	0
mmu-miR-106a-5p	MIMAT0000385	Opa1	NM_133752	NM_133752	1	1	1	0	0	0
mmu-miR-106a-5p	MIMAT0000385	Opa1	NM_001199177	NM_001199177	1	1	1	0	0	0
mmu-miR-106a-5p	MIMAT0000385	Opn5	NM_181753	NM_181753	1	0	0	0	0	0
mmu-miR-106a-5p	MIMAT0000385	Orc2	NM_001025378	NM_001025378	1	1	0	0	0	0
mmu-miR-106a-5p	MIMAT0000385	Orc2	NM_008765	NM_008765	1	1	0	0	0	0
mmu-miR-106a-5p	MIMAT0000385	Orc4	NM_001177313	NM_001177313	1	0	0	0	0	1
mmu-miR-106a-5p	MIMAT0000385	Orm1	NM_008768	NM_008768	1	1	0	0	0	0
mmu-miR-106a-5p	MIMAT0000385	Orm2	NM_011016	NM_011016	1	1	0	0	0	0
mmu-miR-106a-5p	MIMAT0000385	Orm3	NM_013623	NM_013623	1	1	0	0	0	0
mmu-miR-106a-5p	MIMAT0000385	Osbpl2	NM_144500	NM_144500	1	0	0	0	0	0
mmu-miR-106a-5p	MIMAT0000385	Osmr	NM_011019	NM_011019	1	1	1	1	1	0
mmu-miR-106a-5p	MIMAT0000385	Otc	NM_008769	NM_008769	1	0	0	0	0	0
mmu-miR-106a-5p	MIMAT0000385	Otub2	NM_026580	NM_026580	1	0	0	0	0	0
mmu-miR-106a-5p	MIMAT0000385	Otub2	NM_001177841	NM_001177841	1	0	0	0	0	0
mmu-miR-106a-5p	MIMAT0000385	Otud1	NM_027715	NM_027715	1	1	0	0	0	0
mmu-miR-106a-5p	MIMAT0000385	Otud4	NM_001081164	NM_001081164	1	1	1	1	1	1
mmu-miR-106a-5p	MIMAT0000385	Otud4	NM_001256033	NM_001256033	1	1	1	1	1	1
mmu-miR-106a-5p	MIMAT0000385	Ovca2	NM_027136	NM_027136	1	0	0	0	0	0
mmu-miR-106a-5p	MIMAT0000385	Oxtr	NM_001081147	NM_001081147	1	0	1	0	0	1
mmu-miR-106a-5p	MIMAT0000385	P2rx1	NM_008771	NM_008771	1	1	0	0	0	0
mmu-miR-106a-5p	MIMAT0000385	P2ry13	NM_028808	NM_028808	1	0	0	0	0	0
mmu-miR-106a-5p	MIMAT0000385	Pabpc2	NM_011033	NM_011033	1	0	0	0	0	0
mmu-miR-106a-5p	MIMAT0000385	Pacs2	NM_001081170	NM_001081170	1	1	1	0	0	0
mmu-miR-106a-5p	MIMAT0000385	Padi1	NM_011059	NM_011059	1	0	0	0	0	0
mmu-miR-106a-5p	MIMAT0000385	Pafah1b2	NM_008775	NM_008775	1	1	0	0	0	0
mmu-miR-106a-5p	MIMAT0000385	Pafah2	NM_133880	NM_133880	1	0	0	0	0	0
mmu-miR-106a-5p	MIMAT0000385	Paip1	NM_001079849	NM_001079849	1	0	0	0	1	0
mmu-miR-106a-5p	MIMAT0000385	Paip1	NM_145457	NM_145457	1	0	0	0	1	0
mmu-miR-106a-5p	MIMAT0000385	Paip2	NM_026420	NM_026420	1	0	0	0	0	0
mmu-miR-106a-5p	MIMAT0000385	Pak3	NM_001195047	NM_001195047	1	1	1	0	0	1
mmu-miR-106a-5p	MIMAT0000385	Pak3	NM_008778	NM_008778	1	1	1	0	0	1
mmu-miR-106a-5p	MIMAT0000385	Pak3	NM_001195046	NM_001195046	1	1	1	0	0	1
mmu-miR-106a-5p	MIMAT0000385	Pak3	NM_001195048	NM_001195048	1	1	1	0	0	1
mmu-miR-106a-5p	MIMAT0000385	Pak3	NM_001195049	NM_001195049	1	1	1	0	0	1
mmu-miR-106a-5p	MIMAT0000385	Pak4	NM_027470	NM_027470	1	0	0	0	0	0
mmu-miR-106a-5p	MIMAT0000385	Palm	NM_001161747	NM_001161747	1	1	0	0	0	0
mmu-miR-106a-5p	MIMAT0000385	Palm	NM_023128	NM_023128	1	1	0	0	0	0
mmu-miR-106a-5p	MIMAT0000385	Pank1	NM_023792	NM_023792	1	0	0	0	0	0
mmu-miR-106a-5p	MIMAT0000385	Pank1	NM_001114339	NM_001114339	1	0	0	0	0	0
mmu-miR-106a-5p	MIMAT0000385	Pank3	NM_145962	NM_145962	1	1	1	0	0	1
mmu-miR-106a-5p	MIMAT0000385	Papl	NM_175319	NM_175319	1	0	0	0	0	0
mmu-miR-106a-5p	MIMAT0000385	Pappa	NM_021362	NM_021362	1	1	1	0	1	1
mmu-miR-106a-5p	MIMAT0000385	Papss2	NM_001201470	NM_001201470	1	1	0	0	0	0
mmu-miR-106a-5p	MIMAT0000385	Papss2	NM_011864	NM_011864	1	1	0	0	0	0
mmu-miR-106a-5p	MIMAT0000385	Paqr9	NM_198414	NM_198414	1	0	0	0	0	0
mmu-miR-106a-5p	MIMAT0000385	Pard3	NM_001013580	NM_001013580	1	0	0	1	0	0
mmu-miR-106a-5p	MIMAT0000385	Pard3	NM_001122850	NM_001122850	1	0	0	1	0	0
mmu-miR-106a-5p	MIMAT0000385	Pard3	NM_033620	NM_033620	1	0	0	0	0	0
mmu-miR-106a-5p	MIMAT0000385	Parm1	NM_145562	NM_145562	1	0	0	0	0	0
mmu-miR-106a-5p	MIMAT0000385	Parp12	NM_172893	NM_172893	1	0	0	0	0	0
mmu-miR-106a-5p	MIMAT0000385	Parp3	NM_145619	NM_145619	1	1	1	0	0	0
mmu-miR-106a-5p	MIMAT0000385	Pate2	NM_001033421	NM_001033421	1	0	0	0	0	0
mmu-miR-106a-5p	MIMAT0000385	Patl1	NM_172635	NM_172635	1	0	0	0	0	0
mmu-miR-106a-5p	MIMAT0000385	Pax6	NM_001244201	NM_001244201	1	0	1	0	0	0
mmu-miR-106a-5p	MIMAT0000385	Pax6	NM_001244198	NM_001244198	1	0	1	0	0	0
mmu-miR-106a-5p	MIMAT0000385	Pax6	NM_001244200	NM_001244200	1	0	1	0	0	0
mmu-miR-106a-5p	MIMAT0000385	Pax6	NM_001244202	NM_001244202	1	0	1	0	0	0
mmu-miR-106a-5p	MIMAT0000385	Pax6	NM_013627	NM_013627	1	0	1	0	0	0
mmu-miR-106a-5p	MIMAT0000385	Paxip1	NM_018878	NM_018878	1	0	0	0	0	0
mmu-miR-106a-5p	MIMAT0000385	Pcdh10	NM_001098170	NM_001098170	1	0	0	0	0	1
mmu-miR-106a-5p	MIMAT0000385	Pcdh12	NM_017378	NM_017378	1	0	0	0	0	0
mmu-miR-106a-5p	MIMAT0000385	Pcdh19	NM_001105246	NM_001105246	1	0	0	0	0	0
mmu-miR-106a-5p	MIMAT0000385	Pcdh19	NM_001105245	NM_001105245	1	0	0	0	0	0
mmu-miR-106a-5p	MIMAT0000385	Pcdh20	NM_178685	NM_178685	1	0	0	0	0	0
mmu-miR-106a-5p	MIMAT0000385	Pcdh7	NM_001122758	NM_001122758	1	0	0	0	0	0
mmu-miR-106a-5p	MIMAT0000385	Pcdha1	NM_054072	NM_054072	1	1	1	0	0	0
mmu-miR-106a-5p	MIMAT0000385	Pcdha10	NM_009961	NM_009961	1	1	1	0	0	0
mmu-miR-106a-5p	MIMAT0000385	Pcdha11	NM_009960	NM_009960	1	1	1	0	0	0
mmu-miR-106a-5p	MIMAT0000385	Pcdha12	NM_138663	NM_138663	1	1	1	0	0	0
mmu-miR-106a-5p	MIMAT0000385	Pcdha2	NM_198117	NM_198117	1	1	1	0	0	0
mmu-miR-106a-5p	MIMAT0000385	Pcdha3	NM_138662	NM_138662	1	1	1	0	0	0
mmu-miR-106a-5p	MIMAT0000385	Pcdha4	NM_007766	NM_007766	1	1	1	0	0	0
mmu-miR-106a-5p	MIMAT0000385	Pcdha5	NM_009959	NM_009959	1	1	1	0	0	0
mmu-miR-106a-5p	MIMAT0000385	Pcdha6	NM_007767	NM_007767	1	1	1	0	0	0
mmu-miR-106a-5p	MIMAT0000385	Pcdha7	NM_009957	NM_009957	1	1	1	0	0	0
mmu-miR-106a-5p	MIMAT0000385	Pcdha8	NM_201243	NM_201243	1	1	1	0	0	0
mmu-miR-106a-5p	MIMAT0000385	Pcdha9	NM_138661	NM_138661	1	1	1	0	0	0
mmu-miR-106a-5p	MIMAT0000385	Pcdhac1	NM_001003671	NM_001003671	1	1	1	0	0	0
mmu-miR-106a-5p	MIMAT0000385	Pcdhb17	NM_053142	NM_053142	1	1	1	1	0	0
mmu-miR-106a-5p	MIMAT0000385	Pcdhb18	NM_053143	NM_053143	1	0	1	0	0	0
mmu-miR-106a-5p	MIMAT0000385	Pcdhb19	NM_053144	NM_053144	1	0	0	0	0	0
mmu-miR-106a-5p	MIMAT0000385	Pclo	NM_001110796	NM_001110796	1	0	0	0	0	1
mmu-miR-106a-5p	MIMAT0000385	Pcm1	NM_023662	NM_023662	1	0	0	0	0	0
mmu-miR-106a-5p	MIMAT0000385	Pcmtd2	NM_153594	NM_153594	1	0	0	0	0	0
mmu-miR-106a-5p	MIMAT0000385	Pcsk5	NM_001163144	NM_001163144	1	1	0	0	0	0
mmu-miR-106a-5p	MIMAT0000385	Pcyt1b	NM_177546	NM_177546	1	1	0	0	0	1
mmu-miR-106a-5p	MIMAT0000385	Pcyt1b	NM_211138	NM_211138	1	1	0	0	0	1
mmu-miR-106a-5p	MIMAT0000385	Pdcd10	NM_019745	NM_019745	1	0	0	0	0	0
mmu-miR-106a-5p	MIMAT0000385	Pdcd2l	NM_026549	NM_026549	1	0	0	0	0	0
mmu-miR-106a-5p	MIMAT0000385	Pdcl	NM_026176	NM_026176	1	0	0	1	0	1
mmu-miR-106a-5p	MIMAT0000385	Pde1c	NM_001159953	NM_001159953	1	0	0	0	0	0
mmu-miR-106a-5p	MIMAT0000385	Pde3a	NM_018779	NM_018779	1	0	0	0	0	0
mmu-miR-106a-5p	MIMAT0000385	Pde4a	NM_019798	NM_019798	1	0	0	0	0	0
mmu-miR-106a-5p	MIMAT0000385	Pde4a	NM_183408	NM_183408	1	0	0	0	0	0
mmu-miR-106a-5p	MIMAT0000385	Pde5a	NM_153422	NM_153422	1	1	0	0	0	0
mmu-miR-106a-5p	MIMAT0000385	Pde7a	NM_008802	NM_008802	1	0	0	0	0	0
mmu-miR-106a-5p	MIMAT0000385	Pde7a	NM_001122759	NM_001122759	1	0	0	0	0	0
mmu-miR-106a-5p	MIMAT0000385	Pdgfra	NM_011058	NM_011058	1	1	0	0	0	1
mmu-miR-106a-5p	MIMAT0000385	Pdgfra	NM_001083316	NM_001083316	1	1	0	0	0	1
mmu-miR-106a-5p	MIMAT0000385	Pdik1l	NM_001163794	NM_001163794	1	1	1	1	1	1
mmu-miR-106a-5p	MIMAT0000385	Pdik1l	NM_146156	NM_146156	1	1	1	1	1	1
mmu-miR-106a-5p	MIMAT0000385	Pdpk1	NM_011062	NM_011062	1	1	1	0	0	0
mmu-miR-106a-5p	MIMAT0000385	Pdxk	NM_172134	NM_172134	1	0	0	0	0	0
mmu-miR-106a-5p	MIMAT0000385	Pdzd8	NM_001033222	NM_001033222	1	0	0	0	1	0
mmu-miR-106a-5p	MIMAT0000385	Peg12	NM_013788	NM_013788	1	0	0	0	0	1
mmu-miR-106a-5p	MIMAT0000385	Pelp1	NM_029231	NM_029231	1	0	0	0	0	0
mmu-miR-106a-5p	MIMAT0000385	Peo1	NM_153796	NM_153796	1	0	0	1	0	0
mmu-miR-106a-5p	MIMAT0000385	Pex13	NM_023651	NM_023651	1	0	0	0	0	0
mmu-miR-106a-5p	MIMAT0000385	Pfas	NM_001159519	NM_001159519	1	0	0	0	0	0
mmu-miR-106a-5p	MIMAT0000385	Pfn2	NM_019410	NM_019410	1	1	1	0	0	0
mmu-miR-106a-5p	MIMAT0000385	Pfpl	NM_019540	NM_019540	1	0	0	1	0	0
mmu-miR-106a-5p	MIMAT0000385	Pgm2	NM_028132	NM_028132	1	0	0	0	0	0
mmu-miR-106a-5p	MIMAT0000385	Pgm5	NM_175013	NM_175013	1	0	0	0	0	0
mmu-miR-106a-5p	MIMAT0000385	Pgr15l	NM_001033361	NM_001033361	1	1	1	0	0	0
mmu-miR-106a-5p	MIMAT0000385	Phactr1	NM_001005748	NM_001005748	1	0	0	1	0	1
mmu-miR-106a-5p	MIMAT0000385	Phactr1	NM_001005740	NM_001005740	1	0	0	1	0	1
mmu-miR-106a-5p	MIMAT0000385	Phactr1	NM_198419	NM_198419	1	0	0	1	0	1
mmu-miR-106a-5p	MIMAT0000385	Phactr4	NM_001161797	NM_001161797	1	0	1	0	0	0
mmu-miR-106a-5p	MIMAT0000385	Phactr4	NM_175306	NM_175306	1	0	1	0	0	0
mmu-miR-106a-5p	MIMAT0000385	Phf19	NM_028716	NM_028716	1	0	0	0	0	0
mmu-miR-106a-5p	MIMAT0000385	Phf20l1	NM_001081409	NM_001081409	1	0	1	0	0	0
mmu-miR-106a-5p	MIMAT0000385	Phf21a	NM_001109690	NM_001109690	1	0	0	0	1	0
mmu-miR-106a-5p	MIMAT0000385	Phf21a	NM_138755	NM_138755	1	0	0	0	1	0
mmu-miR-106a-5p	MIMAT0000385	Phf21a	NM_001109691	NM_001109691	1	0	0	0	1	0
mmu-miR-106a-5p	MIMAT0000385	Phf7	NM_027949	NM_027949	1	1	1	1	0	0
mmu-miR-106a-5p	MIMAT0000385	Phlda3	NM_013750	NM_013750	1	0	0	0	0	0
mmu-miR-106a-5p	MIMAT0000385	Phldb2	NM_153412	NM_153412	1	0	0	0	0	0
mmu-miR-106a-5p	MIMAT0000385	Phldb2	NM_001252442	NM_001252442	1	0	0	0	0	0
mmu-miR-106a-5p	MIMAT0000385	Phyhip	NM_145981	NM_145981	1	1	0	0	0	0
mmu-miR-106a-5p	MIMAT0000385	Pi15	NM_053191	NM_053191	1	0	1	1	1	0
mmu-miR-106a-5p	MIMAT0000385	Pias2	NM_001164167	NM_001164167	1	0	0	0	0	0
mmu-miR-106a-5p	MIMAT0000385	Pias2	NM_008602	NM_008602	1	0	0	0	0	0
mmu-miR-106a-5p	MIMAT0000385	Pias2	NM_001164168	NM_001164168	1	0	0	0	0	0
mmu-miR-106a-5p	MIMAT0000385	Pigu	NM_001004721	NM_001004721	1	0	0	0	0	0
mmu-miR-106a-5p	MIMAT0000385	Pik3r1	NM_001024955	NM_001024955	1	1	0	0	0	1
mmu-miR-106a-5p	MIMAT0000385	Pik3r1	NM_001077495	NM_001077495	1	1	0	0	0	1
mmu-miR-106a-5p	MIMAT0000385	Pik3r3	NM_181585	NM_181585	1	0	1	0	0	0
mmu-miR-106a-5p	MIMAT0000385	Pin1	NM_023371	NM_023371	1	0	0	1	0	0
mmu-miR-106a-5p	MIMAT0000385	Pip4k2a	NM_008845	NM_008845	1	1	1	0	0	0
mmu-miR-106a-5p	MIMAT0000385	Pip4k2c	NM_054097	NM_054097	1	1	1	0	0	0
mmu-miR-106a-5p	MIMAT0000385	Pitpnm3	NM_001081641	NM_001081641	1	0	0	0	0	0
mmu-miR-106a-5p	MIMAT0000385	Pitpnm3	NM_001024927	NM_001024927	1	0	0	0	0	0
mmu-miR-106a-5p	MIMAT0000385	Pitx1	NM_011097	NM_011097	1	0	0	0	0	0
mmu-miR-106a-5p	MIMAT0000385	Pkdrej	NM_011105	NM_011105	1	0	0	0	0	0
mmu-miR-106a-5p	MIMAT0000385	Pkia	NM_008862	NM_008862	1	1	1	1	0	0
mmu-miR-106a-5p	MIMAT0000385	Pkib	NM_001039052	NM_001039052	1	1	1	0	0	0
mmu-miR-106a-5p	MIMAT0000385	Pkib	NM_001039053	NM_001039053	1	1	1	0	0	0
mmu-miR-106a-5p	MIMAT0000385	Pkib	NM_001039051	NM_001039051	1	1	1	0	0	0
mmu-miR-106a-5p	MIMAT0000385	Pkib	NM_001190402	NM_001190402	1	1	1	0	0	0
mmu-miR-106a-5p	MIMAT0000385	Pkib	NM_008863	NM_008863	1	1	1	0	0	0
mmu-miR-106a-5p	MIMAT0000385	Pkib	NM_001039050	NM_001039050	1	1	1	0	0	0
mmu-miR-106a-5p	MIMAT0000385	Pklr	NM_001099779	NM_001099779	1	0	0	0	0	0
mmu-miR-106a-5p	MIMAT0000385	Pklr	NM_013631	NM_013631	1	0	0	0	0	0
mmu-miR-106a-5p	MIMAT0000385	Pkn2	NM_178654	NM_178654	1	1	1	0	0	0
mmu-miR-106a-5p	MIMAT0000385	Pla2r1	NM_008867	NM_008867	1	0	0	0	0	0
mmu-miR-106a-5p	MIMAT0000385	Plagl1	NM_009538	NM_009538	1	0	0	0	0	0
mmu-miR-106a-5p	MIMAT0000385	Plagl2	NM_018807	NM_018807	1	1	1	1	0	0
mmu-miR-106a-5p	MIMAT0000385	Plcb1	NM_001145830	NM_001145830	1	1	0	0	0	0
mmu-miR-106a-5p	MIMAT0000385	Plcb1	NM_019677	NM_019677	1	1	0	0	0	0
mmu-miR-106a-5p	MIMAT0000385	Plcxd2	NM_001134480	NM_001134480	1	0	1	1	0	0
mmu-miR-106a-5p	MIMAT0000385	Pld2	NM_008876	NM_008876	1	0	0	0	0	0
mmu-miR-106a-5p	MIMAT0000385	Plek	NM_019549	NM_019549	1	0	0	0	1	0
mmu-miR-106a-5p	MIMAT0000385	Plekha3	NM_031256	NM_031256	1	1	1	0	0	0
mmu-miR-106a-5p	MIMAT0000385	Plekha8	NM_001001335	NM_001001335	1	1	0	0	0	0
mmu-miR-106a-5p	MIMAT0000385	Plekha8	NM_001164361	NM_001164361	1	1	0	0	0	0
mmu-miR-106a-5p	MIMAT0000385	Plekhb2	NM_175421	NM_175421	1	0	0	1	0	0
mmu-miR-106a-5p	MIMAT0000385	Plekhd1	NM_001177503	NM_001177503	1	0	1	0	0	0
[truncated: 44,614 more rows]
