# Supplementary material for: MiR-130a-3p attenuates activation and induces apoptosis of hepatic stellate cells in nonalcoholic fibrosing steatohepatitis by directly targeting TGFBR1 and TGFBR2
Source: Cell Death Dis. 2017 May 18;8(5):e2792–. doi: 10.1038/cddis.2017.10 (PMC5520685; doi:10.1038/cddis.2017.10)
Supplement: Supplementary Data 3 [file cddis201710x3.txt]

VPS37A
MYBL1
KLF7
SLAIN1
MAF
SYBU
PPARG
ST18
RAI2
ANKRD42
UBL3
CCDC126
CAST
ENPP5
ZBTB18
ACVR1
SNAPIN
SKIDA1
C21orf88
KCNA4
WDR20
SNAP25
MMGT1
AC079612.1
EREG
PAN3
RAP2C
CHMP4C
IRF1
RNF38
CALM2
HPRT1
TRERF1
SRSF2
G3BP2
NFIA
CCNG1
HS3ST5
BMP5
SPG20
C7orf60
GNG12
CHST1
BTG1
APPL1
KLHL20
HADHA
CBFB
LDHB
CPEB1
PURG
ACBD5
DDX6
SH3D19
BPI
U82695.9
RP11-552I14.1
MEOX2
DYNLL2
FAM45A
NLRP4
MID1IP1
IL18RAP
KALRN
ULK2
FBXO48
KCNK15
MAPK1
SPHK2
PPP1R2
ST8SIA5
SIX6
ZNF3
PAPD4
KDM2A
FNDC4
PIK3CB
CSNK1G1
KLF3
LONRF1
TMEM170B
ZBTB4
AC006116.20
AP1S2
SCGB1D1
BNIP3
C1orf213
PTEN
LRP8
NPAT
EPC2
FMR1
ZMAT3
SCGB1D4
DSEL
ESM1
NPTX1
SPRED1
USP6
ACYP2
FAM155B
SLC44A1
LAPTM4A
TMEM159
ZNF184
SMARCD2
WNT2B
RNF146
C3orf36
IMPDH1
KBTBD8
JARID2
RFX7
HABP4
SPRYD3
MCTP1
SCML4
PEX11A
TES
MB21D2
ZFPM2
DPYSL2
TBC1D8
SLC10A3
CXCL12
LETMD1
KCNJ2
PCNX
TNF
TTC31
STIM2
HOXB1
AC009365.3
FIBIN
SLC24A2
PPP1R15B
HOXA3
SPESP1
CD69
BPIFA1
TFRC
CDK19
PXK
RTN1
PIK3IP1
SFT2D3
OTUD3
HBP1
POU4F1
FAM43A
RASD1
BBX
PMEPA1
MDN1
USP8
ELK3
CENPQ
LMLN
ARHGAP1
PHF17
C5orf24
PRR15
PEA15
SGCB
HEG1
QKI
GADD45A
TOR1AIP2
CNOT7
NUDT10
RNF6
DMTN
DLL1
ESR1
JAKMIP1
EMX2
HADHB
PCGF5
BAHD1
CMPK1
NPEPL1
BTF3L4
NEUROD1
MYB
INHBA
GSAP
CLCN5
GSTCD
TROVE2
CCL17
MLLT6
FUT9
MS4A3
STAM
XRCC4
NEUROG1
BMPR2
CD151
ZNRF1
AC008948.1
RAB30
ODF3
RP11-422N16.3
TMEM110
C5orf51
PCSK5
VSTM1
ADAM12
BACH2
APLF
ENAH
UCP3
FXR1
KIAA1468
FOXF2
APCDD1
RPA2
SKP1
SMOC2
SNX5
NRBF2
ETNK1
NDEL1
NPNT
ARAP2
NAA30
DNAJC24
ATG16L1
ABHD3
ST7-OT4
SNIP1
NHLH2
FAM104A
FASTK
SPIRE1
CSF1
SMOC1
FBXO28
AGO4
MPPED2
ETHE1
JTB
ZIC5
PVRL3
LCLAT1
CCDC169
ARL6IP5
SLC25A32
FAM46B
NPY2R
ARFIP1
UXS1
ACSL1
CNIH1
ZNF275
PRKAA1
RNF11
MEX3D
NOL4
ITFG3
MDM4
CHIC1
LCOR
C16orf70
WDFY3
ZKSCAN8
RAB12
FSTL5
FLJ20373
CPEB4
TGFBR2
TGFBR1
NAA50
CENPO
GCLC
SH3BP5
LDLRAD4
HSPA1A
GPR137C
GAP43
WDR47
GJA1
TSPYL2
IL25
FAM150B
TRHR
KIAA0319L
FGF10
ZFYVE21
MAP3K12
NCKAP5
YTHDF2
HS3ST1
NIPA1
FAM13A
DENND1A
PTPRG
MUC15
MLXIPL
UBE2D1
PSD
EPHB4
MYH14
ANKRD44
SLC35F3
ZNF383
GRB10
SRSF11
KRTAP4-8
NINJ2
SPEN
RTCA
SMIM12
PAK6
C5orf30
RAPGEF4
OTX2
ZNF800
DDHD2
NAP1L3
ACSS2
MAT2B
S1PR1
POMGNT2
SETD7
WDR44
EPB41L5
E2F2
FRMD6
TIMP2
SLC9A2
LRCH1
LINC00998
SULF1
GAREM
TSPAN3
ADCY7
MBNL1
ARHGAP12
AK4
CD1D
HIVEP2
POLR1C
PTPN2
FAM161A
PGLYRP4
MANBA
RUNX3
REG3G
SGCG
KRTAP4-9
BCAP29
CEP170
WBP2
VGLL4
ZNF367
TMCC1
ACER2
CCDC88A
PSD3
AGFG1
ZNF488
ZNF451
C5
SEL1L3
TBL1XR1
MPP6
WASL
KATNBL1
PPP6R1
HIAT1
PON2
UTS2B
TMEM196
KRTAP4-7
TSHZ1
USP47
MED15
CNOT6L
FAM175B
FZD6
ARID4B
RGS7BP
SLC35G1
ORC4
EIF4E3
TDRD7
SNX7
ANTXR2
BARHL2
EOGT
SPOPL
MED12L
RUNX1T1
CDC14A
GABRR1
RNF34
CCL18
KRTAP26-1
UPRT
ACSL4
NFYC
FAM196B
DCBLD2
MAP4
MDFIC
STK38L
DDAH1
EPS15
SERP1
SLC10A2
DNAJB9
SOCS6
MARCH2
INHBB
UBQLN3
NOV
BLACE
MYOM2
SEPHS2
DGKE
SOCS5
PLEKHG5
SYP
KMT2A
RIMS1
C18orf25
CCDC8
ZNF784
PTP4A1
FAM73B
SYT15
ARRDC3
ANKFY1
RBM33
BTBD7
C2orf57
CLRN3
TACC2
NUP35
ATP2B2
TJAP1
SLN
HECW2
BOLL
C21orf119
FAM169A
MEMO1
TRAPPC2
TMEM55B
DAAM1
ARFGEF1
MDGA2
ABCC5
CCND3
MAPRE3
ZNF131
GPR31
UBA3
PRNP
HPCA
BTBD3
IQGAP2
PEX5L
GPR183
GJA3
KLHL42
FAM71B
SLC17A1
ACOT8
CDKL1
RAB34
AKAP1
AR
MEI4
ABCA8
RAB1A
RP11-1102P16.1
KRT36
NTNG2
ZBTB7A
SERPINB3
FLOT2
RRAGD
ACBD3
C11orf65
ATXN1
PSAP
ALX4
UBAP2L
FAM13B
AC068987.1
FAM92A1
ZNF217
SLC25A44
UNC13A
BTBD10
SNX10
MUC3A
ADAM21
KLHDC8A
TRIM3
NCKAP1L
ERO1LB
KIAA0247
EGLN3
TESK2
TTYH3
GPATCH8
SLC17A7
TIMM9
TPPP
SPDL1
IPCEF1
NPTN
KCNK4
SLC26A4
SOWAHB
RNF216
ARX
UBE2G2
OLFM3
ANKRD31
STT3B
FAM179B
CYP3A5
DCAF12L1
EMB
MPZL3
NF1
DCP2
MDGA2
MAP3K8
KIAA0226L
PABPN1
CLTC
C7
UBXN2B
C8orf34
SAMD12
CD177
SZRD1
MYT1
EPDR1
RHOF
NRP1
KIAA2022
C6orf25
ROBO2
VKORC1L1
SASH1
IRAK1BP1
ASXL2
C17orf75
RNF180
POU3F2
RAB5A
AGPAT3
SACM1L
B4GALT5
RTKN
PLCB1
CXCL9
CHRNB4
BTAF1
MIER3
CAPRIN2
SHQ1
SNX22
BCL2L2-PABPN1
MFAP3L
SGK2
THSD7A
QSER1
ATP6V1B2
DNAJC3
CD80
MAPRE1
CLIP1
CLUH
ITPR1
TMEM63B
HRK
IKZF5
FERMT2
LRRTM2
NUBPL
CBX6
CNOT6
NHSL2
PFKFB3
TTC26
ZFAND5
DYNLRB2
MYO10
SUV39H1
PDK4
BAX
KMT2C
GC
RUFY1
MBNL3
C1GALT1
ATP5E
C12orf44
LEP
METTL21B
SMAP1
MTMR9
VAV2
TBC1D8B
HIVEP1
BEST2
MPPED1
AOC2
SNTN
TRAPPC9
FAM73A
FGFR1OP2
SRSF6
COL4A3BP
ATPIF1
TAF4
BCAT1
PRICKLE3
EXTL1
SFMBT1
MBIP
ITGB6
NFIB
FAM53B
CDS1
PDCD1LG2
NIPA2
HLF
DOCK3
LRP1B
MSC
ARHGAP28
PIGA
SEMA5B
NOS2
FCHO2
SPG11
PLAT
SOX21
MOB3B
NME7
MSN
SLC39A10
BHLHE41
TET3
ZCCHC16
CXorf40B
HAO1
JMY
DGKH
KCNJ10
RTP4
PPFIA2
PRELID2
MASP1
HOXA5
XCR1
PRSS23
VOPP1
ST6GALNAC3
NFIC
CDV3
ATCAY
CCDC79
MFAP3
KLF13
PIANP
ZHX1
YY2
TCEA1
SMAD5
EMP2
HOXB3
MS4A1
GPR151
RDH13
SSTR1
DOK5
STYXL1
RP11-1070N10.3
NHLRC4
AGO1
LONRF3
DNAJC16
NACC2
STC1
IKZF4
AJUBA
ZBTB37
DSCC1
LYSMD4
RNF145
TRIM37
TOB2
ATXN7L1
NUS1
UNC5CL
CHST9
CPEB2
LIN28A
CYLD
ZFP91
CCDC147
DLX1
TRIP10
TNRC6A
TBC1D12
ARHGAP21
RYBP
STOX2
HECA
NR3C2
UBE2N
ACTR3B
AWAT2
SMNDC1
MYT1L
MACC1
CRNN
RBCK1
ZBTB6
PEX19
C9orf171
PTCD3
SH3GL2
SAMD5
ZFAND1
BRWD1
KLHL28
PDGFRA
RARB
FBXW5
RBM47
IGDCC4
THBS2
SCYL3
USP48
AHR
ENO2
ST3GAL3
PLAA
PGM2L1
ITPKB
RNF165
DIP2A
AKR1B1
PELI1
DENND4C
CLOCK
EPC1
BAZ1A
ITPRIPL2
PDE12
DIO1
THRA
CLCN6
FAM205A
EZH1
TSNAX
POLQ
PCLO
ITGB8
ENDOD1
MLF1
MMD
ABCA1
PUF60
L3MBTL3
ZMPSTE24
SOGA2
SLC12A7
KRT40
RMDN2
RBAK
SHISA9
ADAMTS18
UBXN4
ENSG00000270466
CSGALNACT2
ANKRD12
MIB1
MLLT10
TRPM6
SPSB3
ERN1
CMTM6
ATRN
AMPD3
ARHGEF4
RNF2
AGO2
ERBB4
NUDCD3
FBXO30
HPN
PI15
PSENEN
SLITRK2
RAB9B
TAF9B
C11orf68
RGMA
KIAA1024
CUL5
LNPEP
SNPH
NBEA
SEPT1
MSL3
TMEM87B
PRPF40A
TCF4
ZFYVE9
USH2A
CHRNA9
HOMER3
MTM1
KIT
SOS2
JAKMIP3
SIK1
FKBP1A
NLN
SLC24A3
TMED3
TMEM236
LOXL3
NCEH1
DIP2C
TMEM236
POF1B
NR2C2AP
IFRG15
PRKG1
C2CD5
ANKRD28
ELK4
CANX
AFF3
TMEM151B
MTMR4
PNMA2
ZNRF3
MREG
CA5B
GON4L
SAMD13
SLC22A2
CAV1
RASGRP1
POGZ
TUBD1
LRIG1
BNIP2
TGFB2
PAQR3
ANKRD34B
TTC38
ITPKA
DLC1
RIN3
PHACTR2
CC2D1B
MFSD9
VPS37B
GDA
AMMECR1
PDE11A
ZNF365
ATP8A1
BPTF
NRARP
TNFRSF1B
MAML1
SEC61A1
GABRG2
SNX27
TAPT1
CLEC12B
RTP2
ZCCHC14
FYB
DKFZP434E1119
CAMKK1
CYP19A1
ST8SIA4
VRK2
ZDHHC2
TADA2A
PRKAB1
STX6
TPP1
ANKRD10
CKAP2L
RNF19A
KIAA1462
ENPP4
TMEM9B
USP33
C10orf11
RIC3
RFX6
KIAA1033
PAFAH1B1
HES6
CYB561D1
SYT1
EXOC5
MAFB
CHD9
TIMM10B
LRRC10B
HTT
IDH3A
ST8SIA3
PWWP2A
TMEM25
NIPAL2
GBP3
PGR
C1QTNF6
AGO3
ZEB1
TMEM178A
C6ORF165
ELMOD1
NBEAL1
CCRN4L
ITGA9
IL6ST
CCDC85A
C9orf163
JHDM1D
BIRC6
ATP11A
ULK3
RPH3A
ESYT2
EDEM1
TMEM209
IRG1
EEFSEC
VPS13C
PABPC4L
C7orf43
FAM98A
FAM161B
PHACTR1
ZBTB8B
ARL6IP1
MTMR12
EFNB2
SIRT7
TRIB2
SLCO4A1
CAMK4
INIP
RIN2
C2orf69
LZIC
CEP120
CNEP1R1
FASLG
TMX4
ART4
KLHL25
PANK1
B3GALT5
TEAD1
AKAP11
MYLK4
RNPEPL1
MAGI2
TBPL1
TNRC6B
VAV3
TCTE1
ZNF410
C6orf211
KIAA1147
ZNF653
PPP1R13L
RB1
TAF1D
UBN2
CHRM2
GJD2
SLC25A19
PRR5L
NAA40
JPH2
RALBP1
AAK1
AKAP7
PCDHB17
ATF7IP
ANKIB1
GRIK2
SH2D4B
STXBP5
TNRC6C
ASIC2
SMIM7
YY1
BCL2L13
CAMK2D
LIF
PLS3
TMCC3
MGST3
PRDM15
POLA1
PPP2R3A
GALM
SCAMP5
SPARC
SALL3
ZADH2
RASGEF1A
UBAP2
DCDC2
ZNF804B
TP63
ADCYAP1R1
BCL6B
USP32
ZSCAN25
ENOPH1
CAMK1D
SKAP2
TMEM134
SYDE2
ELMOD3
C1orf43
RASGRF2
GGA3
ZNFX1
GABRE
ALCAM
SGMS1
CBLL1
AKAP5
TXN2
RASSF4
BCL9L
PROS1
DDIT4L
CHMP3
LRRC41
HMGCR
APOBEC2
NCOA1
XXYLT1
RSPRY1
ESRP2
PRKAA2
ZC3H12C
SV2C
MLTK
SORBS1
TMEM170A
HPGD
RNF103-CHMP3
APAF1
LIPA
SEMA6A
DDX58
SLC25A15
PMM2
MAP3K2
MLEC
TAF4B
PROM2
GRIN3A
UNC45A
IL2RA
PTER
RP5-850E9.3
FAM217B
MKNK1
SLC2A4
SAE1
MAP2K1
TGFB3
ARFGAP1
TMEM132B
LPP
SYT6
SLC25A1
IFNAR2
PTPN14
SH2D3C
ZNF704
ERC1
JAM2
FKTN
STX7
ZDHHC20
ZFC3H1
KCNK5
GLI2
STK3
PCDH10
NFYA
SGCD
AKAP4
SLC52A3
FAM47E
RNF141
KLHL15
PSD4
SLC5A12
NABP1
MAPK10
RASEF
EFEMP1
BCL2L2
ADCY2
C19orf44
CREB5
MMACHC
TAOK1
OSBPL11
PPP6R3
E2F7
UGT8
LRCH2
JPH3
ISX
TMEM109
SRXN1
HOXC13
MFSD2A
ATF7IP2
ZNF609
LPIN1
NDUFAF5
ZDHHC21
SCRT1
SGK3
TOMM40L
PNMAL1
FAM63B
ZXDB
MAP3K9
NEK9
CDKN2B
SLC5A10
AHRR
TTC9
EPT1
OTUD4
SGSM2
RAB10
PTPRM
GRM7
KLHL38
WNT8B
FAM20B
DCUN1D3
CX3CL1
ZDHHC9
NAB2
KLHL31
PARP8
RNF128
RSPH4A
ATXN2
CA8
GPCPD1
AJAP1
FAM117B
ATG14
SPIN1
TBX20
LYPD6B
PHF20L1
PDE10A
ANKRD49
PXDN
MDM1
C21orf91
RAB27B
DGKG
FAM203B
GPR12
ADCY6
OSBPL5
TSC1
PLCXD3
ARHGAP35
NHS
C12orf4
STARD13
KCTD20
HPSE
PGAP3
DSTYK
TAP2
VANGL1
SLC8A1
TIAM2
PDE1B
SLC6A2
DOK4
PRR14L
DNM2
FAM203A
ZNF597
RORA
FAM219B
DLG2
HFE2
CACFD1
CLCN4
AP005482.1
SPRY4
MAVS
LRP4
KAT2B
WNK3
EIF2AK3
FAM129A
PRKCB
SIK2
CEP135
RCOR1
STK39
FAM65B
SPRED2
SETDB2
FOXB1
C8orf44-SGK3
MMS22L
FKBP9
GRM6
MARC2
DEPDC1B
LSM11
FIGN
DESI2
SLC30A4
MAN1A1
FAM89B
ERLIN2
SLC12A8
FLVCR2
CXorf56
VWC2
CHST11
CNOT4
ARHGEF12
ADRA2B
POGK
ANGPTL2
MPP3
SCN7A
KLF12
ITGA1
ZCCHC24
PARM1
PPARGC1B
MTF1
TENM1
GNAQ
DDX26B
HOXD4
SLC7A14
ABL2
STON2
CDC37L1
USP13
MAP4K4
RALGPS2
DPY19L4
ADARB2
SCN3A
NYAP1
C1orf177
RXFP2
WDFY4
DOK6
SP1
GNAL
CHURC1
ACVR1C
ELP2
RASL10B
KPNA4
SCUBE3
LDLR
RNMT
PPP1R9A
PPP2R2A
KLF6
GOLT1B
NDUFS4
BZRAP1
HTR2A
NT5C1A
MLLT4
RP11-10A14.4
ZC3H6
MADD
KCNS2
RASL12
DRD1
TGOLN2
SYNCRIP
PDHX
ROBO1
NEGR1
CXCR5
RUNX2
TMEM65
VPS29
RAB14
ARHGEF6
STK11IP
TANC2
SYCP2
C6orf223
MNT
CACNA1E
SUV420H1
FAM222A
MICU3
ANO3
ARNT2
AREL1
SLC30A7
SLC9A8
NUDT16
PARG
FZD4
AP1G1
CBLN3
FUBP1
AMOT
ZNF148
DNAJB12
OTOG
PDE4B
E2F4
ADAM22
MIER1
RNF152
ARL8B
CTDSPL
ZBTB25
MUC19
RAB5B
BCL2L11
TOM1L2
MFGE8
MTUS1
CALN1
TRIM2
OSBP
UGCG
UBR7
RAB11FIP4
MAN1C1
SPOCK1
NANOS1
DIAPH3
SLC6A5
CTNNA3
PITPNM2
PNPLA5
CHM
HOXD8
NCOA3
TYW3
ANKRD52
STX11
KIF24
TMEM127
SHANK2
ADAM23
PIP4K2A
TRPS1
KCNAB1
PHF12
TRAM1
SKIL
NUCKS1
NIN
TMEM194A
VPS41
HS6ST3
PHYHIPL
DUSP16
NLE1
ACSL5
NCS1
HSPA4
TTC33
RASSF2
PAPSS2
UBE4B
OXSR1
TMF1
AGR2
VSIG10
FAM46C
RPS6KA6
PRUNE2
P2RX6
BRWD3
SLC1A2
TPBGL
ATG2B
B3GNT4
CCNY
MLC1
TMEM181
GRAMD1C
RPS6KB1
MRPS25
YKT6
CFL2
ZNF74
EGFR
PRRG3
PHF20
LURAP1L
LRAT
CHMP7
ZMYM2
HECTD2
RORB
B3GAT2
DNAJB1
HCN1
ZBTB47
RICTOR
MCAM
LCP2
SLC18A2
CCDC141
ABI2
LPCAT1
GPRC5B
ZCWPW2
ARHGEF37
BACH1
ZNF354B
KLHL24
NCDN
RAG1
PFKFB4
PIGO
ITM2B
SRGAP1
WDR36
SPTBN2
IPO11
LAD1
CD28
C2orf68
CNIH4
XPO4
NECAP2
SLITRK3
TMEM106B
SLMAP
CTBP1
NUMA1
FOXJ1
PTBP2
RIPPLY3
CALCOCO1
TBC1D5
SERTAD2
SDC4
DNMBP
NDE1
MKL2
NAV1
PTGFRN
ZNF282
RAB3GAP1
TXNIP
LGALSL
FBXL4
EXOSC7
CADM3
SMG6
SEPP1
TBC1D15
EXOC2
RBMS3
CEP57
IFFO2
POU2AF1
PLEKHA2
ARHGAP19
HN1
RTN4IP1
TRIM71
HCFC2
KCTD3
TMEM184B
GPR88
LENG1
KPNB1
EPS15L1
METAP1
SSR1
TACC1
MOCOS
STYX
PTPN7
SPATA6
NAMPT
KIAA1217
LONRF2
IER3IP1
TMED7
TMEM55A
FOXO3
ABCB7
LPHN2
PDZRN3
ADAMTS1
ZMIZ2
GALNT5
IRF4
GPR63
GPR111
MYOD1
DOCK5
NAA25
KMT2D
BORA
FAM208B
SIMC1
KCTD9
RNF217
TNFRSF13C
C11orf74
AKIRIN2
AFF2
PTCHD4
TBC1D9B
ANKRD45
SLC25A42
CGGBP1
PREX2
RDX
ITPRIPL1
HIF1AN
KAZALD1
PDE3A
HAS3
SRPK2
ANO5
CGRRF1
USP7
TTC39B
LIFR
CAND1
MEF2A
SLC25A21
GADD45G
CREBZF
WDR1
DEPTOR
PARD3B
SH3BP2
ZBTB41
PPIG
HIPK3
SLC35F6
XRCC2
TBX2
SLC25A25
MECP2
INPP4B
GPR107
CACUL1
FOXE3
LACE1
MMP16
FMNL3
C11orf45
FOXM1
KIAA1456
CDC42SE1
NLRC5
ALPK3
ZC3H7B
OXNAD1
PRKD3
MSL2
RTKN2
SMIM14
XYLT1
CREB1
PHF14
LSM14A
RLIM
MITF
FNDC3B
AFG3L2
MME
RALGAPA2
DTX4
PSMA5
KIAA1549
BLCAP
PHF3
TMEM245
SENP5
BMPR1B
PGAP1
PRDM16
SLC35D1
CALCRL
DCAF7
RNF121
R3HDM1
SCRN1
LPIN2
DPP6
RBM14
ACACB
MARK3
TRMT12
SCN8A
HNRNPUL2
ETV5
AMER1
TEF
CHRM3
TTC9C
ATF6
TBCEL
GLI3
MYOCD
IGF2BP1
SEMA5A
CYR61
NR1D2
SH3PXD2A
GPD1L
CLASP1
GPSM1
SV2B
PLA2R1
FAM81A
HHIP
SERINC3
KIAA1211
NRG1
SOCS2
MBOAT2
SLITRK5
LPHN1
EXPH5
ZFYVE20
ZNF395
RPS6
TBC1D19
FAM110B
HEY2
ZNF25
SLCO5A1
ST6GAL1
AKAP10
MAP2
SPTY2D1
KAT7
KIAA0319
GPD2
ATL3
FNBP1
HFE
RALGPS1
CREBRF
SMUG1
KAT6A
DBF4
DNM1L
PTGFR
CXXC4
MOB1A
SUZ12
ACPL2
CADM2
AHCTF1
FER
NMT2
FAM57A
SCML1
ITGA4
HIST3H2BB
AGRN
N4BP1
SMG1
ASAP1
ARID5B
PICALM
LUZP1
ACVR2A
KIAA1919
SLC25A53
MYO5B
AVL9
N4BP2L2
CNOT2
FAM83B
GCNT1
CERK
SMURF2
EIF4H
SNX9
TMEM154
MAPK9
SLC16A7
FOXO1
C9orf69
SRRM4
ANO1
TMEM50B
RXRA
SH2D4A
TAB2
FAM107B
IGFBPL1
BTBD9
CREB3L2
ARIH1
RBBP8
EML6
CDON
SUB1
HAUS5
TFCP2L1
NUDCD2
PPIP5K2
SNX2
OSBPL6
GABRQ
ADCYAP1
SH3TC2
MAP2K6
CDC73
CLDN1
CUL3
CRNKL1
FSD1L
CHRNA4
GATAD2B
TEX261
SMAD4
FYN
CBLB
DPYSL3
UBXN7
MFSD6
ZNF341
RBP2
CLCN3
LPHN3
RBM12
KCTD16
RP11-247C2.2
TP53INP1
PRSS21
CASD1
CLASP2
SPATA2
ASAP2
DICER1
IPO5
RP11-47I22.3
NEURL1B
SYT2
ARL5B
USP38
TNPO1
REPS2
RFPL4B
CHDH
APBA1
C20orf196
AFF4
SLC2A12
TMED5
MON2
CCNT2
PELI2
SBNO1
PPM1L
N4BP3
C6orf89
ADAMTS5
B3GALNT1
RAPH1
SF1
XKR4
RNF41
ZBTB24
AK5
ARHGAP5
SMARCE1
TCF20
LIMD1
KIAA1549L
ZBTB7B
CCDC18
CLPB
ACAP2
KHNYN
SOX5
TMEM108
SH3PXD2B
C2CD4A
GNG4
LGALS8
SH3RF3
WDFY2
CNR1
IDS
EIF1
STT3A
TTC19
ATRX
RND2
CXorf38
NAT1
ATP2B3
GPD1
DPH1
ZFYVE26
XRRA1
PURA
DNAL1
HOXD11
KLF8
MAN1A2
ATP5C1
ISPD
HSD17B12
M6PR
MR1
SMLR1
TIFAB
ITPK1
STRN3
SYT7
ZNF652
ERBB2IP
SHROOM3
XPOT
BAZ2A
PIGG
C11orf54
SLC4A7
WDR35
ZNF274
AMIGO1
C5orf20
ASXL3
CHRNA7
KIF3C
SKP2
DNM3
ABCC4
TUB
DOK7
TLL2
GRIN2B
NT5DC3
FOXE1
KIAA1199
SLC11A1
GRHL2
TRIM62
PRIMA1
EPG5
NTRK2
GRM1
FOXN2
GPRIN2
AGL
SDK2
KIAA0754
GTF2I
GPR144
HCFC1
EXOC6B
KDM4A
VANGL2
HELZ2
MAML3
S1PR3
ADAMTS2
ATG9B
DNAJB13
DCTN6
SEC63
NR6A1
PDCL
WDR72
GAB2
ERVMER34-1
KANSL3
ZHX3
SIKE1
REM2
DDR2
PROX1
MGAT5
TRAK1
SPOCK2
ONECUT2
LRP6
C14orf28
ADAT2
PAPPA
PDE7A
COCH
ACADSB
ZNF516
ERI2
PNO1
IDS
RMND5A
PPP2R5E
GAN
OGFRL1
PHF15
SYPL1
SLC31A1
PCM1
FAM214A
MSANTD3
PLEKHO1
CEP350
TNIK
CERKL
HELZ
NCOA2
NUP62CL
PAWR
EPHA6
PANX1
LIMD2
NRF1
ITGB3BP
TXLNG
LIMS1
AFF1
GTDC1
TCIRG1
PAIP2B
SEMA3A
SCAMP1
PRKCA
PLCB4
SLC5A3
SLC5A3
TRIM23
C1orf116
PTPRE
ANXA6
ATP10A
SEC22C
LRP12
SRI
CTNND1
ASPHD2
C1orf21
TMBIM6
ADRBK2
NDUFA6
KDM5B
DYRK2
RAB3C
HDAC5
HUNK
KNTC1
B4GALT6
VIL1
DRG1
PROC
UGT3A1
GM2A
SGPP2
IVNS1ABP
SYNRG
THSD4
TRIM67
MCM3AP
GFRA1
MARCH7
FAM105B
FAXC
RGS9BP
SRGAP3
LSAMP
PLEKHM3
POU6F1
MYO5A
TLN2
TMEM120B
KLHL7
RAD23B
CHRNA5
GUCY1A2
CMTM4
VEGFC
ADARB1
KIAA0141
RCL1
PTAR1
NEK10
ABCG1
FBRSL1
NUDT21
CHML
MXI1
TCF12
AGTPBP1
PCYT2
MARCH9
DAPK1
UPK1B
ARID5A
SMAD2
EMP1
ADD2
TTC7A
RPRD2
ANKRD33B
PRPF4B
TRPA1
NPR3
PTBP3
ELP3
GFPT1
CSNK2A1
RNF215
ARHGAP42
DENND4A
SLC19A1
CNNM2
G3BP1
SNF8
SPA17
ALDH3A2
CCNA2
RNF20
SOGA3
CCDC115
CNKSR3
YPEL5
FAM204A
IMPA2
RANBP6
RTN3
TOMM7
ANGEL2
IKZF3
LEPROTL1
HNRNPR
FGL2
CCDC93
GPBP1
AP2A2
EMC7
MSH6
RBFOX2
SLITRK4
STX17
VGLL3
UBE2D2
KCTD10
TK2
TRAF7
CLYBL
SESTD1
OSGIN2
VWA9
ZBTB44
SUSD1
CENPP
POU3F3
GRAMD1B
YWHAB
FBXO38
NCAPH2
ZNF711
ARRB1
COX5B
ZCCHC4
SCARB2
ELF3
INO80
PHB2
FIBP
SNTB1
GBX2
VRK1
ALX1
UBOX5
IWS1
RPS6KA3
TLL1
ZNF641
GNPTG
MGLL
ACAD8
TOR1A
PPP6R2
PDK1
MGA
ERG
TARDBP
CCNG2
MAP7
GRID1
TGIF1
SEPSECS
TIFA
ELOVL6
CPE
NAP1L1
RASSF7
LYSMD3
WEE1
MAPK8
CCSER2
SMDT1
TRAPPC4
CADM1
AIFM1
MBD2
MRPL51
YLPM1
RP11-108K14.8
TSEN34
MTG1
AHSA2
CCDC127
FGF5
IL17RB
MTHFD1L
DNAJC10
LRRC28
DCAF10
KLHL23
HDDC2
ANKRD13C
ZNF281
CMC1
TRIM8
STRN
NCKAP1
GEMIN7
TIMM10
TSPAN6
FZD8
C14orf23
TXNDC16
WNK1
NTPCR
FAM188A
SOX4
DNAJC15
ERP44
PSMC5
RAP2B
HOXB2
MED9
TMEM200C
RBP4
MRGPRF
ZBTB20
BCLAF1
DUSP1
SSBP2
CYB5D1
DTHD1
PFN1
TMEM218
C10orf71
GATA6
PPWD1
LITAF
SND1
COL19A1
ZNF703
MAGEB10
FZD3
FARSB
VAPA
CXCL13
RAB11B
TLR8
CXorf40A
BMP2
CSMD1
SRSF7
WNT1
C14orf164
TSC22D2
HTR5A
COLEC10
TMEM233
DGCR14
UBC
CNTNAP5
KCNK10
COPS2
HEXB
CLEC14A
ZMAT4
TMEM74
C8A
FAM163B
SP140L
TIMM13
GABRB1
EGF
C18orf42
GRIN2A
CRLS1
FAM181B
RCN2
CYTIP
WDR83OS
PKHD1L1
CDH18
SRSF3
SFPQ
MSH3
MGAT4C
EPHX2
TCP1
GRAP2
TOR1AIP1
ITIH5
AKAP6
DSTN
URB1
SVOP
IL1RAPL1
RBM46
MRPL28
TBX15
RNF208
TMEM59
CRP
FOSL2
HECTD1
UBE2D3
TLR4
LIMK2
VASN
MXRA7
GBP1
ATIC
CACNA1D
UGGT2
CCNO
RPA1
KY
DSE
HSD11B1
PSMG1
CHRFAM7A
ZBTB16
ADNP
CBLN2
PMVK
KIAA0408
MAP4K2
AGMAT
PAM
FAM213A
SF3B1
NT5C2
NQO2
TBC1D24
DECR1
MPHOSPH9
FAM72C
CYBB
ARF6
FAM72B
NUDT12
SNX18
SYNPO
DDX20
KCNQ5
FAT4
UGT2B28
ZNF831
ACN9
ZNF423
ARPC5
ZNF639
XIAP
PDK3
FAM72D
TRIQK
ABCB1
DCN
EPHA3
AL162407.1
CEP128
APPBP2
NHLRC2
SIRT1
MEF2C
ARID3C
MSX2
LRIG3
RAB6A
CCDC25
IL17RA
CCBL2
ZBTB10
NUMB
CTDSPL2
KCNH5
EPAS1
NXT2
HNRNPU
SRCIN1
CNTNAP2
BCL6
MAP3K13
FAM72A
FAM19A2
PLD5
ARHGEF5
NAB1
