# Supplementary material for: MiR-130a-3p attenuates activation and induces apoptosis of hepatic stellate cells in nonalcoholic fibrosing steatohepatitis by directly targeting TGFBR1 and TGFBR2
Source: Cell Death Dis. 2017 May 18;8(5):e2792–. doi: 10.1038/cddis.2017.10 (PMC5520685; doi:10.1038/cddis.2017.10)
Supplement: Supplementary Data 4 [file cddis201710x4.txt]

ST18
MIER1
MYBL1
PXK
STX6
SLAIN1
BCL2L11
DDX6
SKIDA1
LGALSL
STOX2
NDEL1
SYBU
GM7293
MEOX2
PPP6R1
FAM57A
PHACTR2
EREG
CDK19
RAB5A
SULF1
ABCC5
ULK2
PURA
MED12L
TMEM28
B4GALT5
SEL1L3
ABHD3
CBFB
PIK3CB
MLLT6
AGO4
MECP2
HAS3
SLC24A2
PSAP
ADAM12
MPPED2
PHF3
CNOT6
FIGN
SGCB
HIPK3
ADCY1
BBX
ZFPM2
ATXN1
VPS37A
NOVA1
NPNT
HIVEP2
TSPYL2
SNX2
RNF38
CHD9
SZRD1
TNRC6A
PTPRG
ZFP800
JARID2
MDFIC
ARX
ABCA1
AGFG1
ZFP704
NPEPL1
PPARG
ZBTB20
MED27
OSBPL11
CD69
ZBTB18
PHF20
STIM2
NCOA1
UBE2D1
S1PR1
ROBO1
SASH1
SLMAP
ABCB7
EPS15
UBL3
DCP2
RAI2
B630005N14RIK
EPHB4
APCDD1
INO80
R3HDM1
ERBB2IP
ROBO2
KLF7
FMR1
ZFP711
ACSL4
INHBB
RC3H2
ZEB2
SLC44A1
CPEB1
HBS1L
SMARCD2
ITGA9
BTAF1
MYB
REPS2
SOS2
ARHGAP21
SLCO4A1
SH3D19
PRKD3
STAM
USP48
SOWAHB
GADD45A
SPG20
MLLT10
CALM2
CASD1
HOXB2
ZFYVE9
BTBD3
GAP43
SIK1
ESM1
HCFC2
SNAP25
FAM43A
NAA25
SPOPL
C2CD5
UBC
DNAJB6
USP8
SCYL3
KMT2C
MAP3K9
ALX4
CAST
SKP1A
VWDE
NOL4
NPTX1
HS3ST5
ZFP451
HOXB1
TMEM9B
ZFP367
SMOC1
CBLB
AGO1
BARHL2
DPYSL2
SLC24A3
FAM179B
ESR1
PTPN14
STK38L
MTMR4
ACVR1
D5ERTD579E
C1GALT1
NR3C2
GM9923
ZFYVE26
NRP1
RALBP1
LRP2
EFNB2
ZFP113
RORB
VPS4B
PARG
ZFP369
HIVEP1
ARAP2
CSF1
D1ERTD622E
KLHL23
FOSL2
BAHD1
HOXA3
SMURF2
PRNP
ADAMTS18
PPP2R5E
RNPEPL1
ARHGAP12
FSTL5
WASL
PMEPA1
CLUH
DDHD2
CSNK1G1
CSMD1
NEK9
JADE1
TSN
EPC2
MID1IP1
MBNL1
PLAA
QK
ZCCHC14
ZFP217
2310035C23RIK
BRWD1
JAKMIP1
ABL2
FAM45A
CHST1
GAREM
EDA
CEP170
KCNA4
APPL1
BTG1
SPEN
HRK
UBE2D3
USP13
IL6ST
MCTP1
UCP3
RAB30
LONRF1
ARFIP1
UBN2
RBFOX2
MTF1
SBNO1
GCA
TMEM159
LRCH1
HPRT
FMO9
RFX7
DCUN1D3
NPAT
HS3ST1
AI987944
WDR47
PPP1CB
FUT9
AKAP7
TDRD7
RMND5A
EMX2
CYLD
CHIC1
EOGT
UBE2D2A
HABP4
ATG14
KDM2A
PDZD7
OTUD4
SOS1
VGLL4
SGMS1
CDS1
SALL3
ENPP5
SH3BP2
GPATCH8
PTCHD4
MDN1
VGLL1
NHS
PLCB1
DLL1
ATG16L1
CLTC
ATP11A
AR
TAF4B
ACSL1
MEMO1
CMPK1
ATXN7L1
ACBD5
FAM178A
SNX5
JMY
ANKRD28
LIMD2
NRBF2
TMEM55B
ZFP110
HECW2
RAP2C
E2F2
ZFP131
TBL1XR1
GM10253
ZFP148
DICER1
CLDN8
PSD
ROCK1
PRKAA1
CDC14A
KCNJ8
SMAD5
NYAP2
PEX11A
POU4F1
TMEM110
DENND4C
LIPA
SCML4
ARL6IP1
POU3F2
TMEM63B
VPS29
NHLH2
TGFBR2
CNOT4
FAM73B
CLCN3
HEG1
TNRC6C
PXDN
OLR1
CCDC88A
OAS1C
RAB12
WNT2B
MTCL1
MB21D2
IFITM6
PITPNM2
CCDC79
ST8SIA3
TFCP2L1
MAP3K12
MFSD6
RALGPS2
RNF216
SLC35F3
SFMBT1
GJA1
G3BP2
MOB3B
THSD7A
SLC25A44
DNAJB9
SPHK2
CFL2
KBTBD8
ERC1
NCKAP5
CCDC169
WNK1
ZIC5
IARS2
ITPK1
CSNK2A1
FBXO48
FBXO28
TMEM170B
RAD51C
RUNX3
PKP2
GM21977
PPFIA2
NBEA
NFYA
CCNY
TRIM3
UHMK1
ATF7IP2
TAF4A
AGO3
GOLT1B
ST8SIA5
SLC35D1
FRMD6
FOXF2
CEP120
NHSL2
ERRFI1
FAM46B
CAPRIN2
TSC1
PPP1R10
TBCEL
DNAJC16
KPNB1
TAOK1
MAT2B
GRB10
EIF4E2
ITGB6
SPIRE1
JPH3
MAN1C1
SRRM4
PSD3
SNX27
LRP12
TNRC6B
TNF
STXBP5
IGDCC4
ARRDC3
GM8082
CANX
LMBR1L
ANKIB1
DDX3X
STC1
PNPLA6
PRR5L
UBA3
BTF3L4
PTEN
B230219D22RIK
RAB3C
ZFP618
ITPRIPL2
PPP1R9A
LRRTM2
RAPGEF4
ITGB8
ZFP275
CNOT2
SMOC2
ZFP282
MIS12
UGGT2
KLHDC8A
FAM184A
LCLAT1
RFPL4B
HLF
SMIM12
ELK3
ARHGAP1
D230025D16RIK
DNAL1
IKZF4
RIMS1
ZDHHC9
GPR183
RUNX1T1
GM10300
CCNG1
AI118078
TRIM2
ARHGEF12
PEX5L
NACC2
TAF9B
ZKSCAN8
PIK3IP1
CNEP1R1
CERK
USP47
SNN
SLC17A1
DOCK3
CYTIP
TNPO1
PWWP2A
MNT
FAM53B
PDGFRA
AJUBA
TEAD1
CNIH1
SOCS5
BLCAP
BTBD7
ESYT2
DPP4
PDE1A
ZIM1
NAA50
ERBB3
EPB4.1L5
NPTN
SS18
CCDC126
ZMAT3
A130050O07RIK
LRRC48
TET3
LIN28A
RPH3A
TSHZ1
UBXN2B
ATG12
RPA2
IKZF2
MAPK1
CSMD3
FNDC4
ACVR2A
ATP8A1
PTPRM
LTF
SERPINE1
FBXW17
ESRP2
SLC35G1
GDA
KCNA1
SMS
PI15
RAB11FIP4
MYO5A
MYT1
VSIG10
RBM33
MTIF3
MTMR12
CAMTA1
GPR137C
AP1G1
GMFB
GM8975
ETL4
TMCC1
PLD5
ITFG3
ULBP1
DDAH1
GPR89
ITGA5
BACH2
CDK5R1
ATL3
CCDC85A
LTBP1
RXFP3
KMT2A
KRTAP4-1
PCNX
SOX4
PEA15A
ZBTB4
CADPS
ELF5
TMEM194
CHMP3
NAA30
CREB3L2
MAF
CPEB4
ITSN2
RSBN1L
UBXN8
FAM155A
FAM196B
LNPEP
N4BP1
BRPF1
YWHAB
MMGT1
SPRY4
PPP1R7
APAF1
SPATS1
TBC1D15
FAM19A1
E2F1
PTPRD
TGFB2
2410017I17RIK
CNOT7
PPP2R3A
TOMM70A
DYNLL2
GM15107
SLITRK2
GM15080
GM15085
SMC4
MYT1L
TGFBR1
PLCG1
SRSF7
TROVE2
GM10439
D630045J12RIK
LUZP4
AHR
BBIP1
MAP7
MMACHC
DNAJC3
RAB14
ARPP19
OTT
GM15128
GM15114
MAFB
GM15093
PSG16
PEAR1
TBC1D8
P2RY13
KANSL1
ATP2B4
DIP2A
FRMD8
MYO9A
RICTOR
SNAPIN
PRR14L
YTHDC2
