# Supplementary material for: MiR-130a-3p attenuates activation and induces apoptosis of hepatic stellate cells in nonalcoholic fibrosing steatohepatitis by directly targeting TGFBR1 and TGFBR2
Source: Cell Death Dis. 2017 May 18;8(5):e2792–. doi: 10.1038/cddis.2017.10 (PMC5520685; doi:10.1038/cddis.2017.10)
Supplement: Supplementary Data 5 [file cddis201710x5.txt]

SEL1L3
USP32
MPHOSPH9
CDK19
KBTBD8
ACSL4
SGCB
VPS37A
ENPP5
HEG1
SMOC2
ADCY1
SYBU
CSMD1
KDM2A
ARAP2
MMGT1
ST18
SPG20
JADE1
KCNA4
DDX6
FAM45A
MYBL1
ARHGAP1
SLMAP
ULK2
TBC1D8
PIK3CB
PLCB1
CFL2
PXK
KLHL20
SH3D19
EMX2
PCSK5
APPL1
BMPR2
RFX7
PPARG
ZBTB18
DSEL
PTPRG
FMR1
LRP8
LAPTM4A
BTBD7
UBL3
HPRT
ZBTB4
ATG16L1
SNX2
ACBD5
CD69
CLCN3
DAAM1
ATP11A
JARID2
CCDC126
CDS1
TMEM159
RNF216
TSC1
CEP170
POU4F1
HADHA
LCORL
PAK6
NRBF2
LONRF3
MAP3K12
VPS29
PSAP
PSD3
LGALSL
BRWD1
NPEPL1
MBNL1
CBFB
SLC24A2
CNOT7
NLRP4E
SMAD5
WEE1
MID1IP1
DGKE
PTP4A1
DNAJC24
MB21D2
ERBB2IP
MLLT6
SASH1
TBCEL
ENDOD1
SPIRE1
NCKAP5
MIER1
ITPR1
EDA
SNAPIN
SULF1
RAP2C
CMPK1
D230025D16RIK
ACVR1
BBX
MED12L
THSD7A
CAMTA1
ARHGAP21
TNRC6A
ACSL1
HS3ST5
LRP4
SMOC1
GAREM
ARL6IP1
ROBO2
CAPRIN2
GPR137C
STX6
SMARCD2
ARHGAP12
ZFPM2
TMEM170B
EPS15
MEX3D
MCTP1
NLRP4C
RBBP8
DCBLD2
FIBIN
DNAJB9
BTAF1
TRIM37
ATP6V1B2
NIPA1
JMY
NCOA1
EPC2
MON2
WHSC1L1
ACER2
GABRR1
STIM2
RAPGEF4
TSPYL2
GON4L
ABHD3
TFCP2L1
RB1CC1
SPEN
DICER1
HOXA3
NAA30
WDFY3
SOWAHB
PITPNM2
SOCS5
FAM169A
ANKRD12
CPEB1
CLCN5
MIER3
PRKAA1
ST8SIA5
WNK1
ZMAT3
ENPP4
RTN1
NRG4
NUS1
ELK3
CYLD
BTF3L4
DNAJC3
KMT2C
NDEL1
ATRN
ITFG3
MEMO1
UBE2D1
CHST1
RNF38
EIF4E2
LONRF1
FASTK
FAM179B
FAM73B
STAM
SNX27
WDR47
JAKMIP1
CTNNA3
FAM20B
SCML4
ZFP275
MBNL3
TTYH3
UBXN8
ZIM1
AGO1
ARFGAP1
IMPDH1
DDHD2
TAF4B
LARP4
MDFIC
NEK9
RAB9B
MAT2B
BTBD10
UBA3
LDLRAD4
MTMR12
HIVEP2
PEX5L
USP33
SACM1L
GNG12
SIX6
CSNK1G1
R3HDM1
TBC1D12
SKIDA1
FAM178A
GRB10
TAPT1
MFSD6
PMEPA1
BLCAP
8030462N17RIK
LCLAT1
MEOX2
HBP1
DIP2A
MECP2
GOLT1B
PXDN
PTEN
SLAIN1
PDGFRA
HAS3
SNPH
UBE2D2A
SDC4
LRRTM2
IRF1
42431
ABCC5
SBNO1
OTUD4
RASD1
C2CD5
PLEKHG5
CAST
TNF
MAPK1
RAD51B
RAB5A
XRCC4
KLHL15
LRIG1
ZFP11
LMAN2
FBXO48
TMEM110
CHMP3
SLC35D1
PSD
ADAMTS18
PRKD3
BTBD3
TCEA1
CCDC85A
ANKIB1
DCDC2A
NOX4
SUV420H1
FAM46B
CLTC
MREG
ADAM12
GGA3
UBXN2B
DLL1
WASL
ARID4B
SFMBT1
RUNX3
DENND1A
3110052M02RIK
SNIP1
NOL4
PAFAH1B1
PLAA
ASXL2
TGFB2
ABCA1
AGO4
CCDC88A
ADAMTS20
MAGI2
ZFP655
RAB14
PPP6R1
NEUROD1
2310035C23RIK
GSAP
SMIM12
USP7
GPT2
NAA50
CD247
MAPK8
LOC102642100
SALL3
TRIM3
CCNY
RFX5
ARFIP1
ARX
INO80
CYYR1
ANKRD28
GPATCH8
BHLHE41
ZFP800
DCP2
SNAP25
RPS6KB1
ATP2B2
SPHK2
ZFP609
ST8SIA3
RNF165
MAP4
CKAP2L
PFKFB3
PRDM16
NHLH2
TPPP
POU2AF1
FAM53B
JAM2
RALBP1
TGFBR2
TESK2
FSTL5
SPDL1
YTHDF2
NPAT
AMPD3
BCL9L
NBEA
BAHD1
SLC25A32
MLLT10
PHF3
TPP1
BCL2L11
TMEM151B
GJA1
B630005N14RIK
DNM2
MAML1
TAF4A
SZRD1
WNT2B
EIF4E3
PRL7D1
HIVEP1
RNF2
FAM107B
KCNJ2
ACVR2A
ELK4
VKORC1L1
IFNAR2
PDE12
CASD1
AKAP1
RNF6
S1PR1
SPOCK1
ETL4
UBN2
PHF12
GADD45A
AMOT
FBXO28
E2F2
HHIP
AFF1
PNO1
RNF145
ALDH3A2
SOCS6
D1ERTD622E
PPP1R15B
TMEM55A
NAP1L3
MTF1
TAOK1
KAT2B
PAN3
PDK4
C330006A16RIK
AGFG1
BTLA
WDR1
ZFYVE26
ZFP442
LRCH1
ST6GALNAC3
FZD4
SLC35F3
APAF1
DENND4C
LRP12
MAP3K8
RAB34
FCHO2
REPS2
CEP120
NPNT
PHF20
SLC2A4
POLA1
PTGFRN
FZD8
CSF1
FZD6
AKAP5
PPP6R3
IPCEF1
LRIT1
NME7
FGL2
IL18RAP
FMO9
CDC14A
COL4A3BP
AI987944
ZXDB
GFOD1
PDCD1LG2
VWDE
PTPRM
BMP5
HAO1
PCDH10
LRP2
UCP3
HIPK3
CHIC1
ZFC3H1
CNIH1
HEPACAM2
ZNRF1
HECW2
BIRC6
XLR
WNT1
ITGA1
BTG1
IFIH1
PELI1
MDN1
SENP5
NRARP
DENND4A
AP1G1
M6PR
N4BP1
DYNLL2
NEUROG1
PRR14L
INHBB
TMEM55B
3830403N18RIK
TMEM63B
PLS3
CHMP4C
FAM196B
APCDD1
LOC102634841
FLOT2
TMCC3
CCRN4L
ADCY2
MFAP3L
SIK1
TNRC6C
D630045J12RIK
FAM104A
RUNX2
HABP4
HSPA1B
RAB30
FRMD6
SPATA2
TDRD7
STARD13
ANO3
A630095E13RIK
KMT2A
G3BP2
SH3GL2
EZH1
BCLAF1
PLA2R1
ZKSCAN8
ATRX
CNOT4
OLFR1033
