# Supplementary material for: MiR-130a-3p attenuates activation and induces apoptosis of hepatic stellate cells in nonalcoholic fibrosing steatohepatitis by directly targeting TGFBR1 and TGFBR2
Source: Cell Death Dis. 2017 May 18;8(5):e2792–. doi: 10.1038/cddis.2017.10 (PMC5520685; doi:10.1038/cddis.2017.10)
Supplement: Supplementary Data 6 [file cddis201710x6.txt]

ZFP704
SZRD1
SZRD1
MECP2
SMAD5
FUT9
ZMAT3
FBXO28
MBNL1
CSF1
RTN4
RTN4
RTN4
RTN4
RTN4
ST8SIA3
AGO4
CSNK1G1
CLCN3
CLCN3
DCBLD2
BLCAP
ZFP275
CREB1
CREB1
TOM1L2
TOM1L2
PPP2R5E
ZBTB18
ZBTB18
NME7
RICTOR
TMEM127
ETV5
CDS1
PRR14L
E2F7
TNRC6B
PPP1R10
TARDBP
JADE1
AAK1
ZFP282
LGALSL
SNPH
WDR47
ACSL4
ACSL4
ACSL4
SNX2
QK
LRP4
MAP3K14
TARDBP
TRIM2
TARDBP
TARDBP
CLOCK
MIER1
MIER1
MTF1
CDK19
PITPNM2
CEP120
ATP8A1
ATP8A1
TARDBP
CFL2
HOXA5
KBTBD8
OSBPL6
ANKRD52
ADAMTS15
KCNA4
PIK3CB
B630005N14RIK
ADCY1
INO80
AP1G1
PTGFRN
NAA15
MTCL1
MSI2
LRIG1
FBXL19
ARGLU1
SLC2A1
SLC6A5
ST18
SERPINE1
FOSL2
DLL1
WEE1
FAM73B
NR6A1
RAB5A
8030462N17RIK
ZNRF1
NOL4
EREG
TMEM50B
AEBP2
AEBP2
USP33
TXNIP
TXNIP
RAB30
PRKAA1
MEOX2
PICALM
UBE2D1
SLAIN1
RNF216
-
TGIF2
LIMD2
GJD2
ARL8B
ITPK1
CCDC88A
ELAVL4
ELAVL4
RLIM
SASH1
MAF1
TIMP2
KLF6
MIER3
PATL1
ABCA1
CHIC1
MAT2B
TMEM266
TSPYL2
SH3PXD2A
SIK1
AGFG1
ANKRD12
ELF5
ZCCHC14
UGT8A
EMX2
ABCC5
CNOT7
BTBD10
GNAT1
DYNLL2
FUBP1
ADAM12
PSAP
NHSL1
NRBF2
SLC25A44
MID1IP1
HIVEP2
ITGA11
SOX11
TSPYL2
SALL3
NEK9
IRF1
ZBTB8A
RAB35
BRPF1
EPC1
ULK2
FAM53B
FAM53B
NFIC
MAFB
MMGT1
SLMAP
LCORL
ERBB2IP
ERBB2IP
DDX6
IMPDH1
PNPLA6
SMARCD2
TMSB10
TMSB10
FLOT2
BTBD3
BTBD3
WASL
LIN28A
CUL5
SYBU
SYBU
SYBU
TEAD1
ATG16L1
SGMS1
1500011K16RIK
SSR1
PIK3IP1
RNF38
RNF38
SIRT7
FMR1
PDGFRA
ACVR1
HMGB3
TRIM3
NEUROG1
TRP63
CHD9
HABP4
LONRF3
ATRX
BACH2
D130079A08RIK
TBCEL
DAAM1
DAAM1
RASD1
PDK4
PTPN1
PIGA
RNF2
NPEPL1
MAP3K12
RAB9B
HBP1
MB21D2
ACSL1
RAP2C
ITGA5
CHMP3
ROBO1
RUNX2
TSPAN7
RNPEPL1
RAB5B
ATP6V1B2
OSBPL11
PHACTR2
ENPP5
SH3D19
RAB34
SYT1
NPTN
9330182L06RIK
EDA
CYLD
BIRC6
FAM73A
TBC1D8
FBXO33
POU4F2
DDX6
GPCPD1
GPCPD1
STRADB
ARPP19
SNIP1
CPEB1
ARID4B
ARID4B
PPP2R1B
STC1
AKAP1
PSD
SPHK2
TNPO3
CLCN5
SNX5
CALM2
MCTP1
EP300
WNT2B
SPHK2
TMEM151B
PCDH10
MAF
FAM104A
HEG1
ERRFI1
CCDC126
MTSS1L
CNIH2
ERLIN1
SULF1
DOC2B
YPEL3
YPEL3
MLLT10
NLK
DNM2
GDA
PLAA
KLHL20
MMD
MYT1
ESRRG
ZFC3H1
MNT
TESK2
ITPR1
MLEC
GJA1
PTP4A1
SRSF11
ING2
COL2A1
BTBD11
BTBD11
WNT1
MAML1
2310035C23RIK
PBXIP1
GADD45A
ARX
BARHL2
CDH20
KDM2B
KDM2B
KDM2B
NEUROD1
ACBD5
PPARG
FASTK
MDFIC
UBE2D3
UBE2D2A
ANKIB1
HSP90B1
SOWAHB
NDEL1
ANK2
ANK2
CBFB
TMEM9B
SLC35F3
PDIA3
GDF6
STRADB
KDM6B
RTN1
RTN1
NOCT
RYBP
RMND5A
ARHGAP12
NR2C2AP
INHBB
NHLH2
SOCS5
ATP7A
BMPR2
PRKAG2
NR2C2AP
MTMR14
ATG14
CANX
LNPEP
EPC1
ZBTB44
ELMO1
DPYSL2
NR2C2AP
CNIH1
CADM1
CADM1
CADM1
CADM1
POU4F1
BTG3
TOMM70A
ABHD3
RAD51B
PUF60
PUF60
GPM6A
JAKMIP1
EDN1
LTBP1
LTBP1
TMEM63B
MEMO1
KLF4
MUM1L1
KLHL20
ELK3
SKP1A
SMS
ELK3
NAA50
DYRK1B
HOXA3
GAP43
R3HDM1
YTHDF2
DAG1
ELAVL2
ELAVL2
ELAVL2
BTG1
EPC2
PTPN14
CLTC
CMPK1
YWHAB
B4GALT2
FSTL5
LCORL
PELI1
ZEB2
JARID2
EFNB1
SOCS6
GCA
ZFP148
