# Supplementary material for: MiR-130a-3p attenuates activation and induces apoptosis of hepatic stellate cells in nonalcoholic fibrosing steatohepatitis by directly targeting TGFBR1 and TGFBR2
Source: Cell Death Dis. 2017 May 18;8(5):e2792–. doi: 10.1038/cddis.2017.10 (PMC5520685; doi:10.1038/cddis.2017.10)
Supplement: Supplementary Data 7 [file cddis201710x7.txt]

SCML2
KLF6
SCMH1
COX5A
TBX2
TBX4
WNT9A
XPO6
BRAT1
ITGB2L
GPR107
TH
DRP2
TSPAN32
TRIM25
DGKE
SCPEP1
ITGB2
PEMT
CDH4
CKMT1
BCL6B
CLEC10A
ALOX12
ARVCF
TBRG4
TMPRSS2
CTTNBP2
MKRN2
TOM1L2
ITGA5
GABRA2
TMIGD3
ATP5F1
GM2A
KRIT1
CLCN4
SEMA4F
MYO18A
SEZ6
AIRE
SPG7
CHMP1A
OPRM1
DDX3X
USP32
CAR4
BCL11A
DLG3
DBH
MMP11
VPREB3
HIP1R
SNURF
HEATR6
S100A4
MAPK7
EPN2
B9D1
VPS9D1
ZFP276
MFSD10
LUZP1
COL6A1
PCBP3
UXT
MCM3AP
PCNT
MXD1
OCRL
AGPAT3
SEMA6B
DPP9
RAMP2
LSR
EFNB2
FNDC5
VPS50
-
-
SND1
SLC19A1
NPEPPS
TBX21
TCF25
TUBB6
DEF8
ITGA3
SGCA
DLX3
FOXM1
GTF2H4
NOM1
STK38L
HOXC8
UBL3
GRAMD3
CLDN15
IL16
RIN2
LRP3
EVX2
42620
NUP214
AIF1L
LTBP1
KCNH6
NACC1
UBA1
VWF
GRIK3
GRIA3
SIPA1L2
AP4E1
BLVRA
SRPK3
PNCK
LTBP2
KMT2A
TMEM25
SUPT6
RAB34
SLC39A13
CELF2
NR1H3
SF3A1
STAT6
CLGN
NAPSA
SMG9
PPARD
PEG3
METRN
LMF1
ANGPTL4
CD320
IPO4
TM9SF1
REC8
GMPR2
TMEM161A
SLC25A42
RANBP3
DYRK1B
HLTF
RGS20
TCHP
TIAM1
TSC2
GOLGA2
SCIN
IKZF4
TGFB1
CCDC97
PRKD1
PLEKHA3
YKT6
BAZ1B
MRPL2
GRIN2D
FLII
TOP3A
NAB1
ADGRE5
LAMB1
MAP2K7
AP2A2
CLPTM1
HBP1
RAB8A
EFNA2
ATP5D
CDK12
PAFAH1B2
TBC1D8
CNOT11
SLC2A3
DGCR2
EDAR
MRPL4
KEAP1
GLG1
ATP8B3
BTBD2
MOB3A
PLD3
RAB3B
ST8SIA6
NOSIP
PIH1D1
PAF1
TIMM50
NCSTN
IMPDH1
PRODH
DDR1
FOSB
HOMER3
RNF215
SEC14L2
AVEN
CP
SNRNP200
INSIG2
KPNA6
BRD8
DNASE2A
CALR
NFAT5
PPFIA3
RUVBL2
BAX
IL7R
ZFP81
MMD
RPL8
SSBP2
BRINP2
GSTM7
STAT3
MAP3K11
AKT2
DNAJA3
ZAK
DNMT1
ANGPTL2
IKBKG
PAX2
PTPN6
LPCAT3
UTP20
GM5601
DNAJB11
CLEC11A
PSG19
ARHGEF40
STXBP2
CHN2
TYR
ARID3B
POLR2E
ABCA13
MYO9B
MTFP1
RAB23
PGF
ULK2
DGKQ
PLOD3
LBR
HAPLN2
SLC25A18
APBA3
MATK
MAP2K1
DTX2
CCDC130
SGSH
CHD5
SH2B2
PEX5
SLC1A2
SLC2A9
NDRG1
PLEKHA8
DNAH2
RIPK4
UFD1L
ZFP287
LETM1
CADM3
SLC1A6
SLC1A3
FBXO11
MLXIPL
TBL2
NID1
MCM5
CIC
MSH4
KBTBD4
POR
ATP4A
UBE2M
MEF2C
MRVI1
ZFP592
TMOD4
KIT
PAN2
AMPD3
SQRDL
BLOC1S6
GPR108
TNFSF14
CNGA2
REEP5
NCOA2
NR2C2
SMPD4
PEX1
RCN1
TRAP1
NAA60
1700037C18RIK
TYRP1
NAPA
SRA1
ATP5G1
INPP5K
EPS8L1
CLINT1
PRSS16
HTRA1
CLCNKB
MOB1B
TEP1
AAMP
TMBIM1
KMT2B
SUSD2
CBFA2T3
GALR3
MPL
MED8
CDC20
ADAMTS4
NEURL1A
SRM
BBS1
NDOR1
NSMF
MVD
TMEM110
SFMBT1
ITIH1
PRKAG3
SLC4A3
CDT1
SNAI3
GTF2H1
HFE
SLC5A6
TCF23
APLP1
QRICH1
P4HTM
POLA1
CDC42
D130043K22RIK
CYP27B1
TPH2
SOD2
EZH1
P3H4
CHRD
VARS
SLC44A4
MSH5
ATP1A2
CASQ1
ZFP775
SCUBE2
DENND2C
MARK3
PCDHA10
PPP2R1A
FANCE
HAPLN4
GTPBP3
HOMER1
RAD51C
CAV1
ARPP19
CCT4
CPT1C
ARID1A
ABHD8
FZD3
1700008O03RIK
EMC10
CLSTN3
SPIB
FNBP4
CERS4
TLE1
RELT
SNRPB2
PRPF31
CARHSP1
HERPUD2
ADAM21
FUT1
ARPC5
RNF151
MGST1
NFIB
HTR3B
RBFOX1
NCAPH2
HIPK1
GPRC5B
CEACAM5
CD163
RALA
VPS72
BMP7
DYNLL1
PDCL
TMEM184B
CABP7
AP1B1
BCL2L13
DQX1
TMEM8C
TRPM5
ASCL2
UBE2G2
LPO
MET
SLC16A12
NAV1
TNPO1
MYOD1
OTOG
RNMT
FPGS
MKL2
CBX5
SARDH
VAV2
TEX11
BCR
KCND1
POU6F1
WNT3A
KDSR
VPS4B
ALDH3A2
ZMYND10
IFRD2
HYAL1
SLC38A3
EPN3
SLC47A1
SPIRE2
PROX1
RAVER1
2610507B11RIK
TMEM86A
OPTC
IFI35
RDM1
GOSR1
MYT1
FAF1
METTL16
APOL7A
RBM25
GRID2IP
PDHX
SLC5A1
AKT1S1
TBRG1
ADSSL1
VIPR2
ADAM19
PABPC4
SUGP1
DMRTC2
DHDH
FSD1
PINLYP
EVI5L
SNAPC2
GIT1
SCARF2
MED15
DHDDS
WNT8A
EHF
NANOG
TMEM167
TNPO3
TTLL5
CDH23
AMOTL1
ETV5
PTPRS
SLC41A1
4931406B18RIK
IGLON5
IGF2BP1
NELFB
CARD14
TANGO2
PTEN
EHMT2
MED16
NIT1
PAX5
PRDM15
CHP1
DNAJC7
ZFP385C
CLUAP1
GLIS2
TMEM87B
ANAPC1
MERTK
HPS5
MAP3K4
PIEZO1
RNF166
ANKRD28
ANKRD52
TMBIM7
RBSN
MRPS25
CAMTA1
CSF1
STRIP1
KIF1A
CMC2
CHFR
ADAM28
FAM120B
TBP
DLL1
NOL3
FHOD1
SLC9A5
ELMO3
4931428F04RIK
MSH3
ADAMTS13
E2F4
EFR3A
GALNS
GATA2
C8G
NPDC1
FBXW5
TSR3
LRRK1
CASD1
MAP2
CYP2J9
SASH1
GADD45B
ZDHHC12
CYBB
XK
PCOLCE2
CLPX
TRABD
NOTCH4
FAM163A
CACFD1
HIVEP2
ATP6V0E
TTBK1
SRF
LAMA5
STEAP2
SERAC1
AWAT1
ARNT2
TAB2
CNIH1
TNR
RXRG
RXRA
ADAMTSL4
FCRLS
PRPSAP1
GATSL2
FCGR1
IL17RB
CACNA1D
LRRC27
SKIV2L2
TENM1
CAMK1G
LONRF3
CTSZ
COL20A1
MPPED2
NDUFA1
CD46
CD34
MTIF3
LNX2
LAMP2
GM12657
NUP50
NLRP14
IFT27
PACSIN2
BIK
SCUBE1
TOX4
PLCG1
TMPRSS6
RBPJL
CYTH1
CNTNAP1
MED24
GSDMA2
TAOK1
ACOT8
MPP2
STAC2
CACNB4
ARL5B
PSMD11
SUZ12
TNFAIP1
ZFP334
WSB1
HNF4G
BIRC5
ETV4
DBNDD2
SLC12A5
PLTP
SLC12A7
ZSWIM1
SPATA25
CADPS2
CYTH3
RRP7A
INTS2
MED1
ERBB3
IKZF3
MFNG
STK4
PMP22
TOMM34
KSR1
ZKSCAN6
KPNA2
SMURF2
VEZF1
ABI3
KIF3A
MTMR4
MRM1
DHX40
AKAP1
KDM6B
1700125H20RIK
APPBP2
NCOR1
TRPV2
CWC25
PIP4K2B
TRIM37
PHF23
G3BP1
SPARC
MIEF2
CRHR1
TADA2A
IKZF1
TCAF3
PNPO
SLC25A39
SP2
AATF
DYNC1H1
CPSF4L
NDEL1
ZBTB4
TNFSFM13
ATP5G3
SMYD4
ZFYVE27
AVPI1
MYH11
UNC45B
ICT1
OTOP3
MB
IRF1
SLC22A5
ARRB1
TM4SF5
ALOX15
NATD1
NARS2
SLC35B4
DALRD3
PLOD1
RAB3D
CCL9
BC005537
HARS2
CACNG2
RAB5C
MDH2
RNF145
RPS6KL1
PPP1R12C
AHR
ATP6V0A1
GRB7
NOXO1
ZFP687
GDPD2
D8ERTD738E
COPS3
FFAR3
PLSCR3
PTGER1
GYG
SLC6A8
ARID3A
PDK4
UBXN6
CYB561
AKT3
GLE1
LYST
SLC35E1
IYD
RMND1
ESR1
-
TRDN
HEY2
STXBP5
SNX3
AIG1
ADAT2
FUCA2
ZC2HC1B
PLAGL1
UTRN
MICAL1
RAB32
SLC22A16
REV3L
TUBE1
LAMA4
ARFGEF3
GOPC
QRSL1
AIM1
PKIB
PTPRK
ROS1
RFX6
GPRC6A
PPP1R12A
LIMS1
SLC17A8
UHRF1BP1L
APAF1
MYB
MED23
AHI1
MAP7
CTGF
STX7
IL20RA
HAL
TMCC3
SOCS2
RFX4
HSP90B1
ASCL1
IGF1
SLC5A8
MYPN
-
PBLD1
DDX21
SUPV3L1
SAR1A
NPFFR1
SGPL1
PCBD1
UNC5B
LRIG3
MICU1
CAND1
SRGAP1
EGFR
AVPR1A
USP15
VPS54
THAP2
LGR5
GAMT
PTPRR
PTPRB
KCNMB1
CNOT2
TCF3
FRS2
RAB36
ADORA2A
NAV3
DDC
OSBPL8
ZPBP
CABIN1
WIF1
VPS13D
SLC5A4A
DIP2A
HMG20B
FZR1
NCLN
COL6A2
NFYB
TXNRD1
WDR82
POFUT2
SLC36A1
ADARB1
SUMO3
PFKL
PUS10
AHSA2
NPRL3
STC2
SPTBN1
PRSS57
POLRMT
ACSL6
SLC22A4
CYFIP2
MGAT1
PPP2CA
FLT4
HSPA4
RASGEF1C
RUFY1
RNF130
LTC4S
3010026O09RIK
IL13
CLK4
CDKL3
KREMEN1
ITK
NEFH
NIPAL4
HUS1
HORMAD2
TNS3
GATSL3
IGFBP3
GABRA6
ADCY1
4921536K21RIK
GABRG2
SMTN
PATZ1
TRIM11
DRG1
MTIF2
CFAP36
ZKSCAN17
POLM
2810021J22RIK
TUBD1
RPS6KB1
GALNT10
RNFT1
LLGL1
SREBF1
PDIA6
PIK3CG
NBAS
LAPTM4A
PUM2
NRCAM
RGS9
TRIB2
ARSG
HS1BP3
APOB
AMZ2
GNA13
PRKAR1A
ABCA8B
KLHL29
UBXN2A
FKBP1B
RSAD2
MBOAT2
NCOA1
BCAP29
CENPO
ADCY3
DNAJC27
EFR3B
DNMT3A
KIF3C
RAB10
TPO
PXDN
ACE
RASL10B
GAS2L2
ITGB3
NLE1
MRC2
RFFL
MAP3K3
TMEM132E
ASIC2
RNF135
TCAM1
GH
ERN1
NF1
PECAM1
CACNG1
SLC9A3R1
NUP85
GGA3
MIF4GD
SLC25A19
TMEM94
SAP30BP
ITGB4
UNK
ASPA
FBF1
ACOX1
TSEN54
LLGL2
CAMKK1
ATP2A3
ANKFY1
EXOC7
SPNS3
UBE2O
AANAT
SLC13A5
RHBDF2
CYGB
1810032O08RIK
KIF1C
MINK1
PLD2
VMO1
CPD
TIMM22
DOC2B
PRPF8
ABCC3
CACNA1G
SPATA20
HOXB9
SNX11
FBXL20
DLG4
DVL2
GUCY2E
PER1
CTC1
PFAS
MYH10
PIK3R5
STX8
KRT24
KRT36
STAT5B
ADAM11
NMT1
SCFD1
COCH
GTF2A1
TSHR
SEL1L
DNAAF2
GALC
SPATA7
PTPN21
TTC8
PPP2R3C
NFKBIA
MBIP
VIPAS39
SLIRP
NOVA1
TEX21
SPTB
BDKRB2
RTN1
LRRC9
GSC
CLMN
SIX6
GLRX5
MNAT1
HIF1A
PAPOLA
SNAPC1
VRK1
RDH12
SUSD6
SLC10A1
PCNX
PACS2
ESYT2
NRDE2
RPS6KA5
TC2N
PITRM1
PFKP
UNC79
AKR1C6
AKR1C13
RGS6
DPF3
FAM161B
YLPM1
GPATCH2L
VASH1
CCNK
CYP46A1
SLC25A29
WARS
FDFT1
TECPR2
CINP
TRAF3
AMN
CDC42BPB
EIF5
ZFYVE21
KIF26A
GPR137B
MTR
RYR2
TRIM27
SLC17A4
MAK
NEDD9
HIVEP1
MCUR1
NUP153
KIF13A
IPPK
ASPN
OGN
NOL8
RPP40
SLC35B3
SYK
2010111I01RIK
PTCH1
HABP4
DRD1
ZFP346
LMAN2
NSD1
SLC34A1
PDLIM7
FAM193B
CAML
ADCY2
SMAD5
TRPC7
CCNH
GKAP1
AGTPBP1
NKD2
TRIP13
CEP72
TPPP
CCDC127
ERAP1
CAST
PCSK1
NSUN2
LPCAT1
CLPTM1L
TERT
SLC30A5
PTCD2
ANKRA2
COL4A3BP
F2RL2
IQGAP2
AP3B1
SCAMP1
DIMT1
ERCC8
PDE4D
RAB3C
ZFYVE16
ERBB2IP
4933425L06RIK
EMB
FGF10
4930452B06RIK
SAMD8
NKIRAS1
UBE2E1
THRB
DLG5
NGLY1
OXSM
FAM213A
GLUD1
OPN4
CDHR1
NID2
NUDT13
CAMK2G
PLAU
AP3M1
MAPK1IP1L
ANXA11
SLMAP
RNASE6
GPR65
BTD
SEMA3G
NISCH
CTSB
PTPN20
GDF10
ZMYM2
LATS2
SKA3
HMBOX1
INTS9
CAB39L
MTMR6
SPATA13
CACNA2D3
WNT5A
SLC25A30
GPALPP1
TSC22D1
RGCC
WBP4
SCARA5
CCDC25
NEFL
GM21685
TNFRSF10B
RHOBTB2
KLHL1
HR
BMP1
DMTN
XPO7
RB1
RCBTB2
GPC5
SPRY2
RNF219
GPR180
NUP155
OSMR
FYB
C9
DAB2
DAD1
HAUS4
AJUBA
SLC7A8
DROSHA
PDZD2
ZFR
EFS
SUB1
LRRC16B
DCAF11
ADCY4
ZSCAN26
ATP12A
SEMA5A
CMBL
ANKRD33B
CTNND2
TARS
MTDH
LAPTM4B
DNAH5
TRIO
ANK
FAM134B
MYO10
YWHAZ
RRM2B
DCAF13
DCSTAMP
LRP12
ZFPM2
CSMD3
SLC30A8
POP1
STK3
ENY2
E430025E21RIK
MTSS1
FBXO32
ATAD2
SLC22A22
HAS2
MTBP
PPARA
GTSE1
BRD1
TEF
ZC3H7B
XPNPEP3
ADSL
MIEF1
SYNGR1
CACNA1I
NPTXR
JOSD1
C1QTNF6
MYH9
NELL2
SLC38A4
RPAP3
DESI1
POLR3H
ACO2
VDR
HOXC5
NCKAP1L
TXNDC11
LITAF
CIITA
EMP2
CLDN1
IL1RAP
NUDT16L1
MGRN1
CREBBP
HRASLS
ATP13A3
MEFV
GLYR1
LSG1
EEF2KMT
HSF1
OPLAH
RHPN1
LY6C2
LYNX1
ARC
CEP97
MAPK8IP2
ARSA
SHANK3
KIF21A
CBLB
BBX
RETNLG
SLC35A5
PRKDC
MCM4
SNAI2
MPV17L
RRN3
CCDC191
HIRA
ZBTB20
DGCR8
TRMT2A
CRYBG3
MINA
GSC2
TOMM70A
TMEM30C
SLC7A4
P2RX6
LZTR1
AIFM3
SERPIND1
CCDC116
PPIL2
SENP5
MFI2
PAK2
SPAG6
FGD4
IGSF11
TFRC
4930435E12RIK
ARHGAP31
LRCH3
LMLN
ZFP148
GSK3B
FSTL1
ABCC5
MYLK
ADCY5
AP2M1
CLCN2
EHHADH
USP25
AHSG
SAMSN1
ROBO1
EIF4A2
APP
ADAMTS1
DYRK1A
ILDR1
CD86
KPNA1
BRWD1
DOPEY2
ITSN1
SON
IFNGR2
IFNAR2
SYNJ1
TUBA1B
FMNL3
NCKAP5L
ASIC1
GPD1
DIP2B
SLC11A2
SLC4A8
NR4A1
PCDHGC4
KRT6B
IGFBP6
TARBP2
CALCOCO1
RTTN
NUS1
CEP89
AKIRIN1
LRRC71
ABCC1
FHL1
WRB
LRRC69
TMEM52
RPP14
PSG29
SLC38A1
P3H3
EPB42
KCNK5
TWF2
ZFP605
UBE2J2
AGAP3
SLC17A9
NFATC4
GNB3
CCNDBP1
SFI1
TIAM2
SYNJ2
RPS6KA2
RIOK2; CHD1
PDE10A
THBS2
SMOC2
MMP25
PAQR4
TBC1D5
RHAG
CLIC5
ENPP5
CALCR
PTK7
UBR2
GM20517
BYSL
TREM2
NFYA
BRD4
STK38
PIM1
CCDC167
CMTR1
GLO1
GLP1R
TFF3
NDUFV3
CBS
ARHGAP28
EPB41L3
MYL12A
MYOM1
WIZ
LPIN2
EMILIN2
CLIP4
LBH
GALNT14
BIRC6
CRIM1
STRN
TTC27
MAN2A1
SRSF7
TWSG1
NDUFV2
NRXN1
CACNA1H
LRPPRC
PDPK1
SLC3A1
E4F1
EPAS1
MLST8
MCFD2
SPSB3
MAPK8IP3
IFT140
TELO2
TMEM8
PDIA2
RGS11
FAM234A
DUSP1
BNIP1
PHF1
KDM4B
RFX2
ACSBG2
GRM8
NUDT3
ANKS1
FKBP5
CLPSL2
CUL2
BAMBI
LYZL1
MAP3K8
SVIL
ZEB1
THUMPD2
THADA
SYT4
MAPRE2
WAC
CYP4F14
ESCO1
MIB1
ADAMTS10
DTNA
CDH2
TAPBP
RING1
COL11A2
BRD2
PSD2
TMEM173
HSPA9
ETF1
EPB41L4A
TSLP
BIN1
IWS1
PRRC2A
WDR33
ATP6V1G2
POU5F1
SPRY4
PCDH12
ARAP3
GABBR1
MYOT
DCP2
IK
MAL2
ANKHD1
SLC4A9
RBM27
TCERG1
HSD17B4
FTMT
RAX
LOX
SPIRE1
CEP192
LDLRAD4
SETBP1
SLC14A2
ME2
MAPK4
TXNL4A
CSNK1A1
TXNL1
FECH
LMNB1
MEGF10
PRRC1
SLC12A2
TCOF1
CSF1R
HMGXB3
GNAQ
PSAT1
TLE4
SLC22A6
FTH1
CD5
MS4A7
MS4A1
MS4A3
OSBP
FAM111A
ZFP91
GNA14
PCSK5
TRPM6
1700017D01RIK
CCDC86
SLC15A3
SYT7
ZFAND5
SLC22A19
ATL3
CDC42BPG
LIPK
EHD1
ATG2A
ANKRD22
AK3
RCL1
TNFRSF25
HTR7
TM7SF2
PCGF5
MLANA
IL33
TRPD52L3
FRMD8
UHRF2
SLC25A45
DPF2
GLDC
CST6
PITPNM1
PACS1
ADRBK1
NUDT8
RAB1B
APBA1
CPT1A
PELI3
MTL5
PPP6R3
CTSW
FOSL1
LRP5
DRAP1
SMARCA2
RELA
KCNK7
FAM89B
LTBP3
MEN1
MAP4K2
SF1
RPS6KA4
ESRRA
KCNK4
GPR137
BAD
VEGFB
MARK2
GPAM
ACSL5
ZDHHC6
VTI1A
HHEX
NOC3L
HELLS
ALDH18A1
TCTN3
LCOR
SLIT1
SFXN2
MAOA
DUSP21
MSR1
SLK
SFR1
NHLRC2
AFAP1L2
TRUB1
BTBD1
HDGFRP3
GCGR
P4HB
PCYT2
TOLLIP
MOB2
FASN
ARHGAP19
GPS1
ZDHHC16
SLC16A3
CSNK1D
OGFOD3
WDR45B
HOGA1
CNNM1
ABCC2
DNMBP
CYP2C44
ERLIN1
SFXN3
GBF1
TMEM180
HEXA
ARIH1
LIMD1
SACM1L
FYCO1
LZTFL1
ZFHX4
HUWE1
TSR2
ALAS2
TRO
FLNB
DNASE1L3
SAT1
PTPRJ
CAR5A
SP4
ORMDL2
DGKA
PMEL
BAIAP2
RNF41
NABP2
AATK
ENTHD2
FSCN2
FAAP100
MIP
ATP5B
NAB2
INHBC
TTC4
AGAP2
CRISP3
NNT
ADGRA1
DPYSL4
CYP2E1
SIGIRR
HRAS
PNPLA2
CD151
CHID1
MUC2
2010106E10RIK
CHM
GUSB
TNRC6C
TMC6
6030468B19RIK
CANT1
CBX2
NPTX1
RPTOR
PODXL
MKLN1
MAP3K7CL
BACH1
PHF6
ATRIP
PFKFB4
TMEM47
42437
MYO3A
WDR24
FBXL16
SDC3
HADHA
HSPA4L
TAF3
ZDHHC3
PGM2
HGS
HOMER2
ISCU
GET4
XIAP
FAF2
UNC5A
SNCA
GRIA4
CWF19L2
OPRK1
SNTG1
MYBL1
SGK3
PPP1R42
COPS5
TMEM14A
CREB1
KLF7
FASTKD2
NRP2
MOB4
SF3B1
CCDC150
SLC40A1
IKZF2
LANCL1
CD28
CLK1
ORC2
COL3A1
KDELC1
SLC9A4
IL18RAP
IL1RL1
MAP4K4
NPAS2
PDCL3
CHST10
EIF5B
GLS
NABP1
TMEFF2
MGAT4A
UNC50
COA5
INPP4A
CFC1
DST
PRIM2
ZFP142
AGFG1
PLCD4
CXCR2
PPM1F
ATIC
FN1
ZFAND2B
PTPRN
DES
STK11IP
TRIP12
ITM2C
SPATA3
NCL
EPHA4
COPS7B
EIF4E2
3110079O15RIK
CAPN10
MTERF4
PASK
PPP1R7
PDCD1
ATG16L1
RAB17
LRRFIP1
KLHL30
ASB1
HDAC4
SERPINB8
CLN8
GIN1
SLC35F5
LYPD1
TMEM163
F13B
TSN
TFCP2L1
EPB41L5
CD55
CACNA1S
TMEM9
RASSF5
AVPR1B
NUCKS1
SLC45A3
RBBP5
NFASC
PIK3C2B
CHIT1
SYT2
ADIPOR1
PPFIA4
MYOG
ATP2B4
-
LHX4
XPR1
STX6
CDC42BPA
AHCTF1
PARP1
CNIH3
TMEM63A
WDR64
RGS7
SPTA1
APCS
DUSP23
CFAP45
UCK2
FMO9
TADA1
POU2F1
ADCY10
TBX19
NME7
F5
SCYL3
KIFAP3
ASTN1
RALGPS2
ABL2
SOAT1
SMYD2
PTPN14
CENPF
KCTD3
USH2A
EPRS
IARS2
PPP2R5A
ANGEL2
IRF6
PLXNA2
USF1
NMT2
OLAH
CFAP126
FRMD4A
SEPHS1
UHMK1
MCM10
FMO4
VAMP4
PIGC
PRDX6
STAM
TNN
CUBN
4921504E06RIK
BMI1
DNAJC1
PLXDC2
NR5A1
GOLGA1
MMADHC
ITGA8
PFKFB3
FAM129B
COQ4
MED27
DDX31
DPM2
TSC1
ENG
AK1
LCN2
GPD2
GALNT5
CYTIP
ACVR1C
COL5A1
LAMC3
FIBCD1
ABL1
TOR1B
USP20
DOLPP1
FAM73B
GAPVD1
ZEB2
TRAF1
RAB14
DAB2IP
MRRF
WDR5
EGFL7
NOTCH1
SEC16A
CARD9
NACC2
CAMSAP1
FCNA
TRAF2
LCN12
ABCA2
NEB
LRRC26
ZMYND19
PAX8
PKP4
DUSP19
FRZB
ITGA4
ZFP385B
STK39
DHRS9
LRP2
P2RX3
UBE2L6
CLP1
TFPI
FASTKD1
ITGAV
ATF2
SP3
KIF18A
SLC12A6
TRAF6
ELP4
PAX6
TCP11L1
HIPK3
CAPRIN1
NAT10
PAMR1
TTC17
HSD17B12
EXT2
GATM
DUT
FBN1
FAM227B
CD82
CREB3L1
EIF3J1
HARBI1
ATG13
PDIA3
LRP4
MAP1A
TUBGCP4
UBR1
MKKS
JAG1
VPS39
EHD4
TYRO3
PTPRA
RTF1
NUSAP1
4930402H24RIK
ATRN
DLL4
GFRA4
ADAM33
SIGLEC1
SMOX
RASSF2
SLC23A2
SPRED1
FERMT1
SLC27A2
HDC
GABPB1
USP8
TRPM7
SPPL2A
STARD7
MAL
FBLN7
TTL
POLR1B
SLC20A1
TGM3
CPXM1
PCSK2
SNX5
XRN2
CD93
NAPB
GINS1
SNPH
SLC52A3
TBC1D20
MYLK2
DNMT3B
MAPRE1
BPIFB2
SNTA1
CSTF1
PKIA
RTFDC1
TPD52
PAG1
RBM38
RAB22A
GNAS
EDN3
FABP12
PTPN1
NFATC2
SALL4
LRRCC1
ZFP64
CAR3
NTSR1
MRGBP
COL9A3
ARFGAP1
CHRNA4
ZGPAT
ZBTB46
RALY
PROCR
MMP24
EIF6
EPB41L1
AAR2
TBL1XR1
RBL1
TTI1
RALGAPB
WISP2
ZMAT3
PIK3CA
MFN1
GNB4
PEX5L
CCDC39
SLC2A2
TNIK
CCNA2
SLC7A11
STOML3
POSTN
MBNL1
P2RY1
GFM1
KPNA4
PPM1L
SOHLH2
DCLK1
NBEA
WWTR1
PFN2
TSC22D2
SERP1
SLC33A1
KCNAB1
PTPN22
VANGL1
CD2
PTGFRN
GDAP2
REG4
NOTCH2
SEC22B
GPSM2
KCNC4
DDX20
S100A11
NPR1
NUP210L
IL6RA
CHRNB2
ADAR
FAM198B
TMEM144
NEUROG2
NDST4
HADH
LEF1
CCDC109B
SFRP2
NPY2R
SNX7
RRH
GSTCD
PDGFC
ENPEP
PAPSS1
FUBP1
PTGFR
EFNA3
EFNA4
ADAM15
ZBTB7B
THBS3
GBA
ASH1L
RIT1
2810403A07RIK
LMNA
SEMA4A
IQGAP3
SH2D2A
PEAR1
LRBA
CHD1L
GPR89
RPRD2
TARS2
ECM1
ABCA4
TMEM56
SNX27
CELF3
ADH5
RIIAD1
NFKB1
CISD2
LRRC7
ZRANB2
ADGRL2
DNASE2B
CYR61
-
ASPH
TRP53INP1
MMP16
CPNE3
RPS20
FAXC
SDCBP
NDUFAF4
CLCA3A2
-
GABRR1
CASP8AP2
EPHA7
RARS2
SLC35A1
SMC2
TOPORSL
STRA6L
XPA
HEMGN
COL15A1
NR4A3
INVS
FMN2
KIF12
SLC44A5
SVEP1
ASTN2
SNX30
WDR31
PTPRD
MPDZ
ZDHHC21
ACO1
SMU1
DNAJA1
APTX
SLC44A1
B4GALT1
FKTN
NOL6
IKBKAP
UBAP2
EPB41L4B
AQP3
UBAP1
KIF24
1700022I11RIK
FANCG
PIGO
SIT1
TPM2
TLN1
NPR2
RECK
GNE
GLIPR2
PSIP1
SH3GL2
MLLT3
USP24
SLC35D1
PDE4B
AK4
IZUMO3
DPH2
B4GALT2
SLC5A9
CDKN2C
DOCK7
RNF11
NFIA
CYP2J13
HOOK1
FGGY
IFT74
PUM1
LAPTM5
CC2D1B
PDPN
LRRC38
TNFRSF8
SCP2
LRP8
TCEANC2
CYB5RL
EDN2
P3H1
4930538K18RIK
MYCBP
CAP1
PPT1
EPHA8
GALE
RNF220
PTCH2
EIF2B3
CCDC163
PRDX1
POMGNT1
LURAP1
LRRC41
DMBX1
MKNK1
ATPAF1
TAL1
STIL
EBNA1BP2
PAX7
TAS1R2
MRTO4
PLA2G2C
VWA5B1
PINK1
KIF17
EIF4G3
HSPG2
ALPL
PTPN12
ZCCHC17
PEF1
ADGRB2
A3GALT2
PHC2
STPG1
NIPAL3
TMEM57
NCDN
EXTL1
AGO3
MAP7D1
SLC9A1
MEAF6
WASF2
RPA2
EYA3
MTF1
SESN2
TAF12
PTPRU
FBXO42
CDK14
XRCC2
ESPN
RHEB
NUB1
PER3
TMUB1
UBE4B
SLC4A2
UTS2
ABCB1B
ABCB8
CASZ1
NOS3
MTOR
RINT1
FBXO44
MAD2L2
KMT2E
MTHFR
SLC26A5
MFN2
LRRC47
WRAP73
ACAP3
ATAD3A
PEX10
SKI
PANK4
MMP23
CDK11B
NADK
DVL1
TNFRSF4
SDF4
PACRGL
SORCS2
AFAP1
ABLIM2
HTRA3
RGS12
HGFAC
ADD1
MAN2B2
PPP2R2C
ZBTB49
RAB28
RNF32
PLB1
FOSL2
-
SNX17
SLC30A3
AGBL5
PPARGC1A
DPYSL5
DHX15
TBC1D1
SLC35F6
ANAPC4
CENPA
KLF3
FAM114A1
SLC34A2
SEL1L3
RFC1
TBC1D14
CCKAR
TADA2B
LIAS
PDS5A
RHOH
APBB2
GABRB1
SLC30A9
LNX1
CHIC2
SRD5A3
TMEM165
NMU
CLOCK
PPAT
CENPC1
GNRHR
UGT2A2
BRDT
GBP9
ABCG3
DMP1
NUDT9
KLHL8
AFF1
COQ2
ENOPH1
CDS1
RASGEF1B
FGF5
ANTXR2
CRYBB3
NOS1
RFC5
CXCL15
EREG
CXCL3
CXCL1
-
DDX55
RILPL1
PITPNM2
USO1
GM996
RIMBP2
RSRC2
STX2
VPS33A
MMP17
IL31
BCL7A
PSMD9
GM13103
ALDH2
ACAD10
ATP2A2
ANAPC5
KDM2B
NCOR2
DHX37
DDX51
EP400
PUS1
GPC2
ULK1
RAB35
SIRT4
ACADS
INTS1
TES
MAD1L1
HNF1A
SNX8
TMEM168
TMEM106B
MMAB
WIPI2
FSCN1
ZFP12
USP30
PLBD2
DTX1
AIMP2
EIF2AK1
ERP29
OCM
PTCD1
CYP3A25
NDUFA4
RNF6
CDK8
USP12
POLR1D
FLT1
N4BP2L2
C8B
MEDAG
AUTS2
LIMK1
HYAL5
HYAL4
BCL7B
WASL
ASB15
LRWD1
GCC1
GNB2
AGFG2
MEPCE
CYP3A13
ZKSCAN1
NOBOX
EXOC4
PLXNA4
1700012A03RIK
CALU
CCDC136
KLHDC10
ADCYAP1R1
CPA5
SSPO
GPNMB
DFNA5
OSBPL3
SVOPL
NPVF
PTN
HOXA1
TCAF2
ZYX
FAM131B
CASP2
KEL
MAD2L1
C130060K24RIK
HPGDS
SMARCAD1
DUSP11
CCT7
PRICKLE2
KBTBD8
WDR54
INO80B
POLE4
APLF
GP9
COPG1
RPN1
SEC61A1
PLXNA1
ALDH1L1
NUP210
CNTN6
SLC6A6
ITPR1
SLC6A13
A2M
PLXND1
TMCC1
BMS1
CLEC4E
CLEC2E
CLEC1B
TMEM52B
KLRC1
ADIPOR2
WNT5B
CCDC77
KDM5A
KLRA2
TAS2R116
BCL2L14
LRP6
DUSP16
DDX47
FAM234B
EMP1
ART4
PTPRO
STRAP
DERA
LMO3
PLEKHA5
SLCO1C1
RECQL
GYS2
KCNJ8
RAD18
SSPN
BHLHE41
SRGAP3
THUMPD3
KRAS
BCAT1
ITPR2
MED21
CCDC91
ATP2B2
TMTC1
SLC6A11
SLC6A1
CAND2
KLRB1C
NECAP1
VAMP1
AKAP3
D6WSU163E
TSPAN11
TSPAN9
CLEC2I
STRN4
MZF1
ZFP606
MARK4
RTN2
QPCTL
DMWD
URI1
POP4
TTYH1
OCA2
HERC2
GAS2
KCTD15
PCSK6
TJP1
FAM189A1
APBA2
MTMR10
CRTC3
FURIN
UNC45A
IDH2
MESP2
SYNM
LRRC28
CD22
SIPA1L3
DPF1
RASGRP4
RYR1
LRFN1
RAB30
ARL6IP1
SMG1
CALCA
QPRT
MAZ
MVP
STARD10
ALDOA
DNAJB13
PPME1
CD19
RABEP2
ATP2A1
SLCO2B1
KDM8
PRKRIR
COPB1
MYO7A
ARHGAP17
PARVA
PAK1
RBBP6
TGFB1I1
PYCARD
PRSS8
GM21974
STX4A
FBXL19
9130019O22RIK
BCAT2
ITGAL
TIAL1
ATE1
PLK1
SCNN1B
ARFIP2
DNHD1
VWA3A
TPP1
ANKS4B
TRIM30A
CHST15
ACSM2
UROS
9030624J02RIK
DHX32
STIM1
MKI67
USP9X
CASK
SWAP70
BC051019
ST5
TRIM66
TUB
MRGPRF
ORAOV1
FADD
CTTN
DOCK11
TNNI2
SYT8
GPC4
VGLL1
CD40LG
ARHGEF6
MCF2
GPKOW
PRAF2
CCDC120
GRIPAP1
OTUD5
HDAC6
GATA1
SLC38A5
FTSJ1
OTC
DYNLT3
3830417A13RIK
4930447F04RIK
AFF2
BRCC3
ASB12
HEPH
STARD8
EFNB1
PBDC1
MAGT1
TBX22
SRPX2
SYTL4
BTK
GLA
DCX
NLGN3
RPS6KA3
ITGB1BP2
ABCB7
MTM1
GABRE
GABRA3
NSDHL
HCCS
RBBP7
ARHGAP6
SYAP1
ZFP275
ZRSR2
TREX2
BGN
BMX
ABCD1
PIR
FIGF
PIGA
PLXNB3
HCFC1
ARHGAP4
AVPR2
MECP2
PLXNA3
FAM3A
G6PDX
TCEAL6
PLP1
TSC22D3
RBM41
RNF128
ATP11A
MCF2L
F7
PROZ
LAMP1
RASA3
MYOM2
AGPAT5
ERLIN2
PROSC
ADGRA2
CHRNB3
CD209A
CARKD
ANKRD10
ARHGEF7
GPM6A
AGA
DKK4
PLAT
IDO2
ADAM5
ADAM9
PLEKHA2
SLIT2
WWC2
RBPMS
VPS37A
CNOT7
GALNT7
SAP30
NR3C2
ISX
SIN3B
IRF2
CFAP97
SLC25A4
LRP2BP
MFAP3L
ADCY7
NKD1
SALL1
SETD6
SMAD1
LSM6
TNPO2
GPT2
ITFG1
RFX1
IL15
HP
PHLPP2
GNAO1
ST3GAL2
IL34
COG4
MT4
CDYL2
MT2
MT1
CNTNAP4
PLLP
CX3CL1
CIAPIN1
CNGB1
MMP15
PHXR4
PGLS
MAP1LC3B
EMC8
BABAM1
ZDHHC7
6430548M08RIK
TAF1C
MAST3
MBTPS1
CDH13
1700030J22RIK
NTPCR
LPAR2
ATP13A1
INTS10
DCTN1
CDH5
CMTM3
CES2G
FAM96B
TRADD
D230025D16RIK
HSD11B2
PLA2G15
SMPD3
HAS3
CYB5B
WWP2
GPR83
MED17
ADAT1
TMEM231
CHST5
BCAR1
AARS
CDH15
AFG3L1
DBNDD1
ABCB10
COG2
AGT
ARV1
2310022B05RIK
GNPAT
VPS26B
SNX19
ADAMTS8
PDGFD
USP2
TRIM29
OAF
SC5D
JHY
BARX2
ABHD12
ACAT1
POU2AF1
PPP2R1B
ALG9
CRYAB
DIXDC1
DSCAML1
MPZL2
PUS3
TRAPPC4
HYOU1
ROBO4
ABCG4
PDE4A
ILF3
SMARCA4
KANK2
DOCK6
RAB27A
-
LIPC
CCNB2
RORA
ITGA11
CLN6
GLCE
PHIP
DRD2
ELOVL4
FAM46A
TMPRSS5
PAQR5
IDH3A
TLE3
THSD4
PTPN9
PKM
CELF6
COMMD4
1700017B05RIK
MPI
UBE2Q2
ULK3
COL12A1
NEO1
IMPG1
GCLC
LRRC1
MLIP
TPM1
PLOD2
APH1B
CSNK1G1
RBPMS2
SPG21
DPP8
LCTL
SMAD3
2300009A05RIK
PIAS1
ATR
UBE2CBP
RWDD2A
TBX18
NT5E
CMTM6
DYNC1LI1
TGFBR2
TRIM42
NMNAT3
DBR1
MRAS
MAP4
SMARCC1
SCAP
PTGS2
PTH1R
PRSS44
ARPP21
PDCD6IP
FBXL2
TTC21A
RPSA; LOC102642689
SLC25A38
PCCB
VIPR1
TRAK1
SLCO2A1
RAB6B
1110059G10RIK
DNAJC13
GNAI2
CPNE4
ASTE1
MANF
CISH
MST1R
BSN
AMIGO3
UBA7
NCKIPSD
AMT
USP4
NT5M
OAS1D
EML4
THSD7A
FHL3
42432
FAM189B
OAS3
1700025G04RIK
PON2
MALT1
NLRP3
KANK1
EXD2
2810474O19RIK
SBSPON
ABTB2
INPPL1
PRAM1
D430042O09RIK
SLC8B1
BET1
ILVBL
CHRM1
MCTP2
GTF3C1
PDXK
SRXN1
ALOX12B
ARAP1
FANCA
LOXHD1
PPP1R9A
TRPC1
PRR5L
ABCC10
RNFT2
UGT8A
PKD1
FBXW8
PSMF1
ARHGEF17
CCDC85A
ACSL3
1700031F05RIK
FBXO21
CSPG4
LRIG2
ADGRE4
UCP3
RASGRP2
IFT57
GUCA2B
FOXJ3
NLRP4F
OGFOD1
NFATC1
KLRC3
AFAP1L1
MICALL1
EIF3L
NPAT
ANKRD54
PYGB
LMO7
SENP1
TBC1D4
TRIOBP
CDC14B
LSS
ATG9A
CNPPD1
CARD10
KBTBD12
TIE1
SLITRK5
EEFSEC
GM9758
RAC2
TTF2
TRIM45
SZT2
TTLL4
STK36
PTPRM
PTPRF
LPP
DPYD
FEM1C
TNXB
CHST2
PALMD
RTP1
ARHGAP44
SPG11
CTDSPL2
UPB1
GTPBP6
TAGAP
ADAMTS15
ZBTB1
FAN1
CATSPER2
BC026585
STRC
ASPRV1
ACSM1
IDUA
ARHGEF5
RBFOX2
ADGRB3
MYO6
SPATA2L
LGI3
RFWD3
CASKIN1
PANK1
PDPR
AW554918
PIWIL2
VPS8
GABRB3
UCP2
STARD9
SMYD5
VAV3
EMX1
SPR
FNDC3C1
ST18
MTSS1L
CALM4
D930015E06RIK
EXOC6B
NPBWR1
DYSF
FAM208B
PPP1R16A
FOXH1
PLA2G4C
B3GALT2
GM28042
KCNK10
ENGASE
LGALS3BP
MAP9
CCP110
GUCY1A3
RBM34
VHL
MGA
TRIM36
ASPM
TNKS1BP1
9430020K01RIK
ZFP446
SLC16A2
CDKL4
KCNK1
NEU4
SCAPER
PDS5B
CPSF1
FANCD2
RPAP1
CCDC17
GPBP1L1
YPEL4
POGLUT1
FARP2
ZDHHC5
HDLBP
FSTL5
KCTD7
TMED8
PTGDR2
POMT2
TMEM63C
EXOC3
INO80
BZRAP1
CIPC
2310007B03RIK
OGT
ZFC3H1
EMID1
CCND3
ZBED5
RHBDD3
RNF43
LOXL2
POLQ
EFCAB14
VPS18
GPC1
SLC38A8
USP54
PLEKHM1
MFSD7C
JDP2
THOC5
NEK9
MED13
FAM53C
KIF4
SLC26A2
PLCG2
ZBED4
CBL
SMC4
RAMP1
MTMR3
TKFC
TULP4
WDR5B
SSU2
PARP14
CYB561A3
DHRS11
SLC24A1
POLR3B
UROC1
EDA2R
IFIT1
SIX4
CASKIN2
RASD2
SEC22A
SNX2
KDELC2
GJC1
ICE1
SCN10A
ZFP418
MORC2A
ZFYVE9
A230046K03RIK
PTPN13
DAAM1
PAPD7
EXPH5
HID1
SLC41A2
2700049A03RIK
MON2
CHST11
PPM1H
SETMAR
TIPARP
ANKRD12
CD300A
DBN1
RNPS1
PRR7
FRAS1
NLRP4C
DNAIC2
GNS
GRN
PPP1R21
TTYH2
TMX4
ADGRB1
DGKH
SIRT6
MAST4
PCDH11X
TMUB2
MAP4K5
GLIS1
ASB16
BC030867
DIO1
G6PC3
UNC13A
ZFP661
SCN7A
GRIP1
CPSF7
NXNL1
TET3
TESPA1
TMEM127
MFSD12
FAM214A
ANO8
ANKRD27
FAM151A
SIDT2
USHBP1
SPERT
CDHR2
TTC22
RTKN
ARL4D
SYNRG
TMEM106A
ATCAY
LBX2
DOPEY1
DAPK3
EEF2
RUNDC1
NCAPD3
EEF2K
XKR6
OMA1
MTMR9
1700020L24RIK
DCBLD2
SHC4
WNK4
GCFC2
BRINP3
SECISBP2
NUBPL
GPR33
AP2B1
MITF
TANC1
PLEKHH3
CCDC186
NLRP2
HEATR5A
ANO4
RFPL4
CHRNB4
B020004J07RIK
LARS2
EPN1
SPPL2B
RIMS4
LCAT
KCNK15
HECTD1
ABI3BP
PKIG
ARX
ADRB1
NAT14
ROR1
LIN54
GDPD5
SEC31A
LZTS2
UVRAG
PDZRN3
HACD2
CRB2
KANK4
TMEM98
RABGAP1
MYO1D
CCR3
STAB2
RCBTB1
GALM
MBD3
SLC12A8
TSGA8
IGFBPL1
PCDH17
ANKRD11
DCAF10
KRT33A
MBOAT7
OLFR1509
CBARP
GTF3C4
ZSWIM4
SBNO2
THRSP
ISG15
RNF38
SLC51A
ALG8
ABCA7
DAGLA
GRIN3B
SELO
BBS10
TMEM161B
DYNC1LI2
GGTA1
INS1
MLC1
UGT2B35
PPP1R26
UGT2B1
DDX11
SYT1
ZHX3
ALDH5A1
IBTK
FBXW2
ASCL3
DOCK4
DDX26B
RUSC2
GM7008
FAM214B
FAM65B
TMEM63B
5031439G07RIK
DNAJB5
PTPN23
PHF24
SLC2A6
GALT
SIGMAR1
SLC17A3
ZRANB3
ARL5A
DGKB
FAM178A
VEZT
COLEC12
RAB3GAP1
PRR5
SLC17A2
LMO1
RFXANK
MGAT5
PPHLN1
GATAD2A
SAPCD1
ANKMY2
GXYLT1
SH3BP4
LEAP2
KCTD1
3632451O06RIK
LRRK2
-
SNAPC4
KIDINS220
IGSF10
UBAC1
CSGALNACT1
GPR101
C530008M17RIK
GADD45A
GLT6D1
GPI1
NPY1R
HIF1AN
ARHGAP26
ELF1
MEGF11
NTN3
CDH8
COMMD2
CARD11
SBF1
CDC42EP3
ADAMTS2
AKAP14
IQCE
LGI4
PPP6R2
TTYH3
GLTSCR1L
FGF1
FUT7
ARHGAP21
ALX1
PLXNB2
ETL4
CLCN7
TBC1D9B
NOP14
AGO2
CYLD
MICALL2
RBM42
PRAMEL5
TUBB4B
KCNK9
DNER
DECR2
ANLN
PAPD5
MBD5
NOXA1
CNEP1R1
ENTPD8
SUN1
SSX2IP
IGFLR1
PNPLA7
MCOLN3
DCHS1
PROSER3
ABCC12
2410004B18RIK
DNA2
C1QA
GTDC1
PRODH2
RAP2B
NETO2
FZD8
UNC93B1
TRIM67
CST13
TRY5
ELAC1
RAB8B
BCORL1
WNT8B
TRIM3
OTUD4
TNS2
XPNPEP2
HK1
SSTR4
MMAA
GM12800
APBB1
PAIP2
SH3GLB1
SLC35B2
RAB11FIP3
RALGAPA2
SETD7
TRIM58
CFAP61
DDX1
NODAL
E330009J07RIK
ELF2
KRT80
PACRG
ATG101
ISLR
FAM193A
MOSPD3
FGF2
HOOK3
MXD4
ZFP692
-
POMK
MEX3C
4932438A13RIK
GEMIN5
TBCEL
LDLRAP1
LARP1
MFSD2B
FAM53A
SLC12A9
PAQR7
ACTR1B
SF3B6
KDM6A
CTBP1
HHAT
NMUR2
TBC1D2B
SERPINE1
RANBP10
DEPDC5
SLC30A1
CEP85
ARID5A
SLC22A20
FBXO27
ASXL2
PANK2
MAVS
MRPL47
RAPGEF6
FBXO34
ZDHHC18
VASH2
KCNH3
OSBPL5
WDTC1
ZBTB42
PHC3
SLC20A2
GDF7
CDKN1C
RFX7
ATP8A1
TMEM247
AHDC1
LZTS3
SPAG6L
FAM13A
GNPNAT1
CKAP2
MYNN
THEMIS2
-
LIMCH1
XKR8
PPP1R16B
PTGER2
SLC32A1
APOPT1
VOPP1
PHF12
FBXW17
TGM2
TSPAN14
RTKN2
EGR2
JMJD1C
-
STK35
WDR19
PCDH18
BRI3BP
NDUFV1
DDX60
FGD3
A4GNT
WDR20
FAM101A
ZC3H7A
1110032A03RIK
MUC5AC
6430571L13RIK
CCDC92
WNK2
RMI2
RARA
SLC24A2
PARP11
ARAP2
CRAMP1L
FAM120A
RAPGEFL1
DENND4C
PHF2
KCNJ9
GCC2
RNMTL1
CNTNAP5C
KMT2C
NOD1
CNTLN
KCNA6
KDM1B
AW551984
ANO2
PHF20
FAM210A
NOTCH3
CLDN16
PLEKHG6
P3H2
TTC39B
FAM126B
SLC43A2
CHPF2
SCARF1
HOXA13
ASB10
PRKAB2
FBXO8
ITLN1
HOXA11
TAPBPL
BEND3
FAM198A
CEP250
AOX4
MICAL2
GDF5
OVCA2
OSTM1
SNX25
GALNT18
CD160
-
EDEM2
1700066M21RIK
TXLNG
ZFP384
TCTE2
SGSM2
FOCAD
PCP4L1
SBF2
TRP53INP2
PIGU
GPR162
PMEPA1
FOXF2
EGR1
FCRLA
USP5
MLLT6
DENND2A
CDK19
SOCS7
OTUD7B
DCUN1D2
GDF15
RPF2
GRTP1
MFSD4B1
MFSD4B5
RGS4
CBFA2T2
OSBPL7
UBN2
PCID2
INIP
FNDC4
REEP2
IFT172
CYP24A1
BPIFB5
SUSD4
SUSD1
SLC35F1
DOCK10
POLR3K
AKR1D1
POLD1
CREB3L2
RNH1
FSD2
HERC1
LPAR1
SCUBE3
TRPS1
RTEL1
TAF5L
GMEB2
GOLGA4
PKHD1L1
AKAP2
MVB12B
TTLL6
NUP205
TRHR
GABPB2
9130409I23RIK
KDM3B
SEMA6C
SMURF1
1700028J19RIK
CNOT4
SIX3
RAP1GAP2
HACE1
FAM206A
TMEM214
GCNT1
1700071K01RIK; PHB
YTHDF1
ITPKB
BAIAP2L1
ZCCHC2
RNF146
MRPS34
PRL3A1
MAN2A2
IRS2
ZFP653
POGZ
PLCL2
DIDO1
SOGA3
EDC3
UBE2L3
PDK2
KLK1B16
LMTK2
ASB17
UBE3C
TLR4
SIGLECF
PIGK
MYO16
HRH3
ECHDC3
ZZZ3
RREB1
L3MBTL3
42435
F13A1
TAF4
GIPC2
CAMK1D
SART1
FAM102A
POLG
NUBP2
FANCI
RBPJ
ZDHHC1
ATF7IP2
ABHD2
DAGLB
METRNL
GPATCH2
SVS1
SRRM2
ARID4B
PPP1R10
SUV39H1
ZFP750
TGFB2
B3GALNT2
E130309D02RIK
POMT1
2300002M23RIK
MEGF9
BC017643
CDK5RAP2
TNFSF10
NDST2
CLNK
RAB3GAP2
UTS2R
RNF122
SPATA16
PICALM
SECTM1B
42433
WDR45
DUSP10
CCDC81
MREG
NEIL3
PRDM16
HEATR5B
MTMR7
PRPF18
MORC3
PPL
TCTA
ASB6
TSPYL4
DSE
ZNFX1
NUP133
UHRF1BP1
FOXP3
MMD2
STAU1
NCAM1
RSPH4A
PPP1R3F
GRIN3A
MYO9A
STUB1
6430573F11RIK
PREX1
STRIP2
CORO7
KCNE1
CCBL1
RXRB
ICMT
ZMYND8
SDK1
ZER1
MSANTD3
NCOA7
BATF2
PLEKHG5
SLC6A5
SLX4
BAHCC1
ORAI2
THAP3
IL22RA2
CC2D2A
DNAJC11
ZFP597
ZFAND1
-
NCOA5
TRUB2
OLIG2
ARHGAP29
NHSL1
SLC45A1
MCPH1
RERE
SLC39A5
FGL2
9130011E15RIK
GPR37
CITED2
RHBDD2
URB1
GSAP
PIK3CD
CLSTN1
STK32A
MRAP
CCDC40
ZFP292
TBC1D16
CCDC67
EDRF1
COX15
RAB11FIP2
YTHDF2
ELAVL1
STAT2
DISP2
RBMS2
ORC3
TPH1
BAZ2A
PFPL
BMF
FLYWCH1
KLHL42
PLPP6
ZMYM5
GORAB
GPR26
SDR9C7
RDH7
9430038I01RIK
THBS1
WFDC5
IKZF5
FMO1
ANKRD6
ARNTL2
TMEM194
ZFP704
TTC12
GAS8
GPR34
TRAPPC5
LRP1
ASUN
GBP7
DAAM2
BACH2
PACSIN1
NDUFA4L2
DDX58
SUCO
ALX4
SLC25A24
IL7
FAM102B
ARHGAP9
TRIM7
SKIV2L
UFL1
BCOR
SEC1
WDR47
MAP3K10
AKAP9
5330417C22RIK
RC3H1
HIPK4
ZBTB38
MYBBP1A
-
GGT6
DGKZ
BPTF
LRRC52
LTBP4
LRFN2
IGSF23
AMBRA1
PVR
4921511H03RIK
ZFP609
PITPNM3
TEX2
C3AR1
WDR7
BTAF1
CYP2B13
ABCB1A
RANBP17
MIS12
NLRP4A
KAZN
ILDR2
DHX33
GEMIN8
AICDA
ERC2
PPIP5K2
FAM208A
PHC1
MTHFD1L
HMGN1
TBL3
DNAJC16
LIMD2
SH3PXD2B
CAMTA2
CREG1
IL17RD
KCNA2
ESRP1
CEP126
PPP1R13L
SLC25A34
SIAH1B
LAT2
SPEN
RFWD2
IQSEC3
TEX264
DENND6A
HLCS
SNRPD2
CATSPERD
ZMYND15
GPR161
SIX5
SZRD1
TIPRL
PSME4
REPS2
DLK1
CROCC
INO80D
FOXA3
KCND3
CCR6
SLC19A2
S100PBP
ULK4
ARHGEF1
RCC2
CABLES1
SH3KBP1
NRG3
IRGQ
WWP1
MSLNL
PIF1
FZD7
RWDD2B
OSTC
TSPYL2
ELMO1
IQSEC2
CCDC8
PDE9A
MSANTD4
TMCO4
DNAH7B
OSGIN2
ZMIZ2
LONP1
HECTD2
PRKD2
PHF8
CHD7
VPS41
LAMP3
ZFP236
CAR8
RUSC1
DMXL2
TOX
ADGRF1
CDK13
THOC6
AK7
ATG2B
RAP1GAP
MYZAP
B4GALNT3
NINJ2
HTR2C
DICER1
CCNB1
ARHGAP32
MMRN2
TARDBP
CACNA2D4
GPR12
SYT15
SERPINA3G
PIEZO2
KIF14
RNF123
PTCHD2
PTCHD1
FMOD
SERPINA12
CAMSAP2
PRELP
TMTC4
CDC42EP4
ENTPD3
MMP1B
FAM104A
KCTD12B
GCN1L1
KIF21B
SLC5A12
PNPLA3
BBOX1
RIMS1
PYROXD1
LRRC29
BIVM
AMOT
BTBD7
MPPED1
UBR7
PI4KA
COQ5
KIRREL
-
UBAC2
PPP2R2D
SLC24A4
MAPK1IP1
CAPZA3
MYRIP
FAM169A
OASL1
PTPRE
PDCD7
ANKRD13A
MACC1
LMAN1
WIPI1
DLX1
AMMECR1L
SLC16A6
NOL4
AW549877
AGRN
TANGO6
ZNRF3
SPIDR
ACACB
WDR41
IGSF3
SLN
DSTYK
MYO3B
SVOP
DAO
ZFP239
KANK3
INPP5F
KLHDC8A
VWA1
RASSF4
ARMC5
PNLIPRP1
BEND6
NFRKB
ZFP451
CHCHD7
BAG2
LYN
-
TMC7
ISL1
NXT2
SESTD1
H1FOO
ITGA1
MKL1
SGSM3
TMEM183A
S100A14
SPECC1
TNFRSF14
UBASH3A
AREL1
FREM3
RBM45
SLC5A10
DMRT3
FAM83G
ESM1
DENND4B
ZMYM6
NFKBIL1
FRMPD3
MGAT3
ADORA1
PIH1H3B
MFAP4
ZFP532
FAM63B
ZMYM4
MIOS
RELN
TBC1D8B
TBC1D10B
PRDM10
AGO4
CD2BP2
SDHAF3
ELMSAN1
KLHL14
UBAP2L
DNAL1
SUN2
ACOT5
ASXL1
ADPRHL2
DHRS7B
MIER2
UBE2Q1
-
THSD7B
CUX2
SH2B3
FAM199X
KDM7A
ATXN2
PBXIP1
XKR7
GUCY2C
ITPR3
ACAD10
ALKBH5
DUSP15
RGS8
YPEL3
MYO15
MAPK6
SIPA1L1
COMMD10
NAA25
MAP3K9
TRAFD1
TTC9
APOBR
EXOG
RNF214
LGR6
OLFR1032
AQP11
HECW2
FLT3
NREP
LRRTM3
TRP53RKB
GM9776
OLFR1026
OLFR1370
-
MAMSTR
GREB1L
EGFLAM
SBK1
NOTUM
NHLRC3
RASEF
GNG2
ZFP513
TMEM18
SPICE1
DPY19L1
FAM89A
MMP1A
TUBA1C
HIC1
PPP2R3A
ARL11
SIMC1
RFESD
ZMPSTE24
HOXA6
PIGV
PYHIN1
TEDDM1B
PNPLA1
MEI4
SMCO3
PCDHB19
OLFR975
OLFR1342
GPRASP1
LRIT2
EIF3J2
GPR149
MAGEA10
PCDHB12
ZBTB37
KRT34
TRIL
SORCS1
SETX
CASC1
FAM90A1B
MDGA1
4930470P17RIK
PXYLP1
ZFP3
VPS37D
ECM2
NPSR1
TOX3
DIRAS1
DPY19L3
KCNS3
OLFR399
COL6A6
B430306N03RIK
1520401A03RIK
1700048O20RIK
CCDC64B
RTN4R
OLFR479
MGAT5B
-
TAS2R118
TAF10
KBTBD7
TRP53BP1
CCDC60
KLHL15
GIMAP7
WDFY3
THRAP3
PURA
GPR75
GLS2
PCDHB21
RELL2
CCDC141
OLFR225
ZRSR1
FAM19A2
ARF6
HEPACAM2
TNIP3
BCL2L15
WFIKKN2
NKX2-6
NXPE4
NHLRC1
KRT84
UBR3
APOL7C
ACKR3
APLNR
PHLPP1
MARVELD1
SLC25A53
SNHG11
P2RY4
TMEM74B
DSG2
SOWAHD
CAMSAP3
DOCK5
RIN3
FAM46C
-
-
2510039O18RIK
HS3ST5
ZFP758
ACKR2
4921513I03RIK
OLFR1302
-
GAREML
ZBTB39
GM4922
LIPH
RNF208
-
PARD6B
ZBTB7C
CSRNP3
FZD1
CCNJL
KCNJ10
GSKIP
GPR152
ERICH5
SERPINB1A
ABCA6
TRMT10C
FADS6
OLFR159
ZFP354C
OXGR1
AY074887
OLFR545
ANKRD45
LSM11
ANKRD50
ZFP444
OLFR1030
ZFP367
PWWP2A
FBXO48
PRRT3
PRSS22
TMEM232
PRKCE
MEGF8
LRFN4
AQP12
MAGI1
POLN
DMD
CCDC73
RPL18A
TUBB2B
AMER3
SOX3
SHROOM2
LRRC3B
DPY19L4
BC106179
KCNG4
MED26
GPR20
TMEM86B
ADRA2C
PROSER2
FNDC7
ZFP423
1700030F18RIK
WDR81
PXT1
CXCR4
AKR1E1
2410002F23RIK
VMN1R230
HNRNPH2
COX19
INSM2
GPRIN3
LCE3C
TRRAP
BHLHE23
SYS1
ONECUT3
KCNA5
DDX28
BC049730
FRRS1L
PIGZ
SH3TC2
MTUS1
ZFP629
VWC2L
MFSD5
SMTNL2
PQLC3
PCDHB4
THTPA
SPRN
-
TSSC4
FAM179A
B230219D22RIK
ZFP36L2
ZSWIM3
PTPRCAP
LYRM2
PCDHB8
GM20715
CLEC14A
GPR158
ING1
SLC25A51
C2CD2
TMEM104
B3GAT1
NAA11
PNLIP
OLFR1364
POFUT1
OLFR803
RP1L1
PPP1R15B
IGFALS
HPCAL4
CEP295
9930021J03RIK
FUT10
OLIG1
GSG1L
CD109
IQUB
TTC39D
CYM
PLAUR
VPS13A
SPRR2H
SHE
CCBE1
GJB2
ASPHD1
JRK
YOD1
LRRC75A
GM13078
PPM1E
CAMK2N1
C77370
TMEM150B
SOX18
SCN4B
COX17
ZFP526
ZFP319
ARSJ
-
LRRC8E
TICRR
TMEM215
BDH1
TCAIM
VWA5B2
ACTRT1
PKD1L1
TTC34
OLFR1440
TAS2R143
ZFP316
TMEM251
OLFR981
CHTF8
SLITRK4
MAPK10
HMGA1
FAT4
MRPS7
RHOJ
TTC6
GPR61
CLDN12
MPEG1
SLC39A3
METTL21E
HECTD3
PRAMEF8
IRGM1
ZFP740
TEFM
MAGEB16
SLC26A1
ZBTB21
TSHZ1
WDR27
MARS2
1110032F04RIK
MSGN1
ZFP41
CATSPERB
CCDC108
SPATA2
ANKRD33
NIPA1
TMEM198B
OFCC1
RNF31
-
CLDN14
ANKDD1B
CLTC
TET1
1700001C19RIK
KHNYN
CYP4X1
HELT
IRS3
DYNC2H1
VMN1R54
DUSP18
FAM185A
TAF9B
C2CD3
PTGS1
MC4R
GAP43
NEURL4
GPR15
KCNV2
PCDHB13
METTL21C
GM973
CSTAD
-
B4GAT1
ATMIN
FLRT2
FAM180A
DLK2
FAM132B
ARL4A
GPHN
8030462N17RIK
-
INHBE
ADAMTS12
BAIAP3
MBD3L2
DMBT1
SLFNL1
RTP2
CLTB
TYW3
NXPE5
ANKRD34C
APOF
D930020B18RIK
CD3EAP
TCTEX1D4
YIPF6
PPP1R2
OLFR736
UBIAD1
-
BC025446
WBP1L
FBXO40
RNF150
ZC3HAV1L
ATG16L2
PHF13
LIX1
FLRT1
SNED1
GJB1
OOG4
CCDC88B
PYGO2
LOC105245084
DIRAS2
LONP2
GIMAP6
GPR157
KLK9
TNRC6B
TSHZ2
-
KCNA3
KCNA1
PALM3
FAM69C
PRRG1
NEUROD4
RGMB
ZBTB33
TENM4
LMOD1
TMEM72
ARID4A
NWD1
KMT2D
OLFR1324
TMEM81
GPR85
OVCH2
GNG7
CREBRF
RBM33
FRMD6
ANKRD46
RIC3
NPY4R
PCDHB18
PDP2
SOCS4
FAM171B
GLI2
ZFP407
1810026J23RIK
MSX1
FAM212B
FITM2
NRIP1
CD300E
NKX1-2
PHLDB1
TOB2
SP8
MLEC
GJA3
MYOF
OLFR1336
GM6377
A730049H05RIK
EXD1
MEX3D
TBC1D12
KLHL11
PRSS50
MCAT
RPL29
SERPINB13
P2RY6
DCUN1D3
CYB561D1
CEP120
SLC35E4
LONRF2
PKD1L3
2310057N15RIK
SLC39A9
VSTM2A
ARHGAP30
HEXIM1
CDK5R1
ZFP710
RNF24
CDCA2
ATP13A5
PREX2
NRSN1
KRT31
GPHB5
ELFN1
PRSS32
NDNF
TMEM121
ARMCX3
ZADH2
PCDH10
CCR2
THEMIS
FAM110B
CATSPERG2
FLG2
NRAP
OLFR1258
UGT3A2
OLFR449
RGAG4
SKINT7
LRP1B
KCNK3
IBA57
ZFP219
SORL1
SMCR8
TENM2
FAM134A
RD3
DCAF7
KRT8
GEMIN4
CHCHD10
OLFR1404
AFF4
CTU2
FAM58B
PROSER1
ESPNL
TMEM202
SALL2
KRT82
CLIP1
POLR1A
TSKU
ZBTB45
SLC17A5
-
BDP1
AFTPH
MORN4
CATSPERG1
URGCP
NCKAP5
NKX3-2
BC048671
OLFR1361
ZFP646
RXFP4
ARHGAP15
ZFP672
OLFR1318
ZFP280B
TMSB4X
FZD4
ARHGAP23
KRTAP9-3
SUOX
FAM26E
RLF
STKLD1
TMEM17
RASL11B
GJA8
GLP2R
PGRMC2
CCDC137
ANKRD55
PITPNB
AMZ1
KLK6
GREM2
GPR171
RSPRY1
OLFR622
AKAP4
CES2B
GSG2
BPIFC
SARM1
SLC25A44
F2RL3
UBQLN2
LGR4
PIGM
CXCR3
GJA4
HIC2
HEATR1
TMEM220
MRGPRG
RICTOR
SYNPO2
NDUFAF6
RLTPR
IL31RA
42619
PPP1R3G
PNMA5
KRT78
SLC35D3
FBXL22
CLDN8
FAM171A1
FAM228B
HYLS1
PROKR2
TOR1AIP2
MAML1
FAM78A
ZFP831
-
CCDC121
SPRR2F
OLFR215
EMILIN3
2310061I04RIK
-
ZBTB26
ARHGAP42
PTGES
TRIM15
GM5084
OLFR1317
OLFR1279
HTR1F
OOG3
VWC2
OLFR958
ZFP940
PHOSPHO1
PDIK1L
RTN4RL2
TVP23A
TMEM123
P2RY10
SGMS2
VMN1R231
ZFP438
AMIGO1
KCNS2
LIN28A
GDPGP1
APOL10A
HS3ST1
SERPINB1B
ZFP11
GPRC5C
OLFR523
GJA10
MB21D2
-
GHSR
OLFR1491
OLFR522
OLFR1356
OLFR513
MRGPRD
GPR183
9230109A22RIK
PCDHB9
JAGN1
OLFR1362
ACTRT2
PCMTD1
USP42
PCDH19
CACNA1C
GFOD1
2900026A02RIK
ZFP52
RAB11FIP5
PLEKHM3
COMMD1
NCALD
PLPP7
PCDH1
KIF18B
HSPA14
PPP1R37
PLAGL2
CCDC157
GM11437
MEIOC
SPN
ZFP24
KRTAP31-2
PCDHB11
FOXD4
KCNJ16
SIGLECH
WDFY4
PUSL1
MICAL3
OLFR697
PCDHB2
RAP2A
LRRC3
PCDHB1
COA6
PCDHB6
OLFR1325
FAM229B
TTN
TUBGCP6
4930564D02RIK
NLGN2
ADAM6B
SOX12
ARF3
MEST
-
SOX6
B3GLCT
XKR4
IGFN1
LAX1
OLFR796
TAGAP1
KLF13
PARD3B
DOCK8
RGS14
PRSS51
SEMA5B
BRE
RASAL3
PLD4
HBB-Y
CD177
GPR17
ZFP622
FPR2
DNAH3
PPP6R1
CDC42SE2
LTN1
DOC2A
TBC1D30
SLC39A1
